# Supplementary material for: Exploring the protective mechanism of baicalin in treatment of atherosclerosis using endothelial cells deregulation model and network pharmacology
Source: BMC Complement Med Ther. 2022 Oct 3;22:257. doi: 10.1186/s12906-022-03738-3 (PMC9527735; doi:10.1186/s12906-022-03738-3)
Supplement: Supplementary file 1 — Additional file 1. [file 12906_2022_3738_MOESM1_ESM.xlsx]

## Sheet: Table S1
	Baicalin
Ames mutagenesis	-
Acute Oral Toxicity (c)	II
Androgen receptor binding	+
Aromatase binding	-
Avian toxicity	-
Blood Brain Barrier	-
BRCP inhibitior	-
Biodegradation	-
BSEP inhibitior	-
Caco-2	-
Carcinogenicity (binary)	-
Carcinogenicity (trinary)	Non-required
Crustacea aquatic toxicity	-
CYP1A2 inhibition	-
CYP2C19 inhibition	-
CYP2C9 inhibition	-
CYP2C9 substrate	-
CYP2D6 inhibition	-
CYP2D6 substrate	-
CYP3A4 inhibition	-
CYP3A4 substrate	+
CYP inhibitory promiscuity	-
Eye corrosion	-
Eye irritation	-
Estrogen receptor binding	+
Fish aquatic toxicity	+
Glucocorticoid receptor binding	+
Honey bee toxicity	-
Hepatotoxicity	+
Human Ether-a-go-go-Related Gene inhibition	-
Human Intestinal Absorption	+
Human oral bioavailability	-
MATE1 inhibitior	-
Mitochondrial toxicity	+
Micronuclear	+
Nephrotoxicity	-
Acute Oral Toxicity	2.17397
OATP1B1 inhibitior	+
OATP1B3 inhibitior	+
OATP2B1 inhibitior	+
OCT1 inhibitior	-
OCT2 inhibitior	-
P-glycoprotein inhibitior	-
P-glycoprotein substrate	-
PPAR gamma	+
Plasma protein binding	0.882282
Reproductive toxicity	+
Respiratory toxicity	+
skin sensitisation	-
Subcellular localzation	Mitochondria
Tetrahymena pyriformis	0.788852
Thyroid receptor binding	-
UGT catelyzed	+
Water solubility	-3.46195

## Sheet: Table S2
Name	Sequence
Control-siRNA sense	5′-UUCUCCGAACGUGUCACGUTT-3′
Control-siRNA antisense	5′-ACGUGACACGUUCGGAGAATT-3′
si-NOX4-1 sense	5′-GCAUCUGUUCUUAACCUCATT-3′
si-NOX4 antisense	5′-UGAGGUUAAGAACAGAUGCTT-3′
si-NOX4-2 sense	5'-CAAUAAGAGUUUCUAACUATT-3'
si-NOX4-2 antisense	5'-UAGUUAGAAACUCUUAUUGTT-3'
si-NOX4-3 sense	5'-CAGCUGUACCUCAGUCAAATT-3'
si-NOX4-3 antisense	5'-UUUGACUGACGUACAGCUGTT-3'

## Sheet: Table S3
Target	Common Name	Uniprot ID
C-C motif chemokine ligand 4	CCL4	Q8NHW4
Androgen receptor	AR	P10275
Caspase 3	CASP3	P70677
Poly (ADP-Ribose) Polymerase 1	PARP1	P09874
Tumor Protein p53	TP53	P04637
Sirtuin 1	SIRT1	Q923E4
Interleukin 1 beta	IL1B	P42701
AKT serine/threonine kinase 1	AKT1	P31749
Protein kinase AMP-activated catalytic subunit alpha 2	PRKAA2	Q13131
Annexin A5	ANXA5	P08758
Basigin (Ok blood group)	BSG	P35613
myeloperoxidase	MPO	P05164
Hypoxia Inducible Factor 1 subunit alpha	HIF1A	Q9NWT6
Matrix Metallopeptidase 3	MMP3	P08254
Coagulation factor II thrombin receptor	F2R	P25116
BCL2 apoptosis regulator	BCL2	P10415
Interleukin 6	IL6	P05231
Matrix Metallopeptidase 8	MMP8	P22894
Prostaglandin-endoperoxide synthase 2	PTGS2	P35354
Aldo-keto reductase family 1 member B	AKR1B1	P15121
Nitric Oxide Synthase 2	NOS2	P35228
Vascular Endothelial Growth Factor A	VEGFA	P15692
PPARG coactivator 1 alpha	PPARGC1A	Q9UBK2
Interferon gamma	IFNG	P01579
C-X-C motif chemokine ligand 12	CXCL12	P48061
C-X3-C motif chemokine ligand 1	CX3CL1	P49238
MicroRNA 145	MIR145	Q7Z5W3
Matrix Metallopeptidase 9	MMP9	P14780
Nuclear Factor kappa B subunit 1	NFKB1	P19838
Tumor Necrosis Factor	TNF	P01375
Mitogen-Activated Protein Kinase 1	MAPK1	P28482
Interleukin 4	IL4	P05112
C-C motif chemokine ligand 11	CCL11	P51671
Epidermal Growth Factor receptor	EGFR	P00533
Kinase insert Domain Receptor	KDR	P35968
Signal Transducer and Activator of Transcription 3	STAT3	P40763
Heme oxygenase 1	HMOX1	P09601
telomerase reverse transcriptase	TERT	O14746
Mitogen-Activated Protein Kinase 14	MAPK14	Q16539
MYC proto-oncogene, bHLH transcription factor	MYC	P01106
Fos proto-oncogene, AP-1 transcription factor subunit	FOS	P01100
Caspase 1	CASP1	P29466
CD44 Molecule	CD44	P16070
Xanthine Dehydrogenase	XDH	P47989
NADPH Oxidase 4	NOX4	Q9NPH5
