# Supplementary material for: Exploring the protective mechanism of baicalin in treatment of atherosclerosis using endothelial cells deregulation model and network pharmacology
Source: BMC Complement Med Ther. 2022 Oct 3;22:257. doi: 10.1186/s12906-022-03738-3 (PMC9527735; doi:10.1186/s12906-022-03738-3)
Supplement: Supplementary file 2 — Additional file 2. [file 12906_2022_3738_MOESM2_ESM.zip]

Archive with 4 entries (4 files):
- GO-2.txt
- GSE132651 expression matrix.txt
- KEGG-3.txt
- Raw data of western blot.zip
