# Supplementary material for: Exploring the protective mechanism of baicalin in treatment of atherosclerosis using endothelial cells deregulation model and network pharmacology
Source: BMC Complement Med Ther. 2022 Oct 3;22:257. doi: 10.1186/s12906-022-03738-3 (PMC9527735; doi:10.1186/s12906-022-03738-3)
Supplement: Supplementary file 2 — Additional file 2. [file 12906_2022_3738_MOESM2_ESM.zip › GO-2.txt]

ONTOLOGY	ID	Description	GeneRatio	BgRatio	pvalue	p.adjust	qvalue	geneID	Count
GO:0034599	BP	GO:0034599	cellular response to oxidative stress	18/45	302/20488	7.78576343933112e-22	1.61851869497116e-18	5.20510586683268e-19	PARP1/TP53/SIRT1/AKT1/PRKAA2/MPO/HIF1A/MMP3/BCL2/IL6/PPARGC1A/MMP9/TNF/MAPK1/EGFR/HMOX1/FOS/NOX4	18
GO:0006979	BP	GO:0006979	response to oxidative stress	20/45	451/20488	8.97432046005635e-22	1.61851869497116e-18	5.20510586683268e-19	CASP3/PARP1/TP53/SIRT1/AKT1/PRKAA2/MPO/HIF1A/MMP3/BCL2/IL6/PTGS2/PPARGC1A/MMP9/TNF/MAPK1/EGFR/HMOX1/FOS/NOX4	20
GO:0072593	BP	GO:0072593	reactive oxygen species metabolic process	17/45	284/20488	1.24035731109727e-20	1.49132294037595e-17	4.7960482695761e-18	TP53/IL1B/AKT1/MPO/HIF1A/MMP3/BCL2/MMP8/PTGS2/NOS2/IFNG/TNF/EGFR/STAT3/MAPK14/XDH/NOX4	17
GO:0033002	BP	GO:0033002	muscle cell proliferation	16/45	239/20488	3.39497800378915e-20	3.06142141491687e-17	9.84543621098854e-18	AKT1/IL6/PTGS2/AKR1B1/PPARGC1A/IFNG/CX3CL1/MIR145/MMP9/TNF/MAPK1/EGFR/STAT3/HMOX1/TERT/MAPK14	16
GO:2000377	BP	GO:2000377	regulation of reactive oxygen species metabolic process	15/45	195/20488	7.41609169918661e-20	5.34996855179322e-17	1.72053327421129e-17	TP53/IL1B/AKT1/HIF1A/MMP3/BCL2/MMP8/PTGS2/IFNG/TNF/EGFR/STAT3/MAPK14/XDH/NOX4	15
GO:1901214	BP	GO:1901214	regulation of neuron death	16/45	313/20488	2.60283002795208e-18	1.56473465180386e-15	5.03213805404068e-16	CASP3/PARP1/TP53/SIRT1/AKT1/HIF1A/F2R/BCL2/PPARGC1A/IFNG/CX3CL1/TNF/STAT3/HMOX1/TERT/FOS	16
GO:0032496	BP	GO:0032496	response to lipopolysaccharide	16/45	330/20488	6.05128149818523e-18	3.04810943209835e-15	9.80262528759105e-16	CASP3/IL1B/AKT1/MPO/F2R/IL6/PTGS2/NOS2/PPARGC1A/CX3CL1/NFKB1/TNF/MAPK1/MAPK14/FOS/CASP1	16
GO:0150076	BP	GO:0150076	neuroinflammatory response	11/45	75/20488	6.76043123282141e-18	3.04810943209835e-15	9.80262528759105e-16	IL1B/MMP3/IL6/MMP8/PTGS2/IFNG/CX3CL1/MMP9/TNF/IL4/EGFR	11
GO:0062013	BP	GO:0062013	positive regulation of small molecule metabolic process	13/45	153/20488	7.94837665631022e-18	3.18553273325677e-15	1.02445743570221e-15	SIRT1/IL1B/AKT1/PRKAA2/HIF1A/PTGS2/NOS2/PPARGC1A/IFNG/NFKB1/TNF/IL4/STAT3	13
GO:0002237	BP	GO:0002237	response to molecule of bacterial origin	16/45	343/20488	1.11911035592832e-17	4.03663105383347e-15	1.29816801287686e-15	CASP3/IL1B/AKT1/MPO/F2R/IL6/PTGS2/NOS2/PPARGC1A/CX3CL1/NFKB1/TNF/MAPK1/MAPK14/FOS/CASP1	16
GO:0070997	BP	GO:0070997	neuron death	16/45	348/20488	1.40847299633188e-17	4.6185109979719e-15	1.4852987961318e-15	CASP3/PARP1/TP53/SIRT1/AKT1/HIF1A/F2R/BCL2/PPARGC1A/IFNG/CX3CL1/TNF/STAT3/HMOX1/TERT/FOS	16
GO:0010038	BP	GO:0010038	response to metal ion	16/45	364/20488	2.87395941733884e-17	8.26015117236386e-15	2.65643896865597e-15	CASP3/PARP1/AKT1/PRKAA2/ANXA5/BSG/HIF1A/BCL2/PTGS2/PPARGC1A/MMP9/MAPK1/EGFR/HMOX1/TERT/FOS	16
GO:0048660	BP	GO:0048660	regulation of smooth muscle cell proliferation	13/45	169/20488	2.97704367176962e-17	8.26015117236386e-15	2.65643896865597e-15	AKT1/IL6/PTGS2/AKR1B1/PPARGC1A/IFNG/CX3CL1/MIR145/MMP9/TNF/EGFR/HMOX1/TERT	13
GO:0048659	BP	GO:0048659	smooth muscle cell proliferation	13/45	171/20488	3.47860004003419e-17	8.57812153267499e-15	2.7586972492107e-15	AKT1/IL6/PTGS2/AKR1B1/PPARGC1A/IFNG/CX3CL1/MIR145/MMP9/TNF/EGFR/HMOX1/TERT	13
GO:0035690	BP	GO:0035690	cellular response to drug	16/45	369/20488	3.56728092570349e-17	8.57812153267499e-15	2.7586972492107e-15	TP53/SIRT1/IL1B/PRKAA2/MMP3/IL6/PTGS2/NOS2/PPARGC1A/NFKB1/TNF/MAPK1/EGFR/KDR/HMOX1/MYC	16
GO:2001234	BP	GO:2001234	negative regulation of apoptotic signaling pathway	14/45	230/20488	4.15899317736828e-17	9.37593024422961e-15	3.015270053592e-15	AR/SIRT1/IL1B/AKT1/HIF1A/BCL2/PTGS2/CXCL12/CX3CL1/MMP9/TNF/HMOX1/TERT/CD44	14
GO:0000302	BP	GO:0000302	response to reactive oxygen species	14/45	232/20488	4.69821687970386e-17	9.96851075593637e-15	3.20584210615087e-15	CASP3/SIRT1/AKT1/MPO/MMP3/BCL2/IL6/PPARGC1A/MMP9/TNF/MAPK1/EGFR/HMOX1/FOS	14
GO:0007568	BP	GO:0007568	aging	15/45	321/20488	1.37052108833223e-16	2.74637198089686e-14	8.83224701369659e-15	TP53/SIRT1/AKT1/MPO/BCL2/PTGS2/PPARGC1A/CX3CL1/MAPK1/CCL11/STAT3/TERT/MAPK14/FOS/NOX4	15
GO:2001233	BP	GO:2001233	regulation of apoptotic signaling pathway	16/45	406/20488	1.61356296657059e-16	3.04186413612234e-14	9.78254060965323e-15	AR/PARP1/TP53/SIRT1/IL1B/AKT1/HIF1A/BCL2/PTGS2/CXCL12/CX3CL1/MMP9/TNF/HMOX1/TERT/CD44	16
GO:0150077	BP	GO:0150077	regulation of neuroinflammatory response	9/45	41/20488	1.68664493269883e-16	3.04186413612234e-14	9.78254060965323e-15	IL1B/MMP3/IL6/MMP8/PTGS2/CX3CL1/MMP9/TNF/IL4	9
GO:0048661	BP	GO:0048661	positive regulation of smooth muscle cell proliferation	11/45	101/20488	2.10825999584009e-16	3.62118752618819e-14	1.16456266436881e-14	AKT1/IL6/PTGS2/AKR1B1/PPARGC1A/CX3CL1/MMP9/TNF/EGFR/HMOX1/TERT	11
GO:2000379	BP	GO:2000379	positive regulation of reactive oxygen species metabolic process	11/45	102/20488	2.35949675842648e-16	3.86850218529288e-14	1.24409829080669e-14	TP53/IL1B/AKT1/MMP8/PTGS2/IFNG/TNF/EGFR/MAPK14/XDH/NOX4	11
GO:0001666	BP	GO:0001666	response to hypoxia	15/45	359/20488	7.2147052257318e-16	1.13145398909629e-13	3.63872089645604e-14	CASP3/TP53/SIRT1/AKT1/HIF1A/BCL2/PTGS2/NOS2/VEGFA/PPARGC1A/CXCL12/HMOX1/TERT/MYC/NOX4	15
GO:0036293	BP	GO:0036293	response to decreased oxygen levels	15/45	370/20488	1.12731723402572e-15	1.69426385963783e-13	5.44869996445766e-14	CASP3/TP53/SIRT1/AKT1/HIF1A/BCL2/PTGS2/NOS2/VEGFA/PPARGC1A/CXCL12/HMOX1/TERT/MYC/NOX4	15
GO:0070482	BP	GO:0070482	response to oxygen levels	15/45	394/20488	2.84854379683343e-15	4.10987899007127e-13	1.32172432173071e-13	CASP3/TP53/SIRT1/AKT1/HIF1A/BCL2/PTGS2/NOS2/VEGFA/PPARGC1A/CXCL12/HMOX1/TERT/MYC/NOX4	15
GO:0071214	BP	GO:0071214	cellular response to abiotic stimulus	14/45	331/20488	6.66718597022264e-15	8.90686659059002e-13	2.86442063905862e-13	CASP3/PARP1/TP53/SIRT1/IL1B/AKT1/PTGS2/AKR1B1/NFKB1/EGFR/MAPK14/MYC/CASP1/NOX4	14
GO:0104004	BP	GO:0104004	cellular response to environmental stimulus	14/45	331/20488	6.66718597022264e-15	8.90686659059002e-13	2.86442063905862e-13	CASP3/PARP1/TP53/SIRT1/IL1B/AKT1/PTGS2/AKR1B1/NFKB1/EGFR/MAPK14/MYC/CASP1/NOX4	14
GO:0051090	BP	GO:0051090	regulation of DNA-binding transcription factor activity	15/45	432/20488	1.10104467479559e-14	1.41838147928132e-12	4.56147079558175e-13	AR/SIRT1/IL1B/AKT1/IL6/VEGFA/PPARGC1A/CX3CL1/NFKB1/TNF/MAPK1/STAT3/HMOX1/MAPK14/FOS	15
GO:0050673	BP	GO:0050673	epithelial cell proliferation	15/45	434/20488	1.17808806744e-14	1.46529781353658e-12	4.71235226976e-13	AR/SIRT1/AKT1/HIF1A/VEGFA/CXCL12/TNF/MAPK1/CCL11/EGFR/KDR/STAT3/HMOX1/MYC/XDH	15
GO:0050679	BP	GO:0050679	positive regulation of epithelial cell proliferation	12/45	206/20488	1.663096184263e-14	1.99959597887888e-12	6.43063857915028e-13	AR/SIRT1/AKT1/HIF1A/VEGFA/CXCL12/CCL11/EGFR/KDR/STAT3/HMOX1/MYC	12
GO:0009314	BP	GO:0009314	response to radiation	15/45	448/20488	1.87436863990078e-14	2.18091860778133e-12	7.01376652349969e-13	CASP3/PARP1/TP53/SIRT1/AKT1/HIF1A/BCL2/PTGS2/CXCL12/CCL11/EGFR/MAPK14/MYC/FOS/NOX4	15
GO:0062012	BP	GO:0062012	regulation of small molecule metabolic process	15/45	459/20488	2.67105214371464e-14	3.01077658824335e-12	9.68256402096559e-13	PARP1/TP53/SIRT1/IL1B/AKT1/PRKAA2/HIF1A/PTGS2/NOS2/PPARGC1A/IFNG/NFKB1/TNF/IL4/STAT3	15
GO:0071241	BP	GO:0071241	cellular response to inorganic substance	12/45	217/20488	3.10587276164944e-14	3.31881281641345e-12	1.06731989660094e-12	PARP1/AKT1/PRKAA2/ANXA5/MMP3/PTGS2/PPARGC1A/MMP9/MAPK1/EGFR/HMOX1/FOS	12
GO:0001819	BP	GO:0001819	positive regulation of cytokine production	15/45	464/20488	3.12835142107173e-14	3.31881281641345e-12	1.06731989660094e-12	IL1B/HIF1A/F2R/IL6/MMP8/PTGS2/IFNG/CX3CL1/NFKB1/TNF/IL4/STAT3/HMOX1/MAPK14/CASP1	15
GO:0097193	BP	GO:0097193	intrinsic apoptotic signaling pathway	13/45	289/20488	3.26026894917347e-14	3.35994002847677e-12	1.08054628029749e-12	CASP3/PARP1/TP53/SIRT1/AKT1/HIF1A/BCL2/PTGS2/CXCL12/MMP9/TNF/HMOX1/CD44	13
GO:0050678	BP	GO:0050678	regulation of epithelial cell proliferation	14/45	378/20488	4.14204993410544e-14	4.15010392008842e-12	1.33466053432286e-12	AR/SIRT1/AKT1/HIF1A/VEGFA/CXCL12/TNF/CCL11/EGFR/KDR/STAT3/HMOX1/MYC/XDH	14
GO:1904018	BP	GO:1904018	positive regulation of vasculature development	12/45	230/20488	6.23251430101928e-14	6.07585921183149e-12	1.95397745653577e-12	SIRT1/IL1B/HIF1A/PTGS2/VEGFA/CX3CL1/MIR145/CCL11/KDR/STAT3/HMOX1/TERT	12
GO:0071216	BP	GO:0071216	cellular response to biotic stimulus	12/45	236/20488	8.47694401887017e-14	8.04640449370123e-12	2.58769870049721e-12	TP53/IL1B/AKT1/IL6/NOS2/PPARGC1A/CX3CL1/NFKB1/TNF/MAPK1/MAPK14/CASP1	12
GO:0034612	BP	GO:0034612	response to tumor necrosis factor	13/45	312/20488	8.70589851267804e-14	8.05183998339223e-12	2.58944673710424e-12	CCL4/CASP3/SIRT1/AKT1/PTGS2/PPARGC1A/CX3CL1/NFKB1/TNF/MAPK1/CCL11/MAPK14/CASP1	13
GO:1903409	BP	GO:1903409	reactive oxygen species biosynthetic process	10/45	122/20488	1.03058984605007e-13	9.28413887255934e-12	2.9857502334818e-12	IL1B/AKT1/MPO/MMP8/PTGS2/NOS2/IFNG/TNF/STAT3/NOX4	10
GO:0070371	BP	GO:0070371	ERK1 and ERK2 cascade	13/45	317/20488	1.06694883912752e-13	9.28413887255934e-12	2.9857502334818e-12	CCL4/IL1B/F2R/CX3CL1/MIR145/TNF/MAPK1/CCL11/EGFR/KDR/MYC/CD44/NOX4	13
GO:0001936	BP	GO:0001936	regulation of endothelial cell proliferation	11/45	176/20488	1.08104749832962e-13	9.28413887255934e-12	2.9857502334818e-12	SIRT1/AKT1/HIF1A/VEGFA/CXCL12/TNF/CCL11/KDR/STAT3/HMOX1/XDH	11
GO:0018209	BP	GO:0018209	peptidyl-serine modification	13/45	322/20488	1.30320534879592e-13	1.09317713793184e-11	3.51562373163552e-12	PARP1/AKT1/PRKAA2/BCL2/IL6/PTGS2/VEGFA/IFNG/TNF/MAPK1/EGFR/MAPK14/CD44	13
GO:1903829	BP	GO:1903829	positive regulation of cellular protein localization	13/45	324/20488	1.41046364936346e-13	1.15625963255773e-11	3.71849507559457e-12	PARP1/TP53/IL1B/AKT1/PRKAA2/BCL2/PTGS2/IFNG/TNF/MAPK1/EGFR/TERT/MAPK14	13
GO:1901342	BP	GO:1901342	regulation of vasculature development	14/45	422/20488	1.86388948516204e-13	1.49401097177321e-11	4.80469289508436e-12	SIRT1/IL1B/HIF1A/IL6/PTGS2/VEGFA/CX3CL1/MIR145/CCL11/KDR/STAT3/HMOX1/TERT/XDH	14
GO:0071496	BP	GO:0071496	cellular response to external stimulus	13/45	339/20488	2.51213321282591e-13	1.9303145822733e-11	6.20783175890499e-12	TP53/SIRT1/IL1B/AKT1/PRKAA2/BCL2/PTGS2/NFKB1/MAPK1/EGFR/HMOX1/FOS/CASP1	13
GO:0071248	BP	GO:0071248	cellular response to metal ion	11/45	190/20488	2.51524217817702e-13	1.9303145822733e-11	6.20783175890499e-12	PARP1/AKT1/PRKAA2/ANXA5/PTGS2/PPARGC1A/MMP9/MAPK1/EGFR/HMOX1/FOS	11
GO:0001935	BP	GO:0001935	endothelial cell proliferation	11/45	191/20488	2.66486421807417e-13	2.00253442387365e-11	6.44008852701258e-12	SIRT1/AKT1/HIF1A/VEGFA/CXCL12/TNF/CCL11/KDR/STAT3/HMOX1/XDH	11
GO:1904951	BP	GO:1904951	positive regulation of establishment of protein localization	14/45	456/20488	5.3388593775042e-13	3.93005423972605e-11	1.26389324038875e-11	TP53/IL1B/HIF1A/F2R/BCL2/IL6/MMP8/PTGS2/IFNG/TNF/MAPK1/EGFR/MAPK14/CASP1	14
GO:0045766	BP	GO:0045766	positive regulation of angiogenesis	11/45	204/20488	5.4935007634709e-13	3.96301145076791e-11	1.27449217712525e-11	SIRT1/IL1B/HIF1A/PTGS2/VEGFA/CX3CL1/CCL11/KDR/STAT3/HMOX1/TERT	11
GO:0071222	BP	GO:0071222	cellular response to lipopolysaccharide	11/45	205/20488	5.79609398502981e-13	4.09931588313775e-11	1.31832725934011e-11	IL1B/AKT1/IL6/NOS2/PPARGC1A/CX3CL1/NFKB1/TNF/MAPK1/MAPK14/CASP1	11
GO:0071456	BP	GO:0071456	cellular response to hypoxia	11/45	207/20488	6.44689254467422e-13	4.47191180935383e-11	1.43815295227348e-11	TP53/SIRT1/AKT1/HIF1A/BCL2/PTGS2/VEGFA/PPARGC1A/HMOX1/TERT/MYC	11
GO:0043523	BP	GO:0043523	regulation of neuron apoptotic process	11/45	210/20488	7.54739150333732e-13	5.1364983306675e-11	1.65188191393798e-11	CASP3/PARP1/TP53/HIF1A/F2R/BCL2/PPARGC1A/CX3CL1/TNF/HMOX1/TERT	11
GO:0005126	MF	GO:0005126	cytokine receptor binding	12/45	286/20488	8.29756309220848e-13	5.49086160022542e-11	1.76584404110382e-11	CCL4/CASP3/IL1B/IL6/VEGFA/IFNG/CXCL12/CX3CL1/TNF/IL4/CCL11/STAT3	12
GO:0071219	BP	GO:0071219	cellular response to molecule of bacterial origin	11/45	212/20488	8.37253640178536e-13	5.49086160022542e-11	1.76584404110382e-11	IL1B/AKT1/IL6/NOS2/PPARGC1A/CX3CL1/NFKB1/TNF/MAPK1/MAPK14/CASP1	11
GO:0043281	BP	GO:0043281	regulation of cysteine-type endopeptidase activity involved in apoptotic process	11/45	215/20488	9.7636677067837e-13	6.288848110423e-11	2.02247402497662e-11	SIRT1/AKT1/F2R/PTGS2/VEGFA/MMP9/TNF/MYC/CASP1/CD44/XDH	11
GO:0036294	BP	GO:0036294	cellular response to decreased oxygen levels	11/45	217/20488	1.08037137787784e-12	6.83666589474625e-11	2.19865052340051e-11	TP53/SIRT1/AKT1/HIF1A/BCL2/PTGS2/VEGFA/PPARGC1A/HMOX1/TERT/MYC	11
GO:0032768	BP	GO:0032768	regulation of monooxygenase activity	8/45	64/20488	1.13393052032543e-12	7.05187480485142e-11	2.26786104065086e-11	IL1B/AKT1/HIF1A/IFNG/NFKB1/TNF/EGFR/TERT	8
GO:0045765	BP	GO:0045765	regulation of angiogenesis	13/45	383/20488	1.18212137709038e-12	7.22696916468643e-11	2.32417084309295e-11	SIRT1/IL1B/HIF1A/IL6/PTGS2/VEGFA/CX3CL1/MIR145/CCL11/KDR/STAT3/HMOX1/TERT	13
GO:0048871	BP	GO:0048871	multicellular organismal homeostasis	14/45	485/20488	1.22878020834309e-12	7.38701701915588e-11	2.37564173612998e-11	IL1B/PRKAA2/F2R/BCL2/IL6/PTGS2/AKR1B1/VEGFA/PPARGC1A/TNF/IL4/EGFR/STAT3/NOX4	14
GO:0033138	BP	GO:0033138	positive regulation of peptidyl-serine phosphorylation	9/45	105/20488	1.30705120204091e-12	7.72874374715013e-11	2.48553999076633e-11	AKT1/BCL2/IL6/PTGS2/VEGFA/IFNG/TNF/EGFR/CD44	9
GO:0018105	BP	GO:0018105	peptidyl-serine phosphorylation	12/45	299/20488	1.40151028476079e-12	8.15362515666478e-11	2.62218053277825e-11	AKT1/PRKAA2/BCL2/IL6/PTGS2/VEGFA/IFNG/TNF/MAPK1/EGFR/MAPK14/CD44	12
GO:2001242	BP	GO:2001242	regulation of intrinsic apoptotic signaling pathway	10/45	165/20488	2.18222275451996e-12	1.24940912310373e-10	4.0180609448304e-11	PARP1/TP53/SIRT1/AKT1/HIF1A/BCL2/PTGS2/CXCL12/MMP9/CD44	10
GO:0001938	BP	GO:0001938	positive regulation of endothelial cell proliferation	9/45	112/20488	2.3634555970192e-12	1.33202880288254e-10	4.28376326959731e-11	SIRT1/AKT1/HIF1A/VEGFA/CXCL12/CCL11/KDR/STAT3/HMOX1	9
GO:0071453	BP	GO:0071453	cellular response to oxygen levels	11/45	234/20488	2.45932825006792e-12	1.36473799969154e-10	4.38895503089045e-11	TP53/SIRT1/AKT1/HIF1A/BCL2/PTGS2/VEGFA/PPARGC1A/HMOX1/TERT/MYC	11
GO:0031098	BP	GO:0031098	stress-activated protein kinase signaling cascade	12/45	315/20488	2.58706181325358e-12	1.40730087696463e-10	4.52583592259211e-11	IL1B/AKT1/MMP8/AKR1B1/VEGFA/NFKB1/TNF/MAPK1/EGFR/MAPK14/MYC/XDH	12
GO:0034614	BP	GO:0034614	cellular response to reactive oxygen species	10/45	168/20488	2.61406040356614e-12	1.40730087696463e-10	4.52583592259211e-11	SIRT1/AKT1/MPO/MMP3/IL6/MMP9/TNF/MAPK1/EGFR/FOS	10
GO:0051402	BP	GO:0051402	neuron apoptotic process	11/45	239/20488	3.09518602301201e-12	1.61801970797164e-10	5.20350114013612e-11	CASP3/PARP1/TP53/HIF1A/F2R/BCL2/PPARGC1A/CX3CL1/TNF/HMOX1/TERT	11
GO:2000116	BP	GO:2000116	regulation of cysteine-type endopeptidase activity	11/45	239/20488	3.09518602301201e-12	1.61801970797164e-10	5.20350114013612e-11	SIRT1/AKT1/F2R/PTGS2/VEGFA/MMP9/TNF/MYC/CASP1/CD44/XDH	11
GO:0030099	BP	GO:0030099	myeloid cell differentiation	13/45	416/20488	3.35224458598215e-12	1.72736374594823e-10	5.55514817105613e-11	CASP3/PARP1/SIRT1/HIF1A/VEGFA/IFNG/MMP9/TNF/IL4/STAT3/MAPK14/MYC/FOS	13
GO:0032103	BP	GO:0032103	positive regulation of response to external stimulus	12/45	323/20488	3.4720774232583e-12	1.75935695594403e-10	5.65803734098996e-11	CCL4/IL1B/IL6/MMP8/PTGS2/VEGFA/CXCL12/CX3CL1/TNF/EGFR/KDR/MAPK14	12
GO:1900371	BP	GO:1900371	regulation of purine nucleotide biosynthetic process	9/45	117/20488	3.5244226962847e-12	1.75935695594403e-10	5.65803734098996e-11	PARP1/TP53/PRKAA2/HIF1A/NOS2/PPARGC1A/IFNG/IL4/STAT3	9
GO:0051222	BP	GO:0051222	positive regulation of protein transport	13/45	418/20488	3.56066143010575e-12	1.75935695594403e-10	5.65803734098996e-11	TP53/IL1B/HIF1A/F2R/IL6/MMP8/PTGS2/IFNG/TNF/MAPK1/EGFR/MAPK14/CASP1	13
GO:0030808	BP	GO:0030808	regulation of nucleotide biosynthetic process	9/45	118/20488	3.809375281806e-12	1.85681305965868e-10	5.97145314445265e-11	PARP1/TP53/PRKAA2/HIF1A/NOS2/PPARGC1A/IFNG/IL4/STAT3	9
GO:0010506	BP	GO:0010506	regulation of autophagy	12/45	327/20488	4.01077406252767e-12	1.92891493913831e-10	6.2033305500428e-11	CASP3/TP53/SIRT1/AKT1/PRKAA2/HIF1A/BCL2/IFNG/IL4/KDR/STAT3/HMOX1	12
GO:0060249	BP	GO:0060249	anatomical structure homeostasis	13/45	437/20488	6.22181993462016e-12	2.95290848739144e-10	9.49646200547288e-11	PARP1/HIF1A/F2R/BCL2/IL6/AKR1B1/VEGFA/CX3CL1/MAPK1/EGFR/TERT/MYC/NOX4	13
GO:0030810	BP	GO:0030810	positive regulation of nucleotide biosynthetic process	7/45	46/20488	7.59040526501604e-12	3.51007587062986e-10	1.1288295009511e-10	PRKAA2/HIF1A/NOS2/PPARGC1A/IFNG/IL4/STAT3	7
GO:1900373	BP	GO:1900373	positive regulation of purine nucleotide biosynthetic process	7/45	46/20488	7.59040526501604e-12	3.51007587062986e-10	1.1288295009511e-10	PRKAA2/HIF1A/NOS2/PPARGC1A/IFNG/IL4/STAT3	7
GO:0052547	BP	GO:0052547	regulation of peptidase activity	13/45	452/20488	9.4942988206416e-12	4.33492858810813e-10	1.39409957366383e-10	SIRT1/AKT1/F2R/PTGS2/VEGFA/MMP9/TNF/STAT3/MAPK14/MYC/CASP1/CD44/XDH	13
GO:0007565	BP	GO:0007565	female pregnancy	10/45	192/20488	9.90870335185633e-12	4.46758662376822e-10	1.43676198601917e-10	AR/IL1B/AKT1/BSG/BCL2/PTGS2/AKR1B1/MMP9/MAPK1/FOS	10
GO:0050708	BP	GO:0050708	regulation of protein secretion	13/45	472/20488	1.63046626701766e-11	7.26060719152183e-10	2.33498872807467e-10	IL1B/ANXA5/HIF1A/F2R/IL6/MMP8/NOS2/IFNG/CX3CL1/TNF/EGFR/MAPK14/CASP1	13
GO:0033135	BP	GO:0033135	regulation of peptidyl-serine phosphorylation	9/45	139/20488	1.68854605726778e-11	7.42754344946937e-10	2.38867491028125e-10	AKT1/BCL2/IL6/PTGS2/VEGFA/IFNG/TNF/EGFR/CD44	9
GO:0002573	BP	GO:0002573	myeloid leukocyte differentiation	10/45	204/20488	1.80859240937785e-11	7.85975038629625e-10	2.52767131913048e-10	PARP1/SIRT1/VEGFA/IFNG/MMP9/TNF/IL4/MAPK14/MYC/FOS	10
GO:0046886	BP	GO:0046886	positive regulation of hormone biosynthetic process	5/45	11/20488	1.85899829869142e-11	7.98262721830947e-10	2.56718812676434e-10	IL1B/HIF1A/PPARGC1A/IFNG/TNF	5
GO:0009411	BP	GO:0009411	response to UV	9/45	141/20488	1.92147389901604e-11	8.15383100441276e-10	2.62224673277483e-10	CASP3/PARP1/TP53/SIRT1/AKT1/BCL2/PTGS2/EGFR/MYC	9
GO:1900542	BP	GO:1900542	regulation of purine nucleotide metabolic process	9/45	142/20488	2.04824070437657e-11	8.59070258219338e-10	2.76274327567073e-10	PARP1/TP53/PRKAA2/HIF1A/NOS2/PPARGC1A/IFNG/IL4/STAT3	9
GO:0051403	BP	GO:0051403	stress-activated MAPK cascade	11/45	286/20488	2.15703153283132e-11	8.94300314818686e-10	2.87604204377509e-10	IL1B/AKT1/MMP8/VEGFA/NFKB1/TNF/MAPK1/EGFR/MAPK14/MYC/XDH	11
GO:1901215	BP	GO:1901215	negative regulation of neuron death	10/45	208/20488	2.19207492043976e-11	8.98501617957524e-10	2.88955330421604e-10	SIRT1/AKT1/HIF1A/F2R/BCL2/PPARGC1A/CX3CL1/STAT3/HMOX1/TERT	10
GO:0046885	BP	GO:0046885	regulation of hormone biosynthetic process	6/45	27/20488	2.2696313475544e-11	9.16693711338248e-10	2.94805851165059e-10	IL1B/HIF1A/PPARGC1A/IFNG/NFKB1/TNF	6
GO:0050727	BP	GO:0050727	regulation of inflammatory response	13/45	485/20488	2.28728677628063e-11	9.16693711338248e-10	2.94805851165059e-10	IL1B/MMP3/IL6/MMP8/PTGS2/NOS2/CX3CL1/MMP9/NFKB1/TNF/IL4/EGFR/MAPK14	13
GO:0009612	BP	GO:0009612	response to mechanical stimulus	10/45	210/20488	2.40978772789297e-11	9.55176300495596e-10	3.07181732346796e-10	IL1B/AKT1/MPO/PTGS2/CXCL12/NFKB1/EGFR/MAPK14/FOS/CASP1	10
GO:0071356	BP	GO:0071356	cellular response to tumor necrosis factor	11/45	291/20488	2.59887151920252e-11	1.0189271271482e-09	3.27683800247274e-10	CCL4/SIRT1/AKT1/PPARGC1A/CX3CL1/NFKB1/TNF/MAPK1/CCL11/MAPK14/CASP1	11
GO:0006140	BP	GO:0006140	regulation of nucleotide metabolic process	9/45	146/20488	2.63233613039453e-11	1.02095015293904e-09	3.28334399059963e-10	PARP1/TP53/PRKAA2/HIF1A/NOS2/PPARGC1A/IFNG/IL4/STAT3	9
GO:0032770	BP	GO:0032770	positive regulation of monooxygenase activity	6/45	28/20488	2.883906367341e-11	1.10662236882968e-09	3.55886317671868e-10	IL1B/AKT1/HIF1A/IFNG/TNF/TERT	6
GO:0006914	BP	GO:0006914	autophagy	13/45	496/20488	3.02308721548795e-11	1.13586204023594e-09	3.65289705204794e-10	CASP3/TP53/SIRT1/AKT1/PRKAA2/HIF1A/BCL2/PPARGC1A/IFNG/IL4/KDR/STAT3/HMOX1	13
GO:0061919	BP	GO:0061919	process utilizing autophagic mechanism	13/45	496/20488	3.02308721548795e-11	1.13586204023594e-09	3.65289705204794e-10	CASP3/TP53/SIRT1/AKT1/PRKAA2/HIF1A/BCL2/PPARGC1A/IFNG/IL4/KDR/STAT3/HMOX1	13
GO:2001169	BP	GO:2001169	regulation of ATP biosynthetic process	8/45	96/20488	3.22650300290377e-11	1.19924063091824e-09	3.85672063173039e-10	PARP1/TP53/PRKAA2/HIF1A/PPARGC1A/IFNG/IL4/STAT3	8
GO:0050900	BP	GO:0050900	leukocyte migration	13/45	499/20488	3.25826398197913e-11	1.19924063091824e-09	3.85672063173039e-10	CCL4/IL1B/AKT1/BSG/IL6/VEGFA/CXCL12/CX3CL1/TNF/CCL11/HMOX1/MAPK14/CD44	13
GO:0002791	BP	GO:0002791	regulation of peptide secretion	13/45	500/20488	3.34029499797943e-11	1.21701455128402e-09	3.91388100773347e-10	IL1B/ANXA5/HIF1A/F2R/IL6/MMP8/NOS2/IFNG/CX3CL1/TNF/EGFR/MAPK14/CASP1	13
GO:0070372	BP	GO:0070372	regulation of ERK1 and ERK2 cascade	11/45	300/20488	3.60418036956623e-11	1.30002785930254e-09	4.18084922869683e-10	CCL4/IL1B/F2R/CX3CL1/MIR145/TNF/CCL11/EGFR/KDR/CD44/NOX4	11
GO:0045981	BP	GO:0045981	positive regulation of nucleotide metabolic process	7/45	57/20488	3.68282591886863e-11	1.30234834209403e-09	4.18831182930158e-10	PRKAA2/HIF1A/NOS2/PPARGC1A/IFNG/IL4/STAT3	7
GO:1900544	BP	GO:1900544	positive regulation of purine nucleotide metabolic process	7/45	57/20488	3.68282591886863e-11	1.30234834209403e-09	4.18831182930158e-10	PRKAA2/HIF1A/NOS2/PPARGC1A/IFNG/IL4/STAT3	7
GO:0005125	MF	GO:0005125	cytokine activity	10/45	220/20488	3.81570596470405e-11	1.32376613501393e-09	4.25719078629376e-10	CCL4/IL1B/IL6/VEGFA/IFNG/CXCL12/CX3CL1/TNF/IL4/CCL11	10
GO:2001243	BP	GO:2001243	negative regulation of intrinsic apoptotic signaling pathway	8/45	98/20488	3.81679173943578e-11	1.32376613501393e-09	4.25719078629376e-10	SIRT1/AKT1/HIF1A/BCL2/PTGS2/CXCL12/MMP9/CD44	8
GO:0044706	BP	GO:0044706	multi-multicellular organism process	10/45	222/20488	4.17197993256271e-11	1.42289561844021e-09	4.57598812694938e-10	AR/IL1B/AKT1/BSG/BCL2/PTGS2/AKR1B1/MMP9/MAPK1/FOS	10
GO:0061900	BP	GO:0061900	glial cell activation	7/45	58/20488	4.18150639186754e-11	1.42289561844021e-09	4.57598812694938e-10	IL1B/IL6/MMP8/IFNG/CX3CL1/TNF/EGFR	7
GO:0097191	BP	GO:0097191	extrinsic apoptotic signaling pathway	10/45	224/20488	4.55766089014852e-11	1.52460203886068e-09	4.90307281696256e-10	AR/CASP3/IL1B/AKT1/BCL2/IFNG/CX3CL1/TNF/HMOX1/TERT	10
GO:0022407	BP	GO:0022407	regulation of cell-cell adhesion	12/45	403/20488	4.56492986406859e-11	1.52460203886068e-09	4.90307281696256e-10	CASP3/IL1B/AKT1/IL6/VEGFA/IFNG/CXCL12/CX3CL1/TNF/IL4/MAPK14/CD44	12
GO:0009895	BP	GO:0009895	negative regulation of catabolic process	11/45	308/20488	4.77861817092265e-11	1.58132804977229e-09	5.08550190666998e-10	TP53/IL1B/AKT1/BCL2/NOS2/PPARGC1A/TNF/EGFR/STAT3/HMOX1/MAPK14	11
GO:0043467	BP	GO:0043467	regulation of generation of precursor metabolites and energy	9/45	158/20488	5.36098684636997e-11	1.75791632316877e-09	5.65340431071742e-10	TP53/AKT1/PRKAA2/HIF1A/NOS2/PPARGC1A/IFNG/IL4/STAT3	9
GO:0051054	BP	GO:0051054	positive regulation of DNA metabolic process	10/45	228/20488	5.42582227469911e-11	1.76314783286844e-09	5.67022868346934e-10	PARP1/SIRT1/AKT1/IL6/PPARGC1A/MAPK1/IL4/EGFR/MYC/NOX4	10
GO:0009416	BP	GO:0009416	response to light stimulus	11/45	314/20488	5.8745800563417e-11	1.8919294877879e-09	6.08438648692533e-10	CASP3/PARP1/TP53/SIRT1/AKT1/HIF1A/BCL2/PTGS2/EGFR/MYC/FOS	11
GO:2001237	BP	GO:2001237	negative regulation of extrinsic apoptotic signaling pathway	8/45	104/20488	6.18719502991631e-11	1.97497455512461e-09	6.35145684486984e-10	AR/IL1B/AKT1/BCL2/CX3CL1/TNF/HMOX1/TERT	8
GO:0046686	BP	GO:0046686	response to cadmium ion	7/45	63/20488	7.6320817432496e-11	2.41481744279836e-09	7.76597791418381e-10	AKT1/MMP9/MAPK1/EGFR/HMOX1/TERT/FOS	7
GO:0051341	BP	GO:0051341	regulation of oxidoreductase activity	8/45	107/20488	7.79185699471522e-11	2.44393288521198e-09	7.85961227293014e-10	IL1B/AKT1/HIF1A/IFNG/NFKB1/TNF/EGFR/TERT	8
GO:0052548	BP	GO:0052548	regulation of endopeptidase activity	12/45	425/20488	8.42867038839284e-11	2.62088052508043e-09	8.42867038839284e-10	SIRT1/AKT1/F2R/PTGS2/VEGFA/MMP9/TNF/STAT3/MYC/CASP1/CD44/XDH	12
GO:0048608	BP	GO:0048608	reproductive structure development	12/45	431/20488	9.9045995344342e-11	3.0534949162995e-09	9.81994483755869e-10	AR/CASP3/SIRT1/AKT1/BSG/HIF1A/BCL2/PTGS2/VEGFA/MAPK1/EGFR/MAPK14	12
GO:0061458	BP	GO:0061458	reproductive system development	12/45	434/20488	1.07271658730668e-10	3.2739745722415e-09	1.05290005650129e-09	AR/CASP3/SIRT1/AKT1/BSG/HIF1A/BCL2/PTGS2/VEGFA/MAPK1/EGFR/MAPK14	12
GO:0010634	BP	GO:0010634	positive regulation of epithelial cell migration	9/45	171/20488	1.08920695500133e-10	3.2739745722415e-09	1.05290005650129e-09	SIRT1/AKT1/HIF1A/PTGS2/VEGFA/IFNG/MMP9/KDR/HMOX1	9
GO:0016241	BP	GO:0016241	regulation of macroautophagy	9/45	171/20488	1.08920695500133e-10	3.2739745722415e-09	1.05290005650129e-09	CASP3/TP53/SIRT1/AKT1/PRKAA2/HIF1A/IL4/KDR/HMOX1	9
GO:0071902	BP	GO:0071902	positive regulation of protein serine/threonine kinase activity	11/45	334/20488	1.135653427021e-10	3.38420563000354e-09	1.08835002240202e-09	SIRT1/IL1B/AKT1/F2R/VEGFA/IFNG/TNF/MAPK1/EGFR/MAPK14/NOX4	11
GO:0048872	BP	GO:0048872	homeostasis of number of cells	10/45	246/20488	1.14464398907799e-10	3.38420563000354e-09	1.08835002240202e-09	CASP3/AKT1/HIF1A/F2R/BCL2/IL6/VEGFA/STAT3/HMOX1/MAPK14	10
GO:0032352	BP	GO:0032352	positive regulation of hormone metabolic process	5/45	15/20488	1.20050265367901e-10	3.49210731598401e-09	1.12305086957068e-09	IL1B/HIF1A/PPARGC1A/IFNG/TNF	5
GO:0045073	BP	GO:0045073	regulation of chemokine biosynthetic process	5/45	15/20488	1.20050265367901e-10	3.49210731598401e-09	1.12305086957068e-09	IL1B/IL6/IFNG/TNF/HMOX1	5
GO:0042035	BP	GO:0042035	regulation of cytokine biosynthetic process	8/45	114/20488	1.30083806481472e-10	3.75369831982935e-09	1.20717772414806e-09	IL1B/IL6/IFNG/NFKB1/TNF/IL4/STAT3/HMOX1	8
GO:1901099	BP	GO:1901099	negative regulation of signal transduction in absence of ligand	6/45	36/20488	1.47165381717693e-10	4.14707446762281e-09	1.33368627181660e-09	IL1B/AKT1/BCL2/CX3CL1/TNF/TERT	6
GO:2001171	BP	GO:2001171	positive regulation of ATP biosynthetic process	6/45	36/20488	1.47165381717693e-10	4.14707446762281e-09	1.33368627181660e-09	PRKAA2/HIF1A/PPARGC1A/IFNG/IL4/STAT3	6
GO:2001240	BP	GO:2001240	negative regulation of extrinsic apoptotic signaling pathway in absence of ligand	6/45	36/20488	1.47165381717693e-10	4.14707446762281e-09	1.33368627181660e-09	IL1B/AKT1/BCL2/CX3CL1/TNF/TERT	6
GO:0050730	BP	GO:0050730	regulation of peptidyl-tyrosine phosphorylation	10/45	256/20488	1.69082425168926e-10	4.72775432235903e-09	1.52043111004615e-09	TP53/IL6/VEGFA/IFNG/TNF/IL4/EGFR/STAT3/CD44/NOX4	10
GO:0042033	BP	GO:0042033	chemokine biosynthetic process	5/45	16/20488	1.74334413266341e-10	4.79190648149283e-09	1.54106224522642e-09	IL1B/IL6/IFNG/TNF/HMOX1	5
GO:0050755	BP	GO:0050755	chemokine metabolic process	5/45	16/20488	1.74334413266341e-10	4.79190648149283e-09	1.54106224522642e-09	IL1B/IL6/IFNG/TNF/HMOX1	5
GO:0071276	BP	GO:0071276	cellular response to cadmium ion	6/45	37/20488	1.75362255491282e-10	4.79190648149283e-09	1.54106224522642e-09	AKT1/MMP9/MAPK1/EGFR/HMOX1/FOS	6
GO:0038034	BP	GO:0038034	signal transduction in absence of ligand	7/45	72/20488	2.00254913095017e-10	5.39044381741588e-09	1.73354999395687e-09	CASP3/IL1B/AKT1/BCL2/CX3CL1/TNF/TERT	7
GO:0097192	BP	GO:0097192	extrinsic apoptotic signaling pathway in absence of ligand	7/45	72/20488	2.00254913095017e-10	5.39044381741588e-09	1.73354999395687e-09	CASP3/IL1B/AKT1/BCL2/CX3CL1/TNF/TERT	7
GO:0051091	BP	GO:0051091	positive regulation of DNA-binding transcription factor activity	10/45	261/20488	2.04267929644776e-10	5.45773646095338e-09	1.75519109916993e-09	AR/IL1B/AKT1/IL6/VEGFA/PPARGC1A/CX3CL1/NFKB1/TNF/STAT3	10
GO:0032350	BP	GO:0032350	regulation of hormone metabolic process	6/45	38/20488	2.07902717657346e-10	5.51400810727977e-09	1.7732878859009e-09	IL1B/HIF1A/PPARGC1A/IFNG/NFKB1/TNF	6
GO:1903578	BP	GO:1903578	regulation of ATP metabolic process	8/45	122/20488	2.24683402195479e-10	5.91556957459192e-09	1.90242880691063e-09	PARP1/TP53/PRKAA2/HIF1A/PPARGC1A/IFNG/IL4/STAT3	8
GO:0042089	BP	GO:0042089	cytokine biosynthetic process	8/45	123/20488	2.39926598698157e-10	6.2711249384366e-09	2.01677430789755e-09	IL1B/IL6/IFNG/NFKB1/TNF/IL4/STAT3/HMOX1	8
GO:1900182	BP	GO:1900182	positive regulation of protein localization to nucleus	7/45	74/20488	2.43840680595973e-10	6.32757794899046e-09	2.03492942080092e-09	PARP1/AKT1/PTGS2/IFNG/MAPK1/TERT/MAPK14	7
GO:0042107	BP	GO:0042107	cytokine metabolic process	8/45	124/20488	2.56060277557376e-10	6.59721015106753e-09	2.12164229976111e-09	IL1B/IL6/IFNG/NFKB1/TNF/IL4/STAT3/HMOX1	8
GO:0031331	BP	GO:0031331	positive regulation of cellular catabolic process	11/45	361/20488	2.59421790891176e-10	6.63641418258491e-09	2.1342501945657e-09	SIRT1/IL1B/AKT1/PRKAA2/HIF1A/IL6/IFNG/TNF/IL4/KDR/HMOX1	11
GO:0050714	BP	GO:0050714	positive regulation of protein secretion	10/45	268/20488	2.64473312019545e-10	6.71799462291901e-09	2.16048621086389e-09	IL1B/HIF1A/F2R/IL6/MMP8/IFNG/TNF/EGFR/MAPK14/CASP1	10
GO:0043491	BP	GO:0043491	protein kinase B signaling	10/45	269/20488	2.74254369241151e-10	6.84244133564714e-09	2.20050788726107e-09	SIRT1/IL1B/AKT1/CX3CL1/MIR145/TNF/EGFR/KDR/XDH/NOX4	10
GO:0018108	BP	GO:0018108	peptidyl-tyrosine phosphorylation	11/45	363/20488	2.75063485907634e-10	6.84244133564714e-09	2.20050788726107e-09	TP53/IL6/VEGFA/IFNG/TNF/IL4/EGFR/KDR/STAT3/CD44/NOX4	11
GO:0045862	BP	GO:0045862	positive regulation of proteolysis	11/45	363/20488	2.75063485907634e-10	6.84244133564714e-09	2.20050788726107e-09	SIRT1/IL1B/AKT1/F2R/IFNG/TNF/STAT3/MAPK14/MYC/CASP1/XDH	11
GO:0018212	BP	GO:0018212	peptidyl-tyrosine modification	11/45	366/20488	3.00118935362145e-10	7.41458219076204e-09	2.38450660972663e-09	TP53/IL6/VEGFA/IFNG/TNF/IL4/EGFR/KDR/STAT3/CD44/NOX4	11
GO:0050731	BP	GO:0050731	positive regulation of peptidyl-tyrosine phosphorylation	9/45	192/20488	3.05964555352258e-10	7.50757925956187e-09	2.41441417828993e-09	TP53/IL6/VEGFA/IFNG/TNF/IL4/STAT3/CD44/NOX4	9
GO:0006809	BP	GO:0006809	nitric oxide biosynthetic process	7/45	77/20488	3.24262196270345e-10	7.90279555369685e-09	2.54151451130811e-09	IL1B/AKT1/MMP8/PTGS2/NOS2/IFNG/TNF	7
GO:0043536	BP	GO:0043536	positive regulation of blood vessel endothelial cell migration	7/45	79/20488	3.89595731003582e-10	9.43135437402631e-09	3.03309428163862e-09	SIRT1/AKT1/HIF1A/PTGS2/VEGFA/KDR/HMOX1	7
GO:0046890	BP	GO:0046890	regulation of lipid biosynthetic process	9/45	198/20488	4.02106568788491e-10	9.66932262413391e-09	3.10962413196433e-09	SIRT1/IL1B/AKT1/PRKAA2/PTGS2/PPARGC1A/IFNG/NFKB1/TNF	9
GO:0045429	BP	GO:0045429	positive regulation of nitric oxide biosynthetic process	6/45	43/20488	4.55379295682221e-10	1.08778352286475e-08	3.49827803305548e-09	IL1B/AKT1/MMP8/PTGS2/IFNG/TNF	6
GO:0048708	BP	GO:0048708	astrocyte differentiation	7/45	81/20488	4.65823708387905e-10	1.10541191852314e-08	3.55497040611823e-09	IL1B/IL6/IFNG/TNF/MAPK1/EGFR/STAT3	7
GO:0046209	BP	GO:0046209	nitric oxide metabolic process	7/45	82/20488	5.08472706466199e-10	1.19873271387162e-08	3.85508718627968e-09	IL1B/AKT1/MMP8/PTGS2/NOS2/IFNG/TNF	7
GO:0048545	BP	GO:0048545	response to steroid hormone	11/45	385/20488	5.12419950958686e-10	1.20019400201817e-08	3.8597866435849e-09	AR/CASP3/PARP1/SIRT1/BCL2/IL6/PTGS2/PPARGC1A/TNF/EGFR/FOS	11
GO:1904407	BP	GO:1904407	positive regulation of nitric oxide metabolic process	6/45	44/20488	5.26420449298958e-10	1.2162144947793e-08	3.91130805085663e-09	IL1B/AKT1/MMP8/PTGS2/IFNG/TNF	6
GO:0009165	BP	GO:0009165	nucleotide biosynthetic process	11/45	386/20488	5.26637856835113e-10	1.2162144947793e-08	3.91130805085663e-09	PARP1/TP53/PRKAA2/HIF1A/PTGS2/NOS2/PPARGC1A/IFNG/MAPK1/IL4/STAT3	11
GO:0031667	BP	GO:0031667	response to nutrient levels	12/45	499/20488	5.29466875828835e-10	1.2162144947793e-08	3.91130805085663e-09	TP53/SIRT1/IL1B/AKT1/PRKAA2/MPO/BCL2/PTGS2/PPARGC1A/MAPK1/EGFR/HMOX1	12
GO:0002793	BP	GO:0002793	positive regulation of peptide secretion	10/45	288/20488	5.32747131064954e-10	1.2162144947793e-08	3.91130805085663e-09	IL1B/HIF1A/F2R/IL6/MMP8/IFNG/TNF/EGFR/MAPK14/CASP1	10
GO:0045913	BP	GO:0045913	positive regulation of carbohydrate metabolic process	7/45	83/20488	5.54403039788189e-10	1.25769293365786e-08	4.04470142235408e-09	SIRT1/AKT1/PRKAA2/HIF1A/PPARGC1A/IFNG/NFKB1	7
GO:0042063	BP	GO:0042063	gliogenesis	10/45	290/20488	5.69760362218997e-10	1.27968839962028e-08	4.11543815791384e-09	IL1B/AKT1/IL6/IFNG/CX3CL1/TNF/MAPK1/EGFR/STAT3/TERT	10
GO:0006109	BP	GO:0006109	regulation of carbohydrate metabolic process	9/45	206/20488	5.71194433986317e-10	1.27968839962028e-08	4.11543815791384e-09	TP53/SIRT1/AKT1/PRKAA2/HIF1A/PPARGC1A/IFNG/NFKB1/STAT3	9
GO:1901293	BP	GO:1901293	nucleoside phosphate biosynthetic process	11/45	390/20488	5.871222949898e-10	1.30363544824898e-08	4.19245112273031e-09	PARP1/TP53/PRKAA2/HIF1A/PTGS2/NOS2/PPARGC1A/IFNG/MAPK1/IL4/STAT3	11
GO:0010632	BP	GO:0010632	regulation of epithelial cell migration	10/45	291/20488	5.89111666383655e-10	1.30363544824898e-08	4.19245112273031e-09	SIRT1/AKT1/HIF1A/PTGS2/VEGFA/IFNG/MMP9/IL4/KDR/HMOX1	10
GO:2001057	BP	GO:2001057	reactive nitrogen species metabolic process	7/45	85/20488	6.56939483116401e-10	1.44486629000052e-08	4.64664512448186e-09	IL1B/AKT1/MMP8/PTGS2/NOS2/IFNG/TNF	7
GO:0042446	BP	GO:0042446	hormone biosynthetic process	7/45	86/20488	7.13986738641232e-10	1.56081828259329e-08	5.01954313226563e-09	IL1B/HIF1A/AKR1B1/PPARGC1A/IFNG/NFKB1/TNF	7
GO:1903532	BP	GO:1903532	positive regulation of secretion by cell	11/45	399/20488	7.46611211121402e-10	1.62230520392464e-08	5.21728316205317e-09	IL1B/HIF1A/F2R/IL6/MMP8/IFNG/CXCL12/TNF/EGFR/MAPK14/CASP1	11
GO:1903580	BP	GO:1903580	positive regulation of ATP metabolic process	6/45	47/20488	7.96826258015117e-10	1.71080494801222e-08	5.50189559105676e-09	PRKAA2/HIF1A/PPARGC1A/IFNG/IL4/STAT3	6
GO:2001239	BP	GO:2001239	regulation of extrinsic apoptotic signaling pathway in absence of ligand	6/45	47/20488	7.96826258015117e-10	1.71080494801222e-08	5.50189559105676e-09	IL1B/AKT1/BCL2/CX3CL1/TNF/TERT	6
GO:0045785	BP	GO:0045785	positive regulation of cell adhesion	11/45	403/20488	8.29223439781868e-10	1.76873991318137e-08	5.68821264011751e-09	IL1B/AKT1/IL6/VEGFA/IFNG/CXCL12/CX3CL1/TNF/IL4/KDR/CD44	11
GO:0070374	BP	GO:0070374	positive regulation of ERK1 and ERK2 cascade	9/45	215/20488	8.33617369672394e-10	1.76873991318137e-08	5.68821264011751e-09	CCL4/F2R/CX3CL1/TNF/CCL11/EGFR/KDR/CD44/NOX4	9
GO:1904035	BP	GO:1904035	regulation of epithelial cell apoptotic process	7/45	88/20488	8.40821621003776e-10	1.77359274091264e-08	5.70381918341743e-09	IL6/PPARGC1A/TNF/IL4/KDR/HMOX1/TERT	7
GO:0046427	BP	GO:0046427	positive regulation of JAK-STAT cascade	7/45	89/20488	9.11115448270315e-10	1.91069384994827e-08	6.14473209298585e-09	F2R/IL6/AKR1B1/IFNG/TNF/IL4/STAT3	7
GO:0071674	BP	GO:0071674	mononuclear cell migration	7/45	90/20488	9.86350345156167e-10	2.0565119624152e-08	6.61367861491996e-09	CCL4/IL6/CXCL12/CX3CL1/TNF/CCL11/MAPK14	7
GO:0010212	BP	GO:0010212	response to ionizing radiation	8/45	147/20488	9.98492108199614e-10	2.06986266337702e-08	6.6566140546641e-09	CASP3/PARP1/TP53/SIRT1/BCL2/MAPK14/MYC/NOX4	8
GO:0035094	BP	GO:0035094	response to nicotine	6/45	49/20488	1.03434147170221e-09	2.13192553624565e-08	6.85620632671182e-09	CASP3/BCL2/NFKB1/TNF/MAPK1/HMOX1	6
GO:1904894	BP	GO:1904894	positive regulation of STAT cascade	7/45	92/20488	1.15278660173664e-09	2.36255754117277e-08	7.59791169326425e-09	F2R/IL6/AKR1B1/IFNG/TNF/IL4/STAT3	7
GO:0050999	BP	GO:0050999	regulation of nitric-oxide synthase activity	6/45	51/20488	1.32776016451964e-09	2.70578017707477e-08	8.70170503301007e-09	IL1B/AKT1/HIF1A/TNF/EGFR/TERT	6
GO:0009896	BP	GO:0009896	positive regulation of catabolic process	11/45	423/20488	1.37879189884597e-09	2.793990100639e-08	8.98538540820971e-09	SIRT1/IL1B/AKT1/PRKAA2/HIF1A/IL6/IFNG/TNF/IL4/KDR/HMOX1	11
GO:2001236	BP	GO:2001236	regulation of extrinsic apoptotic signaling pathway	8/45	155/20488	1.5215052720414e-09	3.0659606236052e-08	9.86003416518446e-09	AR/IL1B/AKT1/BCL2/CX3CL1/TNF/HMOX1/TERT	8
GO:0051047	BP	GO:0051047	positive regulation of secretion	11/45	428/20488	1.55938162202788e-09	3.12482750591921e-08	1.00493482308464e-08	IL1B/HIF1A/F2R/IL6/MMP8/IFNG/CXCL12/TNF/EGFR/MAPK14/CASP1	11
GO:0051052	BP	GO:0051052	regulation of DNA metabolic process	11/45	429/20488	1.5979473331635e-09	3.1844176965308e-08	1.0240988433534e-08	PARP1/TP53/SIRT1/AKT1/IL6/PPARGC1A/MAPK1/IL4/EGFR/MYC/NOX4	11
GO:0048732	BP	GO:0048732	gland development	11/45	434/20488	1.8039155046317e-09	3.57512265121239e-08	1.14974834361141e-08	AR/AKT1/HIF1A/BCL2/VEGFA/TNF/MAPK1/CCL11/EGFR/HMOX1/XDH	11
GO:0043434	BP	GO:0043434	response to peptide hormone	11/45	436/20488	1.89275733200678e-09	3.71445428316436e-08	1.19455696381222e-08	PARP1/SIRT1/IL1B/AKT1/ANXA5/BSG/PTGS2/CXCL12/MIR145/NFKB1/STAT3	11
GO:0051353	BP	GO:0051353	positive regulation of oxidoreductase activity	6/45	54/20488	1.89481449432282e-09	3.71445428316436e-08	1.19455696381222e-08	IL1B/AKT1/HIF1A/IFNG/TNF/TERT	6
GO:0006754	BP	GO:0006754	ATP biosynthetic process	8/45	160/20488	1.95708636207506e-09	3.811482974198e-08	1.22576108956742e-08	PARP1/TP53/PRKAA2/HIF1A/PPARGC1A/IFNG/IL4/STAT3	8
GO:0032872	BP	GO:0032872	regulation of stress-activated MAPK cascade	9/45	237/20488	1.96544450568569e-09	3.811482974198e-08	1.22576108956742e-08	IL1B/AKT1/MMP8/VEGFA/TNF/MAPK1/EGFR/MYC/XDH	9
GO:0032635	BP	GO:0032635	interleukin-6 production	8/45	161/20488	2.05609870875816e-09	3.9659615200485e-08	1.2754409102457e-08	IL1B/F2R/IL6/MMP8/NOS2/CX3CL1/TNF/STAT3	8
GO:0070302	BP	GO:0070302	regulation of stress-activated protein kinase signaling cascade	9/45	239/20488	2.11586644369515e-09	4.0595373736215e-08	1.30553461419488e-08	IL1B/AKT1/MMP8/VEGFA/TNF/MAPK1/EGFR/MYC/XDH	9
GO:0031960	BP	GO:0031960	response to corticosteroid	8/45	162/20488	2.15942319841277e-09	4.12118490829358e-08	1.3253602699253e-08	CASP3/PARP1/BCL2/IL6/PTGS2/TNF/EGFR/FOS	8
GO:0050663	BP	GO:0050663	cytokine secretion	9/45	240/20488	2.19480250460696e-09	4.16665928111436e-08	1.33998468702319e-08	IL1B/F2R/MMP8/NOS2/IFNG/CX3CL1/TNF/MAPK14/CASP1	9
GO:1903426	BP	GO:1903426	regulation of reactive oxygen species biosynthetic process	7/45	101/20488	2.2303634599657e-09	4.21200052361062e-08	1.3545662898221e-08	IL1B/AKT1/MMP8/PTGS2/IFNG/TNF/STAT3	7
GO:0002367	BP	GO:0002367	cytokine production involved in immune response	7/45	102/20488	2.390812069554e-09	4.49148913275067e-08	1.44444895868888e-08	SIRT1/IL1B/IL6/TNF/IL4/HMOX1/MAPK14	7
GO:1903428	BP	GO:1903428	positive regulation of reactive oxygen species biosynthetic process	6/45	57/20488	2.64927460376316e-09	4.95126087863922e-08	1.59231012454159e-08	IL1B/AKT1/MMP8/PTGS2/IFNG/TNF	6
GO:0008630	BP	GO:0008630	intrinsic apoptotic signaling pathway in response to DNA damage	7/45	104/20488	2.74131829472833e-09	5.07073594312056e-08	1.63073293429993e-08	TP53/SIRT1/BCL2/CXCL12/TNF/HMOX1/CD44	7
GO:0071887	BP	GO:0071887	leukocyte apoptotic process	7/45	104/20488	2.74131829472833e-09	5.07073594312056e-08	1.63073293429993e-08	CASP3/TP53/SIRT1/AKT1/HIF1A/IL6/CXCL12	7
GO:0097237	BP	GO:0097237	cellular response to toxic substance	9/45	247/20488	2.82365856079028e-09	5.19639613712782e-08	1.67114486250853e-08	SIRT1/MPO/IL6/PTGS2/PPARGC1A/NFKB1/TNF/KDR/HMOX1	9
GO:0001101	BP	GO:0001101	response to acid chemical	10/45	343/20488	2.8783564572978e-09	5.27016839668689e-08	1.69486979211444e-08	CASP3/AKT1/PRKAA2/PTGS2/AKR1B1/VEGFA/PPARGC1A/TNF/EGFR/KDR	10
GO:0031663	BP	GO:0031663	lipopolysaccharide-mediated signaling pathway	6/45	58/20488	2.95013531989906e-09	5.33814427505477e-08	1.71673062352746e-08	IL1B/AKT1/CX3CL1/TNF/MAPK1/MAPK14	6
GO:0032722	BP	GO:0032722	positive regulation of chemokine production	6/45	58/20488	2.95013531989906e-09	5.33814427505477e-08	1.71673062352746e-08	IL1B/HIF1A/IL6/IFNG/TNF/HMOX1	6
GO:0010721	BP	GO:0010721	negative regulation of cell development	10/45	344/20488	2.95988038539217e-09	5.33814427505477e-08	1.71673062352746e-08	TP53/IL1B/BCL2/IL6/VEGFA/CX3CL1/TNF/CCL11/STAT3/TERT	10
GO:0042136	BP	GO:0042136	neurotransmitter biosynthetic process	7/45	106/20488	3.13458275213271e-09	5.62509452086701e-08	1.80901293157908e-08	IL1B/AKT1/MMP8/PTGS2/NOS2/IFNG/TNF	7
GO:0048143	BP	GO:0048143	astrocyte activation	5/45	27/20488	3.16486660843892e-09	5.65132369140553e-08	1.81744815138076e-08	IL1B/IL6/IFNG/TNF/EGFR	5
GO:0009206	BP	GO:0009206	purine ribonucleoside triphosphate biosynthetic process	8/45	171/20488	3.31096780817396e-09	5.88308417935147e-08	1.89198160467084e-08	PARP1/TP53/PRKAA2/HIF1A/PPARGC1A/IFNG/IL4/STAT3	8
GO:0062014	BP	GO:0062014	negative regulation of small molecule metabolic process	7/45	107/20488	3.3485492448857e-09	5.92069466975623e-08	1.90407702160167e-08	PARP1/TP53/SIRT1/AKT1/PPARGC1A/NFKB1/STAT3	7
GO:0001667	BP	GO:0001667	ameboidal-type cell migration	11/45	461/20488	3.38599796041211e-09	5.95770470400316e-08	1.91597933369661e-08	SIRT1/AKT1/HIF1A/PTGS2/VEGFA/IFNG/MIR145/MMP9/IL4/KDR/HMOX1	11
GO:0009145	BP	GO:0009145	purine nucleoside triphosphate biosynthetic process	8/45	172/20488	3.4668807717141e-09	6.07040725416154e-08	1.95222412387784e-08	PARP1/TP53/PRKAA2/HIF1A/PPARGC1A/IFNG/IL4/STAT3	8
GO:0010631	BP	GO:0010631	epithelial cell migration	10/45	351/20488	3.59035718261609e-09	6.25624075251025e-08	2.01198759992013e-08	SIRT1/AKT1/HIF1A/PTGS2/VEGFA/IFNG/MMP9/IL4/KDR/HMOX1	10
GO:0090132	BP	GO:0090132	epithelium migration	10/45	354/20488	3.89521899193609e-09	6.75483408841993e-08	2.17233366857974e-08	SIRT1/AKT1/HIF1A/PTGS2/VEGFA/IFNG/MMP9/IL4/KDR/HMOX1	10
GO:1904019	BP	GO:1904019	epithelial cell apoptotic process	7/45	111/20488	4.33314350732845e-09	7.4640940930254e-08	2.40042948375644e-08	IL6/PPARGC1A/TNF/IL4/KDR/HMOX1/TERT	7
GO:0009201	BP	GO:0009201	ribonucleoside triphosphate biosynthetic process	8/45	177/20488	4.34560509990389e-09	7.4640940930254e-08	2.40042948375644e-08	PARP1/TP53/PRKAA2/HIF1A/PPARGC1A/IFNG/IL4/STAT3	8
GO:0046824	BP	GO:0046824	positive regulation of nucleocytoplasmic transport	6/45	62/20488	4.45151217122475e-09	7.60976511924534e-08	2.44727683346953e-08	TP53/IL1B/PTGS2/IFNG/MAPK1/MAPK14	6
GO:0090130	BP	GO:0090130	tissue migration	10/45	360/20488	4.57472502367884e-09	7.78350620774037e-08	2.50315142805069e-08	SIRT1/AKT1/HIF1A/PTGS2/VEGFA/IFNG/MMP9/IL4/KDR/HMOX1	10
GO:0034504	BP	GO:0034504	protein localization to nucleus	9/45	262/20488	4.72686019459108e-09	8.00459376614556e-08	2.57425250034068e-08	PARP1/TP53/AKT1/PTGS2/IFNG/MAPK1/STAT3/TERT/MAPK14	9
GO:0071346	BP	GO:0071346	cellular response to interferon-gamma	8/45	180/20488	4.96043806179947e-09	8.36088789201434e-08	2.68883558490065e-08	CCL4/TP53/NOS2/IFNG/CX3CL1/CCL11/CASP1/CD44	8
GO:0060135	BP	GO:0060135	maternal process involved in female pregnancy	6/45	64/20488	5.41135218138896e-09	9.07848712477674e-08	2.9196132699587e-08	AR/AKT1/BSG/PTGS2/AKR1B1/MAPK1	6
GO:0032963	BP	GO:0032963	collagen metabolic process	7/45	115/20488	5.5535657753712e-09	9.27394062581663e-08	2.98247050899565e-08	HIF1A/MMP3/F2R/IL6/MMP8/MIR145/MMP9	7
GO:0009127	BP	GO:0009127	purine nucleoside monophosphate biosynthetic process	8/45	183/20488	5.64917793773036e-09	9.3470572575199e-08	3.0059845907189e-08	PARP1/TP53/PRKAA2/HIF1A/PPARGC1A/IFNG/IL4/STAT3	8
GO:0009168	BP	GO:0009168	purine ribonucleoside monophosphate biosynthetic process	8/45	183/20488	5.64917793773036e-09	9.3470572575199e-08	3.0059845907189e-08	PARP1/TP53/PRKAA2/HIF1A/PPARGC1A/IFNG/IL4/STAT3	8
GO:1900180	BP	GO:1900180	regulation of protein localization to nucleus	7/45	116/20488	5.90060412834342e-09	9.71848360316653e-08	3.12543415017277e-08	PARP1/AKT1/PTGS2/IFNG/MAPK1/TERT/MAPK14	7
GO:0010508	BP	GO:0010508	positive regulation of autophagy	7/45	117/20488	6.26588920449204e-09	1.02732101639104e-07	3.30383248964126e-08	SIRT1/PRKAA2/HIF1A/IFNG/IL4/KDR/HMOX1	7
GO:0045428	BP	GO:0045428	regulation of nitric oxide biosynthetic process	6/45	66/20488	6.53642628518518e-09	1.06682758419289e-07	3.43088438498408e-08	IL1B/AKT1/MMP8/PTGS2/IFNG/TNF	6
GO:0043457	BP	GO:0043457	regulation of cellular respiration	5/45	31/20488	6.61778964820786e-09	1.07042005655093e-07	3.44243766453862e-08	HIF1A/NOS2/PPARGC1A/IFNG/IL4	5
GO:1902895	BP	GO:1902895	positive regulation of pri-miRNA transcription by RNA polymerase II	5/45	31/20488	6.61778964820786e-09	1.07042005655093e-07	3.44243766453862e-08	TP53/HIF1A/STAT3/TERT/FOS	5
GO:0009142	BP	GO:0009142	nucleoside triphosphate biosynthetic process	8/45	188/20488	6.98154219418907e-09	1.12421529885893e-07	3.61544149341934e-08	PARP1/TP53/PRKAA2/HIF1A/PPARGC1A/IFNG/IL4/STAT3	8
GO:0051193	BP	GO:0051193	regulation of cofactor metabolic process	7/45	119/20488	7.05434597230432e-09	1.1308900409823e-07	3.63690725683245e-08	TP53/PRKAA2/HIF1A/MMP3/PPARGC1A/IFNG/STAT3	7
GO:0042108	BP	GO:0042108	positive regulation of cytokine biosynthetic process	6/45	67/20488	7.16763029110082e-09	1.143966480531e-07	3.67896068038803e-08	IL1B/IL6/IFNG/TNF/STAT3/HMOX1	6
GO:0016239	BP	GO:0016239	positive regulation of macroautophagy	6/45	68/20488	7.84843515773436e-09	1.24710597418272e-07	4.01065408941491e-08	SIRT1/PRKAA2/HIF1A/IL4/KDR/HMOX1	6
GO:1901654	BP	GO:1901654	response to ketone	8/45	193/20488	8.57755104225742e-09	1.35698362322029e-07	4.36401719693799e-08	AR/PARP1/SIRT1/AKT1/PRKAA2/AKR1B1/EGFR/FOS	8
GO:1901653	BP	GO:1901653	cellular response to peptide	10/45	385/20488	8.67877886049517e-09	1.3670024170221e-07	4.39623732671371e-08	PARP1/TP53/SIRT1/IL1B/AKT1/ANXA5/AKR1B1/MIR145/NFKB1/STAT3	10
GO:0002685	BP	GO:0002685	regulation of leukocyte migration	8/45	196/20488	9.67921811745766e-09	1.51138267314588e-07	4.86055974729476e-08	CCL4/AKT1/IL6/VEGFA/CXCL12/TNF/HMOX1/MAPK14	8
GO:0006694	BP	GO:0006694	steroid biosynthetic process	8/45	196/20488	9.67921811745766e-09	1.51138267314588e-07	4.86055974729476e-08	SIRT1/IL1B/PRKAA2/AKR1B1/PPARGC1A/IFNG/NFKB1/TNF	8
GO:0042368	BP	GO:0042368	vitamin D biosynthetic process	4/45	12/20488	9.92087109431019e-09	1.53581897155266e-07	4.93914612420593e-08	IL1B/IFNG/NFKB1/TNF	4
GO:0045080	BP	GO:0045080	positive regulation of chemokine biosynthetic process	4/45	12/20488	9.92087109431019e-09	1.53581897155266e-07	4.93914612420593e-08	IL1B/IFNG/TNF/HMOX1	4
GO:0009156	BP	GO:0009156	ribonucleoside monophosphate biosynthetic process	8/45	197/20488	1.00726478609524e-08	1.54604429082789e-07	4.9720304334914e-08	PARP1/TP53/PRKAA2/HIF1A/PPARGC1A/IFNG/IL4/STAT3	8
GO:0010952	BP	GO:0010952	positive regulation of peptidase activity	8/45	197/20488	1.00726478609524e-08	1.54604429082789e-07	4.9720304334914e-08	SIRT1/F2R/TNF/STAT3/MAPK14/MYC/CASP1/XDH	8
GO:0034341	BP	GO:0034341	response to interferon-gamma	8/45	199/20488	1.09011623548357e-08	1.66612256838528e-07	5.35819844559723e-08	CCL4/TP53/NOS2/IFNG/CX3CL1/CCL11/CASP1/CD44	8
GO:0010595	BP	GO:0010595	positive regulation of endothelial cell migration	7/45	128/20488	1.17306059476657e-08	1.78532893051605e-07	5.74156240476466e-08	SIRT1/AKT1/HIF1A/PTGS2/VEGFA/KDR/HMOX1	7
GO:0016236	BP	GO:0016236	macroautophagy	9/45	295/20488	1.32498753904786e-08	2.00807985434691e-07	6.45792245922487e-08	CASP3/TP53/SIRT1/AKT1/PRKAA2/HIF1A/IL4/KDR/HMOX1	9
GO:0030656	BP	GO:0030656	regulation of vitamin metabolic process	4/45	13/20488	1.43072058149802e-08	2.15925068513111e-07	6.94408315706151e-08	IL1B/IFNG/NFKB1/TNF	4
GO:0006164	BP	GO:0006164	purine nucleotide biosynthetic process	9/45	300/20488	1.53228541458542e-08	2.30289728767066e-07	7.40604617049618e-08	PARP1/TP53/PRKAA2/HIF1A/NOS2/PPARGC1A/IFNG/IL4/STAT3	9
GO:0009124	BP	GO:0009124	nucleoside monophosphate biosynthetic process	8/45	208/20488	1.54012275961083e-08	2.30507169872045e-07	7.41303900891522e-08	PARP1/TP53/PRKAA2/HIF1A/PPARGC1A/IFNG/IL4/STAT3	8
GO:0050707	BP	GO:0050707	regulation of cytokine secretion	8/45	210/20488	1.65947610751217e-08	2.46326350608905e-07	7.92177894944081e-08	IL1B/F2R/MMP8/IFNG/CX3CL1/TNF/MAPK14/CASP1	8
GO:0097529	BP	GO:0097529	myeloid leukocyte migration	8/45	210/20488	1.65947610751217e-08	2.46326350608905e-07	7.92177894944081e-08	CCL4/IL1B/IL6/VEGFA/CXCL12/CX3CL1/CCL11/MAPK14	8
GO:0060326	BP	GO:0060326	cell chemotaxis	9/45	304/20488	1.71805293142034e-08	2.52939466270742e-07	8.13445469570447e-08	CCL4/IL1B/IL6/VEGFA/CXCL12/CX3CL1/CCL11/KDR/MAPK14	9
GO:1903037	BP	GO:1903037	regulation of leukocyte cell-cell adhesion	9/45	304/20488	1.71805293142034e-08	2.52939466270742e-07	8.13445469570447e-08	CASP3/IL1B/AKT1/IL6/IFNG/CXCL12/TNF/IL4/CD44	9
GO:0046425	BP	GO:0046425	regulation of JAK-STAT cascade	7/45	137/20488	1.88091994602785e-08	2.75791798590344e-07	8.86937860728582e-08	F2R/IL6/AKR1B1/IFNG/TNF/IL4/STAT3	7
GO:2001020	BP	GO:2001020	regulation of response to DNA damage stimulus	8/45	214/20488	1.9223401816289e-08	2.80723928547994e-07	9.02799437526125e-08	PARP1/TP53/SIRT1/BCL2/CXCL12/EGFR/MYC/CD44	8
GO:0006110	BP	GO:0006110	regulation of glycolytic process	6/45	79/20488	1.95764069218865e-08	2.83582729988935e-07	9.11993254192305e-08	TP53/PRKAA2/HIF1A/PPARGC1A/IFNG/STAT3	6
GO:0071260	BP	GO:0071260	cellular response to mechanical stimulus	6/45	79/20488	1.95764069218865e-08	2.83582729988935e-07	9.11993254192305e-08	IL1B/AKT1/PTGS2/NFKB1/EGFR/CASP1	6
GO:0050715	BP	GO:0050715	positive regulation of cytokine secretion	7/45	139/20488	2.07971864378732e-08	3.00061805925635e-07	9.64989450717318e-08	IL1B/F2R/MMP8/IFNG/TNF/MAPK14/CASP1	7
GO:0022617	BP	GO:0022617	extracellular matrix disassembly	6/45	80/20488	2.11291215190169e-08	3.03636419597984e-07	9.76485297293213e-08	BSG/MMP3/IL6/MMP8/MMP9/CD44	6
GO:0072522	BP	GO:0072522	purine-containing compound biosynthetic process	9/45	313/20488	2.20973207676752e-08	3.16289825432557e-07	1.01717825755965e-07	PARP1/TP53/PRKAA2/HIF1A/NOS2/PPARGC1A/IFNG/IL4/STAT3	9
GO:0010001	BP	GO:0010001	glial cell differentiation	8/45	218/20488	2.22041423707128e-08	3.16562614747672e-07	1.01805553952675e-07	IL1B/AKT1/IL6/IFNG/TNF/MAPK1/EGFR/STAT3	8
GO:0030811	BP	GO:0030811	regulation of nucleotide catabolic process	6/45	81/20488	2.27821853438673e-08	3.23524970611532e-07	1.04044625979866e-07	TP53/PRKAA2/HIF1A/PPARGC1A/IFNG/STAT3	6
GO:0045121	CC	GO:0045121	membrane raft	9/45	315/20488	2.33438039811911e-08	3.30200395922181e-07	1.06191422032085e-07	CASP3/BSG/F2R/PTGS2/TNF/MAPK1/EGFR/KDR/HMOX1	9
GO:0098857	CC	GO:0098857	membrane microdomain	9/45	316/20488	2.39898119033394e-08	3.38012701309943e-07	1.08703835187007e-07	CASP3/BSG/F2R/PTGS2/TNF/MAPK1/EGFR/KDR/HMOX1	9
GO:0032642	BP	GO:0032642	regulation of chemokine production	6/45	82/20488	2.45406363415568e-08	3.44428308498036e-07	1.10767074537766e-07	IL1B/HIF1A/IL6/IFNG/TNF/HMOX1	6
GO:0006606	BP	GO:0006606	protein import into nucleus	7/45	143/20488	2.53115119458742e-08	3.52504338180573e-07	1.13364300607004e-07	TP53/AKT1/PTGS2/IFNG/MAPK1/STAT3/MAPK14	7
GO:0030879	BP	GO:0030879	mammary gland development	7/45	143/20488	2.53115119458742e-08	3.52504338180573e-07	1.13364300607004e-07	AR/AKT1/HIF1A/VEGFA/MAPK1/CCL11/XDH	7
GO:0006970	BP	GO:0006970	response to osmotic stress	6/45	83/20488	2.64096934819543e-08	3.66383709190035e-07	1.17827863227181e-07	CASP3/TP53/PTGS2/AKR1B1/TNF/EGFR	6
GO:0042362	BP	GO:0042362	fat-soluble vitamin biosynthetic process	4/45	15/20488	2.72263761171916e-08	3.76266431627242e-07	1.21006116076407e-07	IL1B/IFNG/NFKB1/TNF	4
GO:0030595	BP	GO:0030595	leukocyte chemotaxis	8/45	224/20488	2.74211981472909e-08	3.77512449302589e-07	1.21406831491822e-07	CCL4/IL1B/IL6/VEGFA/CXCL12/CX3CL1/CCL11/MAPK14	8
GO:0046889	BP	GO:0046889	positive regulation of lipid biosynthetic process	6/45	84/20488	2.83947606606065e-08	3.89429284041094e-07	1.25239248541078e-07	IL1B/AKT1/PTGS2/PPARGC1A/IFNG/TNF	6
GO:1902893	BP	GO:1902893	regulation of pri-miRNA transcription by RNA polymerase II	5/45	41/20488	2.8716517358194e-08	3.92350295875021e-07	1.26178636876913e-07	TP53/HIF1A/STAT3/TERT/FOS	5
GO:0051384	BP	GO:0051384	response to glucocorticoid	7/45	146/20488	2.92189886844053e-08	3.9621388039342e-07	1.27421153661316e-07	CASP3/BCL2/IL6/PTGS2/TNF/EGFR/FOS	7
GO:1904892	BP	GO:1904892	regulation of STAT cascade	7/45	146/20488	2.92189886844053e-08	3.9621388039342e-07	1.27421153661316e-07	F2R/IL6/AKR1B1/IFNG/TNF/IL4/STAT3	7
GO:0002262	BP	GO:0002262	myeloid cell homeostasis	7/45	147/20488	3.06300135132156e-08	4.09194291637661e-07	1.31595613612334e-07	CASP3/HIF1A/IL6/VEGFA/STAT3/HMOX1/MAPK14	7
GO:0019359	BP	GO:0019359	nicotinamide nucleotide biosynthetic process	7/45	147/20488	3.06300135132156e-08	4.09194291637661e-07	1.31595613612334e-07	TP53/PRKAA2/HIF1A/PTGS2/PPARGC1A/IFNG/STAT3	7
GO:0019363	BP	GO:0019363	pyridine nucleotide biosynthetic process	7/45	147/20488	3.06300135132156e-08	4.09194291637661e-07	1.31595613612334e-07	TP53/PRKAA2/HIF1A/PTGS2/PPARGC1A/IFNG/STAT3	7
GO:0043524	BP	GO:0043524	negative regulation of neuron apoptotic process	7/45	147/20488	3.06300135132156e-08	4.09194291637661e-07	1.31595613612334e-07	HIF1A/F2R/BCL2/PPARGC1A/CX3CL1/HMOX1/TERT	7
GO:0009615	BP	GO:0009615	response to virus	9/45	326/20488	3.13624932607236e-08	4.17433628012657e-07	1.34245358606788e-07	CCL4/IL1B/BCL2/IL6/IFNG/CXCL12/TNF/CCL11/MAPK14	9
GO:0014065	BP	GO:0014065	phosphatidylinositol 3-kinase signaling	7/45	148/20488	3.20983337780903e-08	4.25656948299896e-07	1.3688995287715e-07	SIRT1/AKT1/F2R/TNF/MAPK1/EGFR/KDR	7
GO:0098589	CC	GO:0098589	membrane region	9/45	328/20488	3.30542236800109e-08	4.36727416900363e-07	1.40450181204442e-07	CASP3/BSG/F2R/PTGS2/TNF/MAPK1/EGFR/KDR/HMOX1	9
GO:0051235	BP	GO:0051235	maintenance of location	9/45	330/20488	3.48252547231292e-08	4.5844778754134e-07	1.47435384959233e-07	SIRT1/IL1B/AKT1/ANXA5/F2R/IL6/CX3CL1/NFKB1/TNF	9
GO:0072525	BP	GO:0072525	pyridine-containing compound biosynthetic process	7/45	150/20488	3.52144569484351e-08	4.61885622592747e-07	1.48540982037036e-07	TP53/PRKAA2/HIF1A/PTGS2/PPARGC1A/IFNG/STAT3	7
GO:0008202	BP	GO:0008202	steroid metabolic process	9/45	331/20488	3.57414899003128e-08	4.67099833588508e-07	1.50217856102764e-07	SIRT1/IL1B/PRKAA2/AKR1B1/PPARGC1A/IFNG/NFKB1/TNF/IL4	9
GO:0008631	BP	GO:0008631	intrinsic apoptotic signaling pathway in response to oxidative stress	5/45	43/20488	3.67662889380368e-08	4.78758137904328e-07	1.5396713057084e-07	PARP1/SIRT1/AKT1/HIF1A/BCL2	5
GO:0043470	BP	GO:0043470	regulation of carbohydrate catabolic process	6/45	88/20488	3.76099004988845e-08	4.84850613281337e-07	1.55926451734503e-07	TP53/PRKAA2/HIF1A/PPARGC1A/IFNG/STAT3	6
GO:1900407	BP	GO:1900407	regulation of cellular response to oxidative stress	6/45	88/20488	3.76099004988845e-08	4.84850613281337e-07	1.55926451734503e-07	PARP1/SIRT1/AKT1/HIF1A/MMP3/TNF	6
GO:0032147	BP	GO:0032147	activation of protein kinase activity	9/45	333/20488	3.76374193841903e-08	4.84850613281337e-07	1.55926451734503e-07	IL1B/AKT1/F2R/VEGFA/TNF/MAPK1/IL4/EGFR/MAPK14	9
GO:0001890	BP	GO:0001890	placenta development	7/45	152/20488	3.85830318629464e-08	4.93507077764709e-07	1.58710343833397e-07	AKT1/BSG/HIF1A/PTGS2/MAPK1/EGFR/MAPK14	7
GO:0032675	BP	GO:0032675	regulation of interleukin-6 production	7/45	152/20488	3.85830318629464e-08	4.93507077764709e-07	1.58710343833397e-07	IL1B/F2R/IL6/MMP8/CX3CL1/TNF/STAT3	7
GO:0032602	BP	GO:0032602	chemokine production	6/45	89/20488	4.02628247194107e-08	5.1089170273171e-07	1.64301185242246e-07	IL1B/HIF1A/IL6/IFNG/TNF/HMOX1	6
GO:0042133	BP	GO:0042133	neurotransmitter metabolic process	7/45	153/20488	4.03671015465864e-08	5.1089170273171e-07	1.64301185242246e-07	IL1B/AKT1/MMP8/PTGS2/NOS2/IFNG/TNF	7
GO:0050729	BP	GO:0050729	positive regulation of inflammatory response	7/45	153/20488	4.03671015465864e-08	5.1089170273171e-07	1.64301185242246e-07	IL1B/IL6/MMP8/PTGS2/CX3CL1/TNF/EGFR	7
GO:0014002	BP	GO:0014002	astrocyte development	5/45	44/20488	4.14124259237723e-08	5.22288882192471e-07	1.67966482767748e-07	IL1B/IL6/IFNG/TNF/EGFR	5
GO:0007159	BP	GO:0007159	leukocyte cell-cell adhesion	9/45	337/20488	4.16948400933672e-08	5.24018425842423e-07	1.68522698635212e-07	CASP3/IL1B/AKT1/IL6/IFNG/CXCL12/TNF/IL4/CD44	9
GO:0006090	BP	GO:0006090	pyruvate metabolic process	7/45	154/20488	4.2220520434109e-08	5.28782698631358e-07	1.70054873970717e-07	TP53/PRKAA2/BSG/HIF1A/PPARGC1A/IFNG/STAT3	7
GO:0043122	BP	GO:0043122	regulation of I-kappaB kinase/NF-kappaB signaling	8/45	237/20488	4.24631789626898e-08	5.29981614250596e-07	1.70440441511143e-07	SIRT1/IL1B/AKT1/F2R/CX3CL1/TNF/HMOX1/CASP1	8
GO:0045639	BP	GO:0045639	positive regulation of myeloid cell differentiation	6/45	91/20488	4.60330973991762e-08	5.70007289962798e-07	1.83312574537523e-07	HIF1A/IFNG/TNF/STAT3/MAPK14/FOS	6
GO:0007259	BP	GO:0007259	JAK-STAT cascade	7/45	156/20488	4.61441997973765e-08	5.70007289962798e-07	1.83312574537523e-07	F2R/IL6/AKR1B1/IFNG/TNF/IL4/STAT3	7
GO:0043535	BP	GO:0043535	regulation of blood vessel endothelial cell migration	7/45	156/20488	4.61441997973765e-08	5.70007289962798e-07	1.83312574537523e-07	SIRT1/AKT1/HIF1A/PTGS2/VEGFA/KDR/HMOX1	7
GO:0072330	BP	GO:0072330	monocarboxylic acid biosynthetic process	9/45	343/20488	4.84977878867709e-08	5.95644706844011e-07	1.91557488200458e-07	TP53/SIRT1/IL1B/PRKAA2/HIF1A/PTGS2/PPARGC1A/IFNG/STAT3	9
GO:0046394	BP	GO:0046394	carboxylic acid biosynthetic process	10/45	462/20488	4.85499151128748e-08	5.95644706844011e-07	1.91557488200458e-07	TP53/SIRT1/IL1B/PRKAA2/HIF1A/PTGS2/PPARGC1A/IFNG/NFKB1/STAT3	10
GO:0016053	BP	GO:0016053	organic acid biosynthetic process	10/45	463/20488	4.9543466837103e-08	6.05773847055697e-07	1.94814988240812e-07	TP53/SIRT1/IL1B/PRKAA2/HIF1A/PTGS2/PPARGC1A/IFNG/NFKB1/STAT3	10
GO:0042110	BP	GO:0042110	T cell activation	10/45	464/20488	5.05549435508879e-08	6.1605297766234e-07	1.98120724726453e-07	CASP3/TP53/IL1B/AKT1/BCL2/IL6/IFNG/IL4/STAT3/CD44	10
GO:0009266	BP	GO:0009266	response to temperature stimulus	8/45	243/20488	5.15180557774809e-08	6.25675512422133e-07	2.01215302026525e-07	SIRT1/AKT1/PTGS2/PPARGC1A/CXCL12/MAPK1/HMOX1/FOS	8
GO:0036473	BP	GO:0036473	cell death in response to oxidative stress	6/45	93/20488	5.24690881209074e-08	6.32963213552217e-07	2.03559004081112e-07	PARP1/SIRT1/AKT1/HIF1A/MMP3/BCL2	6
GO:1901655	BP	GO:1901655	cellular response to ketone	6/45	93/20488	5.24690881209074e-08	6.32963213552217e-07	2.03559004081112e-07	AR/SIRT1/AKT1/PRKAA2/AKR1B1/EGFR	6
GO:0051896	BP	GO:0051896	regulation of protein kinase B signaling	8/45	244/20488	5.31784290819962e-08	6.39381978995867e-07	2.05623259117052e-07	SIRT1/AKT1/CX3CL1/MIR145/TNF/EGFR/XDH/NOX4	8
GO:1901216	BP	GO:1901216	positive regulation of neuron death	6/45	94/20488	5.59549888238292e-08	6.70530381021767e-07	2.15640488490505e-07	CASP3/PARP1/TP53/IFNG/TNF/FOS	6
GO:0006953	BP	GO:0006953	acute-phase response	5/45	47/20488	5.82082015031349e-08	6.92927336045569e-07	2.22843279681969e-07	IL1B/IL6/PTGS2/TNF/STAT3	5
GO:0061614	BP	GO:0061614	pri-miRNA transcription by RNA polymerase II	5/45	47/20488	5.82082015031349e-08	6.92927336045569e-07	2.22843279681969e-07	TP53/HIF1A/STAT3/TERT/FOS	5
GO:0050810	BP	GO:0050810	regulation of steroid biosynthetic process	6/45	95/20488	5.96296859576796e-08	7.05194351637214e-07	2.26788313806257e-07	SIRT1/IL1B/PPARGC1A/IFNG/NFKB1/TNF	6
GO:0051196	BP	GO:0051196	regulation of coenzyme metabolic process	6/45	95/20488	5.96296859576796e-08	7.05194351637214e-07	2.26788313806257e-07	TP53/PRKAA2/HIF1A/PPARGC1A/IFNG/STAT3	6
GO:0150078	BP	GO:0150078	positive regulation of neuroinflammatory response	4/45	18/20488	6.07423180631204e-08	7.16005036776716e-07	2.30264996579149e-07	IL1B/IL6/MMP8/TNF	4
GO:0051170	BP	GO:0051170	import into nucleus	7/45	163/20488	6.24003670116499e-08	7.33153497755769e-07	2.35779888382781e-07	TP53/AKT1/PTGS2/IFNG/MAPK1/STAT3/MAPK14	7
GO:0019217	BP	GO:0019217	regulation of fatty acid metabolic process	6/45	96/20488	6.35011149441658e-08	7.41257351467981e-07	2.38386062573567e-07	SIRT1/IL1B/AKT1/PRKAA2/PTGS2/PPARGC1A	6
GO:0032755	BP	GO:0032755	positive regulation of interleukin-6 production	6/45	96/20488	6.35011149441658e-08	7.41257351467981e-07	2.38386062573567e-07	IL1B/F2R/IL6/MMP8/TNF/STAT3	6
GO:0030072	BP	GO:0030072	peptide hormone secretion	8/45	250/20488	6.41426351097142e-08	7.46330596260449e-07	2.40017602346027e-07	IL1B/ANXA5/HIF1A/IL6/NOS2/IFNG/TNF/EGFR	8
GO:0001774	BP	GO:0001774	microglial cell activation	5/45	48/20488	6.48708793768094e-08	7.49965583051768e-07	2.41186602811214e-07	IL6/MMP8/IFNG/CX3CL1/TNF	5
GO:0002269	BP	GO:0002269	leukocyte activation involved in inflammatory response	5/45	48/20488	6.48708793768094e-08	7.49965583051768e-07	2.41186602811214e-07	IL6/MMP8/IFNG/CX3CL1/TNF	5
GO:0045637	BP	GO:0045637	regulation of myeloid cell differentiation	8/45	251/20488	6.61473350925537e-08	7.62279353606521e-07	2.45146673186461e-07	HIF1A/IFNG/TNF/IL4/STAT3/MAPK14/MYC/FOS	8
GO:1902882	BP	GO:1902882	regulation of response to oxidative stress	6/45	97/20488	6.75774488218917e-08	7.76279802231093e-07	2.49649173991702e-07	PARP1/SIRT1/AKT1/HIF1A/MMP3/TNF	6
GO:0097696	BP	GO:0097696	STAT cascade	7/45	166/20488	7.07207199323179e-08	8.09808370780541e-07	2.60431857528536e-07	F2R/IL6/AKR1B1/IFNG/TNF/IL4/STAT3	7
GO:0048018	MF	GO:0048018	receptor ligand activity	10/45	482/20488	7.21633899602507e-08	8.23713125274128e-07	2.64903583398389e-07	CCL4/IL1B/IL6/VEGFA/IFNG/CXCL12/CX3CL1/TNF/IL4/CCL11	10
GO:0022409	BP	GO:0022409	positive regulation of cell-cell adhesion	8/45	255/20488	7.47156556450557e-08	8.50155741046422e-07	2.73407446524494e-07	IL1B/AKT1/IL6/IFNG/CX3CL1/TNF/IL4/CD44	8
GO:0014009	BP	GO:0014009	glial cell proliferation	5/45	50/20488	8.00085383458351e-08	9.07518232117696e-07	2.91855045538266e-07	IL1B/IL6/CX3CL1/TNF/TERT	5
GO:0043406	BP	GO:0043406	positive regulation of MAP kinase activity	8/45	258/20488	8.17536988061977e-08	9.24406243241239e-07	2.97286177477083e-07	IL1B/F2R/VEGFA/TNF/MAPK1/EGFR/MAPK14/NOX4	8
GO:0001659	BP	GO:0001659	temperature homeostasis	7/45	173/20488	9.38515583311623e-08	1.05788303406407e-06	3.40211898950463e-07	IL1B/PTGS2/VEGFA/PPARGC1A/TNF/IL4/STAT3	7
GO:0046822	BP	GO:0046822	regulation of nucleocytoplasmic transport	6/45	104/20488	1.02587500206369e-07	1.15275113160241e-06	3.70721184546381e-07	TP53/IL1B/PTGS2/IFNG/MAPK1/MAPK14	6
GO:0031668	BP	GO:0031668	cellular response to extracellular stimulus	8/45	268/20488	1.09496466707272e-07	1.22656445780475e-06	3.94459321057252e-07	TP53/SIRT1/PRKAA2/BCL2/PTGS2/MAPK1/HMOX1/FOS	8
GO:0007249	BP	GO:0007249	I-kappaB kinase/NF-kappaB signaling	8/45	269/20488	1.12670366227275e-07	1.25821056031511e-06	4.04636609361112e-07	SIRT1/IL1B/AKT1/F2R/CX3CL1/TNF/HMOX1/CASP1	8
GO:0010950	BP	GO:0010950	positive regulation of endopeptidase activity	7/45	178/20488	1.14035253623137e-07	1.26952209820573e-06	4.08274364823578e-07	SIRT1/F2R/TNF/STAT3/MYC/CASP1/XDH	7
GO:0010893	BP	GO:0010893	positive regulation of steroid biosynthetic process	4/45	21/20488	1.18235257956183e-07	1.3109454046449e-06	4.21595971552004e-07	IL1B/PPARGC1A/IFNG/TNF	4
GO:0071347	BP	GO:0071347	cellular response to interleukin-1	7/45	179/20488	1.18483005798236e-07	1.3109454046449e-06	4.21595971552004e-07	CCL4/IL1B/HIF1A/IL6/CX3CL1/NFKB1/CCL11	7
GO:1901617	BP	GO:1901617	organic hydroxy compound biosynthetic process	8/45	271/20488	1.19256299949441e-07	1.31546628109368e-06	4.23049871380279e-07	TP53/SIRT1/IL1B/PRKAA2/AKR1B1/IFNG/NFKB1/TNF	8
GO:0043534	BP	GO:0043534	blood vessel endothelial cell migration	7/45	180/20488	1.23076404492774e-07	1.34935134044205e-06	4.33947201251116e-07	SIRT1/AKT1/HIF1A/PTGS2/VEGFA/KDR/HMOX1	7
GO:1901796	BP	GO:1901796	regulation of signal transduction by p53 class mediator	7/45	180/20488	1.23076404492774e-07	1.34935134044205e-06	4.33947201251116e-07	TP53/SIRT1/AKT1/PRKAA2/BCL2/MAPK14/CD44	7
GO:0048015	BP	GO:0048015	phosphatidylinositol-mediated signaling	7/45	181/20488	1.27819304770138e-07	1.39710373426026e-06	4.49304222828363e-07	SIRT1/AKT1/F2R/TNF/MAPK1/EGFR/KDR	7
GO:0009166	BP	GO:0009166	nucleotide catabolic process	7/45	182/20488	1.32715639201098e-07	1.44188346565771e-06	4.63705245401425e-07	TP53/PRKAA2/HIF1A/PPARGC1A/IFNG/STAT3/XDH	7
GO:0010821	BP	GO:0010821	regulation of mitochondrion organization	7/45	182/20488	1.32715639201098e-07	1.44188346565771e-06	4.63705245401425e-07	TP53/AKT1/HIF1A/BCL2/PPARGC1A/MMP9/KDR	7
GO:0043123	BP	GO:0043123	positive regulation of I-kappaB kinase/NF-kappaB signaling	7/45	183/20488	1.37769418910436e-07	1.49229517720703e-06	4.7991749530362e-07	IL1B/AKT1/F2R/CX3CL1/TNF/HMOX1/CASP1	7
GO:0010332	BP	GO:0010332	response to gamma radiation	5/45	56/20488	1.42841395284191e-07	1.53954011286743e-06	4.95111319913007e-07	PARP1/TP53/BCL2/MYC/NOX4	5
GO:0048017	BP	GO:0048017	inositol lipid-mediated signaling	7/45	184/20488	1.42984734630049e-07	1.53954011286743e-06	4.95111319913007e-07	SIRT1/AKT1/F2R/TNF/MAPK1/EGFR/KDR	7
GO:0042359	BP	GO:0042359	vitamin D metabolic process	4/45	22/20488	1.44278467463155e-07	1.53968175189231e-06	4.95156870583608e-07	IL1B/IFNG/NFKB1/TNF	4
GO:0051000	BP	GO:0051000	positive regulation of nitric-oxide synthase activity	4/45	22/20488	1.44278467463155e-07	1.53968175189231e-06	4.95156870583608e-07	AKT1/HIF1A/TNF/TERT	4
GO:0051195	BP	GO:0051195	negative regulation of cofactor metabolic process	4/45	22/20488	1.44278467463155e-07	1.53968175189231e-06	4.95156870583608e-07	TP53/MMP3/PPARGC1A/STAT3	4
GO:0019902	MF	GO:0019902	phosphatase binding	7/45	185/20488	1.48365757758486e-07	1.57398614186723e-06	5.06189055881894e-07	TP53/AKT1/BCL2/MAPK1/EGFR/STAT3/MAPK14	7
GO:1903708	BP	GO:1903708	positive regulation of hemopoiesis	7/45	185/20488	1.48365757758486e-07	1.57398614186723e-06	5.06189055881894e-07	HIF1A/IFNG/TNF/IL4/STAT3/MAPK14/FOS	7
GO:0009152	BP	GO:0009152	purine ribonucleotide biosynthetic process	8/45	280/20488	1.53158028845711e-07	1.62006161303953e-06	5.2100678434318e-07	PARP1/TP53/PRKAA2/HIF1A/PPARGC1A/IFNG/IL4/STAT3	8
GO:1905475	BP	GO:1905475	regulation of protein localization to membrane	7/45	187/20488	1.59642021571285e-07	1.68370985908662e-06	5.41475862639446e-07	AR/TP53/AKT1/BCL2/IFNG/TNF/EGFR	7
GO:1901292	BP	GO:1901292	nucleoside phosphate catabolic process	7/45	188/20488	1.65546018011283e-07	1.74088771710407e-06	5.59864084236408e-07	TP53/PRKAA2/HIF1A/PPARGC1A/IFNG/STAT3/XDH	7
GO:0019362	BP	GO:0019362	pyridine nucleotide metabolic process	7/45	189/20488	1.71633235534977e-07	1.79181000080029e-06	5.76240532555681e-07	TP53/PRKAA2/HIF1A/PTGS2/PPARGC1A/IFNG/STAT3	7
GO:0046496	BP	GO:0046496	nicotinamide nucleotide metabolic process	7/45	189/20488	1.71633235534977e-07	1.79181000080029e-06	5.76240532555681e-07	TP53/PRKAA2/HIF1A/PTGS2/PPARGC1A/IFNG/STAT3	7
GO:0001503	BP	GO:0001503	ossification	9/45	398/20488	1.71878641607125e-07	1.79181000080029e-06	5.76240532555681e-07	AKT1/HIF1A/BCL2/IL6/PTGS2/TNF/MAPK1/EGFR/MAPK14	9
GO:0015980	BP	GO:0015980	energy derivation by oxidation of organic compounds	8/45	285/20488	1.75346918733053e-07	1.82269837426548e-06	5.86174137551417e-07	TP53/AKT1/HIF1A/NOS2/PPARGC1A/IFNG/IL4/MYC	8
GO:0071478	BP	GO:0071478	cellular response to radiation	7/45	191/20488	1.84375784381938e-07	1.91104440880934e-06	6.14585947939793e-07	PARP1/TP53/SIRT1/PTGS2/MAPK14/MYC/NOX4	7
GO:0006096	BP	GO:0006096	glycolytic process	6/45	115/20488	1.8684106231646e-07	1.93104788474348e-06	6.21019003687949e-07	TP53/PRKAA2/HIF1A/PPARGC1A/IFNG/STAT3	6
GO:0006757	BP	GO:0006757	ATP generation from ADP	6/45	116/20488	1.96710541853994e-07	2.01572421723681e-06	6.48250649291572e-07	TP53/PRKAA2/HIF1A/PPARGC1A/IFNG/STAT3	6
GO:0007569	BP	GO:0007569	cell aging	6/45	116/20488	1.96710541853994e-07	2.01572421723681e-06	6.48250649291572e-07	TP53/SIRT1/BCL2/TERT/MAPK14/NOX4	6
GO:0021782	BP	GO:0021782	glial cell development	6/45	116/20488	1.96710541853994e-07	2.01572421723681e-06	6.48250649291572e-07	IL1B/AKT1/IL6/IFNG/TNF/EGFR	6
GO:0010822	BP	GO:0010822	positive regulation of mitochondrion organization	6/45	117/20488	2.07004847402616e-07	2.11520250589585e-06	6.80242558036925e-07	TP53/HIF1A/BCL2/PPARGC1A/MMP9/KDR	6
GO:0009110	BP	GO:0009110	vitamin biosynthetic process	4/45	24/20488	2.08913132383905e-07	2.1286713799682e-06	6.84574106116749e-07	IL1B/IFNG/NFKB1/TNF	4
GO:0072524	BP	GO:0072524	pyridine-containing compound metabolic process	7/45	195/20488	2.12267433892729e-07	2.15675671563682e-06	6.93606262860747e-07	TP53/PRKAA2/HIF1A/PTGS2/PPARGC1A/IFNG/STAT3	7
GO:0009260	BP	GO:0009260	ribonucleotide biosynthetic process	8/45	293/20488	2.16593721481087e-07	2.19453245332101e-06	7.05754822803542e-07	PARP1/TP53/PRKAA2/HIF1A/PPARGC1A/IFNG/IL4/STAT3	8
GO:0019216	BP	GO:0019216	regulation of lipid metabolic process	9/45	410/20488	2.20878556389806e-07	2.23167773921017e-06	7.17700631406653e-07	SIRT1/IL1B/AKT1/PRKAA2/PTGS2/PPARGC1A/IFNG/NFKB1/TNF	9
GO:0050768	BP	GO:0050768	negative regulation of neurogenesis	8/45	295/20488	2.28119363735616e-07	2.29839817037533e-06	7.39157714897526e-07	TP53/IL1B/IL6/CX3CL1/TNF/CCL11/STAT3/TERT	8
GO:0042866	BP	GO:0042866	pyruvate biosynthetic process	6/45	119/20488	2.28924881723099e-07	2.30008927124016e-06	7.39701567684665e-07	TP53/PRKAA2/HIF1A/PPARGC1A/IFNG/STAT3	6
GO:0001818	BP	GO:0001818	negative regulation of cytokine production	8/45	296/20488	2.34077024265784e-07	2.33882500422904e-06	7.52158859136592e-07	IL6/MMP8/IFNG/CX3CL1/NFKB1/TNF/IL4/HMOX1	8
GO:0050890	BP	GO:0050890	cognition	8/45	296/20488	2.34077024265784e-07	2.33882500422904e-06	7.52158859136592e-07	CASP3/HIF1A/PTGS2/TNF/MAPK1/CCL11/EGFR/FOS	8
GO:0017038	BP	GO:0017038	protein import	7/45	199/20488	2.43636579464257e-07	2.42761641471706e-06	7.80713901045685e-07	TP53/AKT1/PTGS2/IFNG/MAPK1/STAT3/MAPK14	7
GO:0046390	BP	GO:0046390	ribose phosphate biosynthetic process	8/45	300/20488	2.59263728149559e-07	2.57621010312799e-06	8.28501169844322e-07	PARP1/TP53/PRKAA2/HIF1A/PPARGC1A/IFNG/IL4/STAT3	8
GO:0034101	BP	GO:0034101	erythrocyte homeostasis	6/45	122/20488	2.65355869398004e-07	2.62229759155781e-06	8.43322763018314e-07	CASP3/HIF1A/VEGFA/STAT3/HMOX1/MAPK14	6
GO:1905477	BP	GO:1905477	positive regulation of protein localization to membrane	6/45	122/20488	2.65355869398004e-07	2.62229759155781e-06	8.43322763018314e-07	TP53/AKT1/BCL2/IFNG/TNF/EGFR	6
GO:2000378	BP	GO:2000378	negative regulation of reactive oxygen species metabolic process	5/45	64/20488	2.81427597737341e-07	2.76787293879083e-06	8.90139342666306e-07	TP53/HIF1A/MMP3/BCL2/STAT3	5
GO:0043062	BP	GO:0043062	extracellular structure organization	9/45	422/20488	2.81621671343564e-07	2.76787293879083e-06	8.90139342666306e-07	BSG/MPO/MMP3/IL6/MMP8/MMP9/TNF/KDR/CD44	9
GO:0014066	BP	GO:0014066	regulation of phosphatidylinositol 3-kinase signaling	6/45	124/20488	2.92191485811492e-07	2.84851275448109e-06	9.16072856999742e-07	SIRT1/F2R/TNF/MAPK1/EGFR/KDR	6
GO:0019218	BP	GO:0019218	regulation of steroid metabolic process	6/45	124/20488	2.92191485811492e-07	2.84851275448109e-06	9.16072856999742e-07	SIRT1/IL1B/PPARGC1A/IFNG/NFKB1/TNF	6
GO:0002360	BP	GO:0002360	T cell lineage commitment	4/45	26/20488	2.92985370643883e-07	2.84851275448109e-06	9.16072856999742e-07	TP53/BCL2/IL6/STAT3	4
GO:1903579	BP	GO:1903579	negative regulation of ATP metabolic process	4/45	26/20488	2.92985370643883e-07	2.84851275448109e-06	9.16072856999742e-07	PARP1/TP53/PPARGC1A/STAT3	4
GO:0046034	BP	GO:0046034	ATP metabolic process	8/45	305/20488	2.93990064986033e-07	2.85059721614145e-06	9.16743213397308e-07	PARP1/TP53/PRKAA2/HIF1A/PPARGC1A/IFNG/IL4/STAT3	8
GO:0002548	BP	GO:0002548	monocyte chemotaxis	5/45	65/20488	3.04383903837243e-07	2.94346579394352e-06	9.46609459654696e-07	CCL4/IL6/CXCL12/CX3CL1/CCL11	5
GO:0006733	BP	GO:0006733	oxidoreduction coenzyme metabolic process	7/45	207/20488	3.18207146539033e-07	3.06072847351011e-06	9.84320773294074e-07	TP53/PRKAA2/HIF1A/PTGS2/PPARGC1A/IFNG/STAT3	7
GO:0070555	BP	GO:0070555	response to interleukin-1	7/45	207/20488	3.18207146539033e-07	3.06072847351011e-06	9.84320773294074e-07	CCL4/IL1B/HIF1A/IL6/CX3CL1/NFKB1/CCL11	7
GO:0046031	BP	GO:0046031	ADP metabolic process	6/45	126/20488	3.21217959507027e-07	3.08147122324959e-06	9.90991577202529e-07	TP53/PRKAA2/HIF1A/PPARGC1A/IFNG/STAT3	6
GO:0090276	BP	GO:0090276	regulation of peptide hormone secretion	7/45	208/20488	3.28752626303215e-07	3.13749485936545e-06	1.00900860461988e-06	IL1B/ANXA5/HIF1A/NOS2/IFNG/TNF/EGFR	7
GO:0042379	MF	GO:0042379	chemokine receptor binding	5/45	66/20488	3.28797631505445e-07	3.13749485936545e-06	1.00900860461988e-06	CCL4/CXCL12/CX3CL1/CCL11/STAT3	5
GO:0071229	BP	GO:0071229	cellular response to acid chemical	7/45	209/20488	3.39590991440893e-07	3.23193853859446e-06	1.03938139860537e-06	AKT1/PRKAA2/VEGFA/PPARGC1A/TNF/EGFR/KDR	7
GO:1902175	BP	GO:1902175	regulation of oxidative stress-induced intrinsic apoptotic signaling pathway	4/45	27/20488	3.4338893656309e-07	3.2594839320607e-06	1.04823991161364e-06	PARP1/SIRT1/AKT1/HIF1A	4
GO:0046879	BP	GO:0046879	hormone secretion	8/45	312/20488	3.4926934690223e-07	3.30659982749697e-06	1.06339223728763e-06	IL1B/ANXA5/HIF1A/IL6/NOS2/IFNG/TNF/EGFR	8
GO:0002687	BP	GO:0002687	positive regulation of leukocyte migration	6/45	128/20488	3.52572309516946e-07	3.32913172886812e-06	1.07063842680538e-06	CCL4/IL6/VEGFA/CXCL12/TNF/MAPK14	6
GO:0051961	BP	GO:0051961	negative regulation of nervous system development	8/45	315/20488	3.75557798940638e-07	3.53691117696836e-06	1.13745965214397e-06	TP53/IL1B/IL6/CX3CL1/TNF/CCL11/STAT3/TERT	8
GO:0019915	BP	GO:0019915	lipid storage	5/45	68/20488	3.82266257025328e-07	3.58138802361132e-06	1.15176326792047e-06	SIRT1/IL1B/IL6/NFKB1/TNF	5
GO:0035924	BP	GO:0035924	cellular response to vascular endothelial growth factor stimulus	5/45	68/20488	3.82266257025328e-07	3.58138802361132e-06	1.15176326792047e-06	AKT1/VEGFA/KDR/MAPK14/XDH	5
GO:0001228	MF	GO:0001228	DNA-binding transcription activator activity, RNA polymerase II-specific	9/45	439/20488	3.92340480947876e-07	3.6662490020181e-06	1.17905429507652e-06	AR/PARP1/TP53/SIRT1/HIF1A/NFKB1/STAT3/MYC/FOS	9
GO:1900543	BP	GO:1900543	negative regulation of purine nucleotide metabolic process	4/45	28/20488	3.99979324035794e-07	3.7279726661424e-06	1.19890443380238e-06	PARP1/TP53/PPARGC1A/STAT3	4
GO:0043280	BP	GO:0043280	positive regulation of cysteine-type endopeptidase activity involved in apoptotic process	6/45	132/20488	4.22842722832573e-07	3.92080642996681e-06	1.26091917348531e-06	SIRT1/F2R/TNF/MYC/CASP1/XDH	6
GO:0045598	BP	GO:0045598	regulation of fat cell differentiation	6/45	132/20488	4.22842722832573e-07	3.92080642996681e-06	1.26091917348531e-06	SIRT1/AKT1/IL6/PTGS2/TNF/MAPK14	6
GO:0002699	BP	GO:0002699	positive regulation of immune effector process	7/45	216/20488	4.24224642318665e-07	3.92353406370109e-06	1.26179637202475e-06	IL1B/IL6/IFNG/TNF/IL4/HMOX1/MAPK14	7
GO:0071375	BP	GO:0071375	cellular response to peptide hormone stimulus	8/45	321/20488	4.33259558491362e-07	3.99684712910062e-06	1.28537362621478e-06	PARP1/SIRT1/IL1B/AKT1/ANXA5/MIR145/NFKB1/STAT3	8
GO:0072091	BP	GO:0072091	regulation of stem cell proliferation	5/45	70/20488	4.42390292818891e-07	4.06089082368279e-06	1.30596987953203e-06	TP53/HIF1A/VEGFA/CX3CL1/TERT	5
GO:0009914	BP	GO:0009914	hormone transport	8/45	322/20488	4.43579424599673e-07	4.06089082368279e-06	1.30596987953203e-06	IL1B/ANXA5/HIF1A/IL6/NOS2/IFNG/TNF/EGFR	8
GO:0060562	BP	GO:0060562	epithelial tube morphogenesis	8/45	322/20488	4.43579424599673e-07	4.06089082368279e-06	1.30596987953203e-06	AR/CASP3/HIF1A/BCL2/VEGFA/TNF/CCL11/MYC	8
GO:1903039	BP	GO:1903039	positive regulation of leukocyte cell-cell adhesion	7/45	218/20488	4.51433942568148e-07	4.12233476162863e-06	1.32573005918747e-06	IL1B/AKT1/IL6/IFNG/TNF/IL4/CD44	7
GO:0006165	BP	GO:0006165	nucleoside diphosphate phosphorylation	6/45	134/20488	4.62063265729753e-07	4.19819951406619e-06	1.35012792800576e-06	TP53/PRKAA2/HIF1A/PPARGC1A/IFNG/STAT3	6
GO:0010575	BP	GO:0010575	positive regulation of vascular endothelial growth factor production	4/45	29/20488	4.63233547712322e-07	4.19819951406619e-06	1.35012792800576e-06	IL1B/HIF1A/IL6/PTGS2	4
GO:0045980	BP	GO:0045980	negative regulation of nucleotide metabolic process	4/45	29/20488	4.63233547712322e-07	4.19819951406619e-06	1.35012792800576e-06	PARP1/TP53/PPARGC1A/STAT3	4
GO:0042531	BP	GO:0042531	positive regulation of tyrosine phosphorylation of STAT protein	5/45	71/20488	4.7513051195723e-07	4.29522746022488e-06	1.3813318142115e-06	IL6/IFNG/TNF/IL4/STAT3	5
GO:0050921	BP	GO:0050921	positive regulation of chemotaxis	6/45	135/20488	4.82764593715046e-07	4.35332972382543e-06	1.40001732177363e-06	CCL4/IL6/VEGFA/CXCL12/KDR/MAPK14	6
GO:0046939	BP	GO:0046939	nucleotide phosphorylation	6/45	136/20488	5.04220933492432e-07	4.53547358380849e-06	1.45859422157412e-06	TP53/PRKAA2/HIF1A/PPARGC1A/IFNG/STAT3	6
GO:0061180	BP	GO:0061180	mammary gland epithelium development	5/45	72/20488	5.09757398552405e-07	4.57386800143912e-06	1.47094174706664e-06	AR/AKT1/HIF1A/MAPK1/CCL11	5
GO:0045444	BP	GO:0045444	fat cell differentiation	7/45	223/20488	5.25955592834615e-07	4.7074983209788e-06	1.51391684289864e-06	SIRT1/AKT1/IL6/PTGS2/PPARGC1A/TNF/MAPK14	7
GO:0045940	BP	GO:0045940	positive regulation of steroid metabolic process	4/45	30/20488	5.3364494730662e-07	4.76449832904697e-06	1.53224786850416e-06	IL1B/PPARGC1A/IFNG/TNF	4
GO:0006801	BP	GO:0006801	superoxide metabolic process	5/45	73/20488	5.46349327439607e-07	4.86588154092509e-06	1.56485239464184e-06	MPO/NOS2/TNF/EGFR/NOX4	5
GO:0009135	BP	GO:0009135	purine nucleoside diphosphate metabolic process	6/45	138/20488	5.49484054693726e-07	4.86975180658543e-06	1.56609706006074e-06	TP53/PRKAA2/HIF1A/PPARGC1A/IFNG/STAT3	6
GO:0009179	BP	GO:0009179	purine ribonucleoside diphosphate metabolic process	6/45	138/20488	5.49484054693726e-07	4.86975180658543e-06	1.56609706006074e-06	TP53/PRKAA2/HIF1A/PPARGC1A/IFNG/STAT3	6
GO:0002700	BP	GO:0002700	regulation of production of molecular mediator of immune response	6/45	139/20488	5.73334590103766e-07	5.06867124143207e-06	1.63006893264796e-06	IL1B/IL6/TNF/IL4/HMOX1/MAPK14	6
GO:0034404	BP	GO:0034404	nucleobase-containing small molecule biosynthetic process	7/45	226/20488	5.75444211929433e-07	5.07488330667351e-06	1.63206671354069e-06	TP53/PRKAA2/HIF1A/PPARGC1A/IFNG/STAT3/XDH	7
GO:0030336	BP	GO:0030336	negative regulation of cell migration	8/45	334/20488	5.84839963424727e-07	5.14516523920241e-06	1.65466916481142e-06	AKT1/BCL2/PPARGC1A/CXCL12/CX3CL1/IL4/STAT3/HMOX1	8
GO:0001894	BP	GO:0001894	tissue homeostasis	7/45	227/20488	5.92786383416544e-07	5.2023856082323e-06	1.67307105781798e-06	F2R/BCL2/IL6/AKR1B1/VEGFA/EGFR/NOX4	7
GO:0009185	BP	GO:0009185	ribonucleoside diphosphate metabolic process	6/45	140/20488	5.980276543457e-07	5.2116676993772e-06	1.67605614950861e-06	TP53/PRKAA2/HIF1A/PPARGC1A/IFNG/STAT3	6
GO:0019903	MF	GO:0019903	protein phosphatase binding	6/45	140/20488	5.980276543457e-07	5.2116676993772e-06	1.67605614950861e-06	TP53/AKT1/BCL2/EGFR/STAT3/MAPK14	6
GO:0009205	BP	GO:0009205	purine ribonucleoside triphosphate metabolic process	8/45	335/20488	5.98178660255659e-07	5.2116676993772e-06	1.67605614950861e-06	PARP1/TP53/PRKAA2/HIF1A/PPARGC1A/IFNG/IL4/STAT3	8
GO:0002675	BP	GO:0002675	positive regulation of acute inflammatory response	4/45	31/20488	6.11723044737495e-07	5.29133098889243e-06	1.70167561605634e-06	IL1B/IL6/PTGS2/TNF	4
GO:1902230	BP	GO:1902230	negative regulation of intrinsic apoptotic signaling pathway in response to DNA damage	4/45	31/20488	6.11723044737495e-07	5.29133098889243e-06	1.70167561605634e-06	SIRT1/BCL2/CXCL12/CD44	4
GO:1902253	BP	GO:1902253	regulation of intrinsic apoptotic signaling pathway by p53 class mediator	4/45	31/20488	6.11723044737495e-07	5.29133098889243e-06	1.70167561605634e-06	TP53/SIRT1/BCL2/CD44	4
GO:0043405	BP	GO:0043405	regulation of MAP kinase activity	8/45	337/20488	6.2563919299865e-07	5.38684219071997e-06	1.73239172199478e-06	IL1B/F2R/VEGFA/TNF/MAPK1/EGFR/MAPK14/NOX4	8
GO:1903201	BP	GO:1903201	regulation of oxidative stress-induced cell death	5/45	75/20488	6.25751837513631e-07	5.38684219071997e-06	1.73239172199478e-06	PARP1/SIRT1/AKT1/HIF1A/MMP3	5
GO:0010594	BP	GO:0010594	regulation of endothelial cell migration	7/45	229/20488	6.28791845823205e-07	5.40012425686738e-06	1.73666319322599e-06	SIRT1/AKT1/HIF1A/PTGS2/VEGFA/KDR/HMOX1	7
GO:0009743	BP	GO:0009743	response to carbohydrate	7/45	230/20488	6.47472993208793e-07	5.54735174941595e-06	1.78401109767743e-06	CASP3/IL1B/PRKAA2/HIF1A/PTGS2/PPARGC1A/NOX4	7
GO:0009167	BP	GO:0009167	purine ribonucleoside monophosphate metabolic process	8/45	340/20488	6.68851221398121e-07	5.70887830270708e-06	1.83595753566405e-06	PARP1/TP53/PRKAA2/HIF1A/PPARGC1A/IFNG/IL4/STAT3	8
GO:0042326	BP	GO:0042326	negative regulation of phosphorylation	9/45	468/20488	6.69491411711975e-07	5.70887830270708e-06	1.83595753566405e-06	CASP3/SIRT1/IL1B/AKT1/PPARGC1A/IFNG/STAT3/MYC/XDH	9
GO:0009126	BP	GO:0009126	purine nucleoside monophosphate metabolic process	8/45	341/20488	6.83811498841897e-07	5.803548414877e-06	1.86640314978024e-06	PARP1/TP53/PRKAA2/HIF1A/PPARGC1A/IFNG/IL4/STAT3	8
GO:0009199	BP	GO:0009199	ribonucleoside triphosphate metabolic process	8/45	341/20488	6.83811498841897e-07	5.803548414877e-06	1.86640314978024e-06	PARP1/TP53/PRKAA2/HIF1A/PPARGC1A/IFNG/IL4/STAT3	8
GO:0042445	BP	GO:0042445	hormone metabolic process	7/45	232/20488	6.86237777542684e-07	5.8104686938884e-06	1.86862869002233e-06	IL1B/HIF1A/AKR1B1/PPARGC1A/IFNG/NFKB1/TNF	7
GO:0045907	BP	GO:0045907	positive regulation of vasoconstriction	4/45	32/20488	6.97993401987916e-07	5.8776213370027e-06	1.890224771534e-06	AKT1/F2R/PTGS2/EGFR	4
GO:0009144	BP	GO:0009144	purine nucleoside triphosphate metabolic process	8/45	342/20488	6.99057264644901e-07	5.8776213370027e-06	1.890224771534e-06	PARP1/TP53/PRKAA2/HIF1A/PPARGC1A/IFNG/IL4/STAT3	8
GO:0033044	BP	GO:0033044	regulation of chromosome organization	8/45	342/20488	6.99057264644901e-07	5.8776213370027e-06	1.890224771534e-06	PARP1/TP53/SIRT1/IL1B/VEGFA/PPARGC1A/MAPK1/MYC	8
GO:0006913	BP	GO:0006913	nucleocytoplasmic transport	8/45	343/20488	7.14593013343603e-07	5.99427209100088e-06	1.92773929181065e-06	TP53/IL1B/AKT1/PTGS2/IFNG/MAPK1/STAT3/MAPK14	8
GO:0050769	BP	GO:0050769	positive regulation of neurogenesis	9/45	474/20488	7.44367388057355e-07	6.22954331490227e-06	2.0034017868829e-06	IL1B/HIF1A/BCL2/IL6/VEGFA/IFNG/CXCL12/CX3CL1/TNF	9
GO:0010827	BP	GO:0010827	regulation of glucose transmembrane transport	5/45	78/20488	7.61668832159139e-07	6.35586666159475e-06	2.04402698293593e-06	IL1B/AKT1/TNF/TERT/MAPK14	5
GO:0051169	BP	GO:0051169	nuclear transport	8/45	346/20488	7.62985934147637e-07	6.35586666159475e-06	2.04402698293593e-06	TP53/IL1B/AKT1/PTGS2/IFNG/MAPK1/STAT3/MAPK14	8
GO:0045834	BP	GO:0045834	positive regulation of lipid metabolic process	6/45	146/20488	7.65195067342324e-07	6.3595820458612e-06	2.04522183897948e-06	IL1B/AKT1/PTGS2/PPARGC1A/IFNG/TNF	6
GO:0048638	BP	GO:0048638	regulation of developmental growth	8/45	347/20488	7.79727672436227e-07	6.46546601029303e-06	2.07927379316327e-06	AR/AKT1/BCL2/VEGFA/CXCL12/MAPK1/STAT3/MAPK14	8
GO:0031669	BP	GO:0031669	cellular response to nutrient levels	7/45	237/20488	7.91773205794617e-07	6.54540482655426e-06	2.10498186825699e-06	TP53/SIRT1/PRKAA2/BCL2/PTGS2/MAPK1/HMOX1	7
GO:1902692	BP	GO:1902692	regulation of neuroblast proliferation	4/45	33/20488	7.92997479679571e-07	6.54540482655426e-06	2.10498186825699e-06	TP53/HIF1A/VEGFA/CX3CL1	4
GO:2000146	BP	GO:2000146	negative regulation of cell motility	8/45	349/20488	8.14155865164333e-07	6.70470366586244e-06	2.1562118803439e-06	AKT1/BCL2/PPARGC1A/CXCL12/CX3CL1/IL4/STAT3/HMOX1	8
GO:0014074	BP	GO:0014074	response to purine-containing compound	6/45	149/20488	8.62111683496424e-07	7.05133070832563e-06	2.26768606089762e-06	IL1B/BSG/PTGS2/PPARGC1A/FOS/NOX4	6
GO:0051092	BP	GO:0051092	positive regulation of NF-kappaB transcription factor activity	6/45	149/20488	8.62111683496424e-07	7.05133070832563e-06	2.26768606089762e-06	AR/IL1B/CX3CL1/NFKB1/TNF/STAT3	6
GO:2001056	BP	GO:2001056	positive regulation of cysteine-type endopeptidase activity	6/45	149/20488	8.62111683496424e-07	7.05133070832563e-06	2.26768606089762e-06	SIRT1/F2R/TNF/MYC/CASP1/XDH	6
GO:0042593	BP	GO:0042593	glucose homeostasis	7/45	241/20488	8.85725047401984e-07	7.2280774795904e-06	2.32452727372466e-06	SIRT1/AKT1/PRKAA2/HIF1A/PPARGC1A/STAT3/NOX4	7
GO:0048754	BP	GO:0048754	branching morphogenesis of an epithelial tube	6/45	150/20488	8.9656573460259e-07	7.28949106840168e-06	2.34427769319267e-06	AR/BCL2/VEGFA/TNF/CCL11/MYC	6
GO:0010574	BP	GO:0010574	regulation of vascular endothelial growth factor production	4/45	34/20488	8.97292496359951e-07	7.28949106840168e-06	2.34427769319267e-06	IL1B/HIF1A/IL6/PTGS2	4
GO:0009161	BP	GO:0009161	ribonucleoside monophosphate metabolic process	8/45	354/20488	9.05966848116287e-07	7.34342117113583e-06	2.36162144677504e-06	PARP1/TP53/PRKAA2/HIF1A/PPARGC1A/IFNG/IL4/STAT3	8
GO:0033500	BP	GO:0033500	carbohydrate homeostasis	7/45	242/20488	9.10621887462474e-07	7.36460347102498e-06	2.36843360864679e-06	SIRT1/AKT1/PRKAA2/HIF1A/PPARGC1A/STAT3/NOX4	7
GO:0034644	BP	GO:0034644	cellular response to UV	5/45	82/20488	9.78040136515374e-07	7.89214937899542e-06	2.53809073458128e-06	PARP1/TP53/SIRT1/PTGS2/MYC	5
GO:0090316	BP	GO:0090316	positive regulation of intracellular protein transport	6/45	153/20488	1.00675871892535e-06	8.10575602491906e-06	2.60678596864599e-06	TP53/IL1B/PTGS2/IFNG/MAPK1/MAPK14	6
GO:0001893	BP	GO:0001893	maternal placenta development	4/45	35/20488	1.01145128849917e-06	8.10734399470337e-06	2.60729665479787e-06	AKT1/BSG/PTGS2/MAPK1	4
GO:0060251	BP	GO:0060251	regulation of glial cell proliferation	4/45	35/20488	1.01145128849917e-06	8.10734399470337e-06	2.60729665479787e-06	IL1B/IL6/TNF/TERT	4
GO:0042509	BP	GO:0042509	regulation of tyrosine phosphorylation of STAT protein	5/45	83/20488	1.03904208799187e-06	8.31003284121217e-06	2.67248075847134e-06	IL6/IFNG/TNF/IL4/STAT3	5
GO:0009141	BP	GO:0009141	nucleoside triphosphate metabolic process	8/45	362/20488	1.07126377167669e-06	8.52237247774495e-06	2.74076852625011e-06	PARP1/TP53/PRKAA2/HIF1A/PPARGC1A/IFNG/IL4/STAT3	8
GO:0042180	BP	GO:0042180	cellular ketone metabolic process	7/45	248/20488	1.07268009561858e-06	8.52237247774495e-06	2.74076852625011e-06	SIRT1/IL1B/AKT1/PRKAA2/PTGS2/AKR1B1/PPARGC1A	7
GO:0046434	BP	GO:0046434	organophosphate catabolic process	7/45	248/20488	1.07268009561858e-06	8.52237247774495e-06	2.74076852625011e-06	TP53/PRKAA2/HIF1A/PPARGC1A/IFNG/STAT3/XDH	7
GO:0019318	BP	GO:0019318	hexose metabolic process	7/45	249/20488	1.10190913357365e-06	8.68678305919977e-06	2.79364245873905e-06	TP53/SIRT1/AKT1/AKR1B1/PPARGC1A/TNF/MAPK14	7
GO:0002718	BP	GO:0002718	regulation of cytokine production involved in immune response	5/45	84/20488	1.10300710870904e-06	8.68678305919977e-06	2.79364245873905e-06	IL1B/IL6/TNF/HMOX1/MAPK14	5
GO:0010507	BP	GO:0010507	negative regulation of autophagy	5/45	84/20488	1.10300710870904e-06	8.68678305919977e-06	2.79364245873905e-06	TP53/AKT1/BCL2/STAT3/HMOX1	5
GO:0043154	BP	GO:0043154	negative regulation of cysteine-type endopeptidase activity involved in apoptotic process	5/45	84/20488	1.10300710870904e-06	8.68678305919977e-06	2.79364245873905e-06	AKT1/PTGS2/VEGFA/MMP9/CD44	5
GO:0030856	BP	GO:0030856	regulation of epithelial cell differentiation	6/45	156/20488	1.12780138102862e-06	8.86270061300707e-06	2.85021699780655e-06	IL1B/VEGFA/IFNG/MMP9/TNF/XDH	6
GO:0010573	BP	GO:0010573	vascular endothelial growth factor production	4/45	36/20488	1.1360621711938e-06	8.9082092423827e-06	2.86485243170611e-06	IL1B/HIF1A/IL6/PTGS2	4
GO:1905952	BP	GO:1905952	regulation of lipid localization	6/45	157/20488	1.17069869458789e-06	9.15730131765637e-06	2.94495966966493e-06	SIRT1/IL1B/AKT1/IL6/NFKB1/TNF	6
GO:0001660	BP	GO:0001660	fever generation	3/45	10/20488	1.17544510953005e-06	9.15730131765637e-06	2.94495966966493e-06	IL1B/PTGS2/TNF	3
GO:0045348	BP	GO:0045348	positive regulation of MHC class II biosynthetic process	3/45	10/20488	1.17544510953005e-06	9.15730131765637e-06	2.94495966966493e-06	SIRT1/IFNG/IL4	3
GO:0030198	BP	GO:0030198	extracellular matrix organization	8/45	368/20488	1.21155710502201e-06	9.41828982287588e-06	3.02889276255504e-06	BSG/MMP3/IL6/MMP8/MMP9/TNF/KDR/CD44	8
GO:0009132	BP	GO:0009132	nucleoside diphosphate metabolic process	6/45	158/20488	1.21492210925247e-06	9.42413773779285e-06	3.03077343383413e-06	TP53/PRKAA2/HIF1A/PPARGC1A/IFNG/STAT3	6
GO:0001776	BP	GO:0001776	leukocyte homeostasis	5/45	86/20488	1.24024261634708e-06	9.57934714596126e-06	3.08068829756448e-06	CASP3/AKT1/HIF1A/BCL2/IL6	5
GO:0007260	BP	GO:0007260	tyrosine phosphorylation of STAT protein	5/45	86/20488	1.24024261634708e-06	9.57934714596126e-06	3.08068829756448e-06	IL6/IFNG/TNF/IL4/STAT3	5
GO:0030212	BP	GO:0030212	hyaluronan metabolic process	4/45	37/20488	1.27172879957493e-06	9.75984208524848e-06	3.1387349095892e-06	IL1B/AKT1/NFKB1/CD44	4
GO:0042307	BP	GO:0042307	positive regulation of protein import into nucleus	4/45	37/20488	1.27172879957493e-06	9.75984208524848e-06	3.1387349095892e-06	PTGS2/IFNG/MAPK1/MAPK14	4
GO:0090050	BP	GO:0090050	positive regulation of cell migration involved in sprouting angiogenesis	4/45	37/20488	1.27172879957493e-06	9.75984208524848e-06	3.1387349095892e-06	PTGS2/VEGFA/KDR/HMOX1	4
GO:0002690	BP	GO:0002690	positive regulation of leukocyte chemotaxis	5/45	87/20488	1.31372674430433e-06	1.00607481246406e-05	3.23550535752235e-06	CCL4/IL6/VEGFA/CXCL12/MAPK14	5
GO:0007611	BP	GO:0007611	learning or memory	7/45	256/20488	1.32583635773675e-06	1.01319740304162e-05	3.25841138765811e-06	CASP3/HIF1A/PTGS2/MAPK1/CCL11/EGFR/FOS	7
GO:0051098	BP	GO:0051098	regulation of binding	8/45	373/20488	1.34017778528335e-06	1.02199181216005e-05	3.28669393431011e-06	PARP1/AKT1/BCL2/MMP8/IFNG/MMP9/HMOX1/TERT	8
GO:0070098	BP	GO:0070098	chemokine-mediated signaling pathway	5/45	88/20488	1.39060125296731e-06	1.0559786777796e-05	3.39599463882543e-06	CCL4/HIF1A/CXCL12/CX3CL1/CCL11	5
GO:0097194	BP	GO:0097194	execution phase of apoptosis	5/45	88/20488	1.39060125296731e-06	1.0559786777796e-05	3.39599463882543e-06	CASP3/TP53/AKT1/IL6/CASP1	5
GO:0009123	BP	GO:0009123	nucleoside monophosphate metabolic process	8/45	375/20488	1.39479567117287e-06	1.05693865250432e-05	3.39908188773222e-06	PARP1/TP53/PRKAA2/HIF1A/PPARGC1A/IFNG/IL4/STAT3	8
GO:0009108	BP	GO:0009108	coenzyme biosynthetic process	7/45	261/20488	1.50815240379389e-06	1.14044145083534e-05	3.66762429434154e-06	TP53/PRKAA2/HIF1A/PTGS2/PPARGC1A/IFNG/STAT3	7
GO:0031058	BP	GO:0031058	positive regulation of histone modification	5/45	90/20488	1.5549732611388e-06	1.1733867265539e-05	3.77357527807742e-06	TP53/SIRT1/IL1B/VEGFA/PPARGC1A	5
GO:1902229	BP	GO:1902229	regulation of intrinsic apoptotic signaling pathway in response to DNA damage	4/45	39/20488	1.57871978745033e-06	1.18387573250173e-05	3.8073075955143e-06	SIRT1/BCL2/CXCL12/CD44	4
GO:1904591	BP	GO:1904591	positive regulation of protein import	4/45	39/20488	1.57871978745033e-06	1.18387573250173e-05	3.8073075955143e-06	PTGS2/IFNG/MAPK1/MAPK14	4
GO:2000648	BP	GO:2000648	positive regulation of stem cell proliferation	4/45	39/20488	1.57871978745033e-06	1.18387573250173e-05	3.8073075955143e-06	HIF1A/VEGFA/CX3CL1/TERT	4
GO:0031652	BP	GO:0031652	positive regulation of heat generation	3/45	11/20488	1.613752830745e-06	1.2076361951239e-05	3.88372050552738e-06	IL1B/PTGS2/TNF	3
GO:0031330	BP	GO:0031330	negative regulation of cellular catabolic process	7/45	264/20488	1.62729848825306e-06	1.21525168677615e-05	3.90821169021439e-06	TP53/AKT1/BCL2/PPARGC1A/STAT3/HMOX1/MAPK14	7
GO:0051271	BP	GO:0051271	negative regulation of cellular component movement	8/45	384/20488	1.66473741042806e-06	1.24064211558141e-05	3.98986652086064e-06	AKT1/BCL2/PPARGC1A/CXCL12/CX3CL1/IL4/STAT3/HMOX1	8
GO:0042692	BP	GO:0042692	muscle cell differentiation	8/45	385/20488	1.69731007995878e-06	1.26230875431161e-05	4.05954575825192e-06	CASP3/SIRT1/AKT1/BCL2/VEGFA/MIR145/MAPK14/NOX4	8
GO:0046883	BP	GO:0046883	regulation of hormone secretion	7/45	266/20488	1.71103175822769e-06	1.269895381055e-05	4.08394411428832e-06	IL1B/ANXA5/HIF1A/NOS2/IFNG/TNF/EGFR	7
GO:0045833	BP	GO:0045833	negative regulation of lipid metabolic process	5/45	92/20488	1.73428498746925e-06	1.28187826840196e-05	4.12248070791871e-06	SIRT1/IL1B/AKT1/NFKB1/TNF	5
GO:2000117	BP	GO:2000117	negative regulation of cysteine-type endopeptidase activity	5/45	92/20488	1.73428498746925e-06	1.28187826840196e-05	4.12248070791871e-06	AKT1/PTGS2/VEGFA/MMP9/CD44	5
GO:0072331	BP	GO:0072331	signal transduction by p53 class mediator	7/45	267/20488	1.75423338784407e-06	1.29397133536883e-05	4.16137163578553e-06	TP53/SIRT1/AKT1/PRKAA2/BCL2/MAPK14/CD44	7
GO:0031334	BP	GO:0031334	positive regulation of protein complex assembly	7/45	268/20488	1.79834510603548e-06	1.3238022035653e-05	4.25730678163502e-06	PARP1/TP53/MMP3/VEGFA/IFNG/TNF/CCL11	7
GO:0006476	BP	GO:0006476	protein deacetylation	5/45	93/20488	1.82984270902313e-06	1.34424493919479e-05	4.3230499846575e-06	TP53/SIRT1/PRKAA2/VEGFA/IFNG	5
GO:0045927	BP	GO:0045927	positive regulation of growth	7/45	270/20488	1.88936021669248e-06	1.38514680927028e-05	4.45458912878714e-06	AKT1/BCL2/VEGFA/CXCL12/MAPK1/EGFR/MAPK14	7
GO:0050873	BP	GO:0050873	brown fat cell differentiation	4/45	41/20488	1.93755507147888e-06	1.41759860909216e-05	4.55895310936208e-06	SIRT1/PTGS2/PPARGC1A/MAPK14	4
GO:0010959	BP	GO:0010959	regulation of metal ion transport	8/45	394/20488	2.01576543349138e-06	1.47183520619502e-05	4.73337632155871e-06	CCL4/AKT1/F2R/BCL2/PTGS2/IFNG/CXCL12/CX3CL1	8
GO:0043542	BP	GO:0043542	endothelial cell migration	7/45	273/20488	2.03309737229601e-06	1.47573544369372e-05	4.74591936424928e-06	SIRT1/AKT1/HIF1A/PTGS2/VEGFA/KDR/HMOX1	7
GO:0042116	BP	GO:0042116	macrophage activation	5/45	95/20488	2.03338096899301e-06	1.47573544369372e-05	4.74591936424928e-06	IL6/MMP8/IFNG/CX3CL1/TNF	5
GO:1903076	BP	GO:1903076	regulation of protein localization to plasma membrane	5/45	95/20488	2.03338096899301e-06	1.47573544369372e-05	4.74591936424928e-06	AR/AKT1/IFNG/TNF/EGFR	5
GO:0003018	BP	GO:0003018	vascular process in circulatory system	6/45	173/20488	2.06008582484054e-06	1.49211437152607e-05	4.79859348758037e-06	AKT1/F2R/PTGS2/VEGFA/EGFR/HMOX1	6
GO:0040013	BP	GO:0040013	negative regulation of locomotion	8/45	396/20488	2.09305874438932e-06	1.51295849519284e-05	4.86562754206737e-06	AKT1/BCL2/PPARGC1A/CXCL12/CX3CL1/IL4/STAT3/HMOX1	8
GO:2001252	BP	GO:2001252	positive regulation of chromosome organization	6/45	174/20488	2.13017366631542e-06	1.53574738882557e-05	4.93891591637832e-06	TP53/SIRT1/IL1B/VEGFA/PPARGC1A/MAPK1	6
GO:0043270	BP	GO:0043270	positive regulation of ion transport	7/45	275/20488	2.13391934205442e-06	1.53574738882557e-05	4.93891591637832e-06	CCL4/IL1B/AKT1/F2R/IFNG/CXCL12/CX3CL1	7
GO:0010660	BP	GO:0010660	regulation of muscle cell apoptotic process	5/45	96/20488	2.14161612580888e-06	1.53574738882557e-05	4.93891591637832e-06	TP53/SIRT1/IFNG/MIR145/HMOX1	5
GO:0048010	BP	GO:0048010	vascular endothelial growth factor receptor signaling pathway	5/45	96/20488	2.14161612580888e-06	1.53574738882557e-05	4.93891591637832e-06	IL1B/HIF1A/VEGFA/KDR/MAPK14	5
GO:0031392	BP	GO:0031392	regulation of prostaglandin biosynthetic process	3/45	12/20488	2.14836348396189e-06	1.53752918385924e-05	4.94464611388055e-06	SIRT1/IL1B/PTGS2	3
GO:0046165	BP	GO:0046165	alcohol biosynthetic process	6/45	175/20488	2.20219657282149e-06	1.5729352550826e-05	5.05851093955036e-06	IL1B/PRKAA2/AKR1B1/IFNG/NFKB1/TNF	6
GO:0030316	BP	GO:0030316	osteoclast differentiation	5/45	97/20488	2.25433561912338e-06	1.59816898951301e-05	5.13966184595257e-06	IFNG/TNF/IL4/MAPK14/FOS	5
GO:1990868	BP	GO:1990868	response to chemokine	5/45	97/20488	2.25433561912338e-06	1.59816898951301e-05	5.13966184595257e-06	CCL4/HIF1A/CXCL12/CX3CL1/CCL11	5
GO:1990869	BP	GO:1990869	cellular response to chemokine	5/45	97/20488	2.25433561912338e-06	1.59816898951301e-05	5.13966184595257e-06	CCL4/HIF1A/CXCL12/CX3CL1/CCL11	5
GO:0010876	BP	GO:0010876	lipid localization	8/45	400/20488	2.25524817206022e-06	1.59816898951301e-05	5.13966184595257e-06	SIRT1/IL1B/AKT1/PRKAA2/IL6/NOS2/NFKB1/TNF	8
GO:0009408	BP	GO:0009408	response to heat	6/45	176/20488	2.27619545245471e-06	1.60985039156944e-05	5.17722887224993e-06	SIRT1/AKT1/PTGS2/CXCL12/MAPK1/HMOX1	6
GO:0004712	MF	GO:0004712	protein serine/threonine/tyrosine kinase activity	4/45	43/20488	2.3536021590201e-06	1.65486218081589e-05	5.32198538881738e-06	AKT1/PRKAA2/MAPK1/MAPK14	4
GO:0006775	BP	GO:0006775	fat-soluble vitamin metabolic process	4/45	43/20488	2.3536021590201e-06	1.65486218081589e-05	5.32198538881738e-06	IL1B/IFNG/NFKB1/TNF	4
GO:0048020	MF	GO:0048020	CCR chemokine receptor binding	4/45	43/20488	2.3536021590201e-06	1.65486218081589e-05	5.32198538881738e-06	CCL4/CX3CL1/CCL11/STAT3	4
GO:0002042	BP	GO:0002042	cell migration involved in sprouting angiogenesis	5/45	98/20488	2.37167263614968e-06	1.66432357949259e-05	5.35241295317827e-06	AKT1/PTGS2/VEGFA/KDR/HMOX1	5
GO:0048771	BP	GO:0048771	tissue remodeling	6/45	179/20488	2.51046593111541e-06	1.75830109000647e-05	5.65464170892015e-06	TP53/HIF1A/F2R/IL6/EGFR/NOX4	6
GO:0030225	BP	GO:0030225	macrophage differentiation	4/45	44/20488	2.58482113232973e-06	1.79989378847748e-05	5.7884025357191e-06	PARP1/SIRT1/VEGFA/MMP9	4
GO:0045601	BP	GO:0045601	regulation of endothelial cell differentiation	4/45	44/20488	2.58482113232973e-06	1.79989378847748e-05	5.7884025357191e-06	IL1B/VEGFA/TNF/XDH	4
GO:0090311	BP	GO:0090311	regulation of protein deacetylation	4/45	44/20488	2.58482113232973e-06	1.79989378847748e-05	5.7884025357191e-06	TP53/PRKAA2/VEGFA/IFNG	4
GO:0060537	BP	GO:0060537	muscle tissue development	8/45	408/20488	2.61195419389896e-06	1.81528300142458e-05	5.83789376671059e-06	BCL2/VEGFA/PPARGC1A/MIR145/MAPK1/MAPK14/FOS/NOX4	8
GO:0010657	BP	GO:0010657	muscle cell apoptotic process	5/45	100/20488	2.62074386743401e-06	1.81788906342971e-05	5.84627478119895e-06	TP53/SIRT1/IFNG/MIR145/HMOX1	5
GO:0031647	BP	GO:0031647	regulation of protein stability	7/45	284/20488	2.64098759957671e-06	1.82841502335378e-05	5.88012594147598e-06	CASP3/TP53/SIRT1/BCL2/PPARGC1A/MAPK1/TERT	7
GO:0010565	BP	GO:0010565	regulation of cellular ketone metabolic process	6/45	181/20488	2.67730297885981e-06	1.85000610052631e-05	5.94956217524401e-06	SIRT1/IL1B/AKT1/PRKAA2/PTGS2/PPARGC1A	6
GO:0032611	BP	GO:0032611	interleukin-1 beta production	5/45	101/20488	2.75275636857092e-06	1.89850711690924e-05	6.10553993793933e-06	IL1B/F2R/IFNG/CX3CL1/CASP1	5
GO:0061138	BP	GO:0061138	morphogenesis of a branching epithelium	6/45	182/20488	2.76405027452999e-06	1.90062958335652e-05	6.11236572412963e-06	AR/BCL2/VEGFA/TNF/CCL11/MYC	6
GO:0002440	BP	GO:0002440	production of molecular mediator of immune response	7/45	286/20488	2.76637241824833e-06	1.90062958335652e-05	6.11236572412963e-06	SIRT1/IL1B/IL6/TNF/IL4/HMOX1/MAPK14	7
GO:0031650	BP	GO:0031650	regulation of heat generation	3/45	13/20488	2.78858036740597e-06	1.90140063993069e-05	6.1148454181303e-06	IL1B/PTGS2/TNF	3
GO:0090594	BP	GO:0090594	inflammatory response to wounding	3/45	13/20488	2.78858036740597e-06	1.90140063993069e-05	6.1148454181303e-06	HIF1A/F2R/HMOX1	3
GO:1901550	BP	GO:1901550	regulation of endothelial cell development	3/45	13/20488	2.78858036740597e-06	1.90140063993069e-05	6.1148454181303e-06	IL1B/VEGFA/TNF	3
GO:1903140	BP	GO:1903140	regulation of establishment of endothelial barrier	3/45	13/20488	2.78858036740597e-06	1.90140063993069e-05	6.1148454181303e-06	IL1B/VEGFA/TNF	3
GO:0042771	BP	GO:0042771	intrinsic apoptotic signaling pathway in response to DNA damage by p53 class mediator	4/45	45/20488	2.83246093284036e-06	1.92767671410475e-05	6.19934845678267e-06	TP53/SIRT1/BCL2/CD44	4
GO:0048639	BP	GO:0048639	positive regulation of developmental growth	6/45	184/20488	2.94442816026533e-06	2.00010402524992e-05	6.4322724405043e-06	AKT1/BCL2/VEGFA/CXCL12/MAPK1/MAPK14	6
GO:0035601	BP	GO:0035601	protein deacylation	5/45	103/20488	3.03244890067607e-06	2.05216570070143e-05	6.59970117220309e-06	TP53/SIRT1/PRKAA2/VEGFA/IFNG	5
GO:1905269	BP	GO:1905269	positive regulation of chromatin organization	5/45	103/20488	3.03244890067607e-06	2.05216570070143e-05	6.59970117220309e-06	TP53/SIRT1/IL1B/VEGFA/PPARGC1A	5
GO:0010883	BP	GO:0010883	regulation of lipid storage	4/45	46/20488	3.09725715421639e-06	2.08429226777211e-05	6.70301921434891e-06	SIRT1/IL6/NFKB1/TNF	4
GO:0071354	BP	GO:0071354	cellular response to interleukin-6	4/45	46/20488	3.09725715421639e-06	2.08429226777211e-05	6.70301921434891e-06	IL6/PPARGC1A/NFKB1/STAT3	4
GO:1904036	BP	GO:1904036	negative regulation of epithelial cell apoptotic process	4/45	46/20488	3.09725715421639e-06	2.08429226777211e-05	6.70301921434891e-06	IL4/KDR/HMOX1/TERT	4
GO:0005996	BP	GO:0005996	monosaccharide metabolic process	7/45	292/20488	3.17278421994388e-06	2.13114202631984e-05	6.85368658311899e-06	TP53/SIRT1/AKT1/AKR1B1/PPARGC1A/TNF/MAPK14	7
GO:0098732	BP	GO:0098732	macromolecule deacylation	5/45	104/20488	3.1804216986796e-06	2.13230131359429e-05	6.8574148149969e-06	TP53/SIRT1/PRKAA2/VEGFA/IFNG	5
GO:0002821	BP	GO:0002821	positive regulation of adaptive immune response	5/45	105/20488	3.33401142330122e-06	2.23112786713311e-05	7.17523794254065e-06	SIRT1/IL1B/IL6/TNF/IL4	5
GO:0048511	BP	GO:0048511	rhythmic process	7/45	295/20488	3.39398881335885e-06	2.26705882403433e-05	7.29079078425235e-06	CASP3/TP53/SIRT1/PRKAA2/NOS2/PPARGC1A/EGFR	7
GO:0045346	BP	GO:0045346	regulation of MHC class II biosynthetic process	3/45	14/20488	3.54364827963758e-06	2.35829139200236e-05	7.58419188999926e-06	SIRT1/IFNG/IL4	3
GO:2001279	BP	GO:2001279	regulation of unsaturated fatty acid biosynthetic process	3/45	14/20488	3.54364827963758e-06	2.35829139200236e-05	7.58419188999926e-06	SIRT1/IL1B/PTGS2	3
GO:0070661	BP	GO:0070661	leukocyte proliferation	7/45	298/20488	3.62793275807556e-06	2.40993618018021e-05	7.75027992517063e-06	CASP3/TP53/IL1B/BCL2/IL6/CX3CL1/IL4	7
GO:0042594	BP	GO:0042594	response to starvation	6/45	191/20488	3.65296425191551e-06	2.42210331923883e-05	7.78940906658454e-06	TP53/SIRT1/PRKAA2/BCL2/PPARGC1A/MAPK1	6
GO:0072604	BP	GO:0072604	interleukin-6 secretion	4/45	48/20488	3.68133106446658e-06	2.43643323844605e-05	7.83549364180042e-06	IL1B/F2R/NOS2/TNF	4
GO:0048568	BP	GO:0048568	embryonic organ development	8/45	428/20488	3.72010845597965e-06	2.45758813199975e-05	7.90352712259414e-06	TP53/AKT1/HIF1A/VEGFA/TNF/MAPK1/EGFR/KDR	8
GO:0001933	BP	GO:0001933	negative regulation of protein phosphorylation	8/45	429/20488	3.78465435745866e-06	2.49565781852896e-05	8.02595805238035e-06	CASP3/SIRT1/IL1B/AKT1/PPARGC1A/IFNG/MYC/XDH	8
GO:1904659	BP	GO:1904659	glucose transmembrane transport	5/45	108/20488	3.83001937756997e-06	2.52096348446987e-05	8.1073402882868e-06	IL1B/AKT1/TNF/TERT/MAPK14	5
GO:0008009	MF	GO:0008009	chemokine activity	4/45	49/20488	4.00214937851591e-06	2.62468232878307e-05	8.44089687105174e-06	CCL4/CXCL12/CX3CL1/CCL11	4
GO:0030857	BP	GO:0030857	negative regulation of epithelial cell differentiation	4/45	49/20488	4.00214937851591e-06	2.62468232878307e-05	8.44089687105174e-06	VEGFA/IFNG/MMP9/XDH	4
GO:0001763	BP	GO:0001763	morphogenesis of a branching structure	6/45	196/20488	4.23952107637842e-06	2.77028125407554e-05	8.90913849383871e-06	AR/BCL2/VEGFA/TNF/CCL11/MYC	6
GO:0071897	BP	GO:0071897	DNA biosynthetic process	6/45	196/20488	4.23952107637842e-06	2.77028125407554e-05	8.90913849383871e-06	TP53/SIRT1/MAPK1/TERT/MYC/NOX4	6
GO:0050804	BP	GO:0050804	modulation of chemical synaptic transmission	8/45	436/20488	4.26371124782074e-06	2.78104999473588e-05	8.94377042942507e-06	IL1B/F2R/PTGS2/CX3CL1/TNF/MAPK1/EGFR/STAT3	8
GO:0099177	BP	GO:0099177	regulation of trans-synaptic signaling	8/45	437/20488	4.33617936469207e-06	2.81761525345672e-05	9.06136316609314e-06	IL1B/F2R/PTGS2/CX3CL1/TNF/MAPK1/EGFR/STAT3	8
GO:0002931	BP	GO:0002931	response to ischemia	4/45	50/20488	4.34320510374809e-06	2.81761525345672e-05	9.06136316609314e-06	TP53/BCL2/PPARGC1A/CX3CL1	4
GO:0070741	BP	GO:0070741	response to interleukin-6	4/45	50/20488	4.34320510374809e-06	2.81761525345672e-05	9.06136316609314e-06	IL6/PPARGC1A/NFKB1/STAT3	4
GO:0072676	BP	GO:0072676	lymphocyte migration	5/45	111/20488	4.38221755003269e-06	2.83782023392602e-05	9.12634175590292e-06	CCL4/AKT1/CXCL12/CX3CL1/CCL11	5
GO:0030812	BP	GO:0030812	negative regulation of nucleotide catabolic process	3/45	15/20488	4.42275375551768e-06	2.83858946550752e-05	9.12881558078383e-06	TP53/PPARGC1A/STAT3	3
GO:0045342	BP	GO:0045342	MHC class II biosynthetic process	3/45	15/20488	4.42275375551768e-06	2.83858946550752e-05	9.12881558078383e-06	SIRT1/IFNG/IL4	3
GO:0045410	BP	GO:0045410	positive regulation of interleukin-6 biosynthetic process	3/45	15/20488	4.42275375551768e-06	2.83858946550752e-05	9.12881558078383e-06	IL1B/TNF/STAT3	3
GO:0051044	BP	GO:0051044	positive regulation of membrane protein ectodomain proteolysis	3/45	15/20488	4.42275375551768e-06	2.83858946550752e-05	9.12881558078383e-06	IL1B/IFNG/TNF	3
GO:0051198	BP	GO:0051198	negative regulation of coenzyme metabolic process	3/45	15/20488	4.42275375551768e-06	2.83858946550752e-05	9.12881558078383e-06	TP53/PPARGC1A/STAT3	3
GO:0008645	BP	GO:0008645	hexose transmembrane transport	5/45	112/20488	4.57953402666404e-06	2.92360694410216e-05	9.402229152089e-06	IL1B/AKT1/TNF/TERT/MAPK14	5
GO:0042303	BP	GO:0042303	molting cycle	5/45	112/20488	4.57953402666404e-06	2.92360694410216e-05	9.402229152089e-06	BCL2/PTGS2/TNF/EGFR/TERT	5
GO:0042633	BP	GO:0042633	hair cycle	5/45	112/20488	4.57953402666404e-06	2.92360694410216e-05	9.402229152089e-06	BCL2/PTGS2/TNF/EGFR/TERT	5
GO:0016052	BP	GO:0016052	carbohydrate catabolic process	6/45	199/20488	4.62677388824336e-06	2.94854653973388e-05	9.48243411724787e-06	TP53/PRKAA2/HIF1A/PPARGC1A/IFNG/STAT3	6
GO:0007566	BP	GO:0007566	embryo implantation	4/45	51/20488	4.70530249156974e-06	2.9933026608628e-05	9.62636841308801e-06	IL1B/BSG/PTGS2/MMP9	4
GO:0002688	BP	GO:0002688	regulation of leukocyte chemotaxis	5/45	114/20488	4.99505839449017e-06	3.15537226426025e-05	1.0147579225234e-05	CCL4/IL6/VEGFA/CXCL12/MAPK14	5
GO:0015749	BP	GO:0015749	monosaccharide transmembrane transport	5/45	114/20488	4.99505839449017e-06	3.15537226426025e-05	1.0147579225234e-05	IL1B/AKT1/TNF/TERT/MAPK14	5
GO:0030218	BP	GO:0030218	erythrocyte differentiation	5/45	114/20488	4.99505839449017e-06	3.15537226426025e-05	1.0147579225234e-05	CASP3/HIF1A/VEGFA/STAT3/MAPK14	5
GO:0045446	BP	GO:0045446	endothelial cell differentiation	5/45	114/20488	4.99505839449017e-06	3.15537226426025e-05	1.0147579225234e-05	IL1B/VEGFA/TNF/KDR/XDH	5
GO:0009746	BP	GO:0009746	response to hexose	6/45	202/20488	5.04234014142532e-06	3.17967148428691e-05	1.02257247623311e-05	CASP3/PRKAA2/HIF1A/PTGS2/PPARGC1A/NOX4	6
GO:0030278	BP	GO:0030278	regulation of ossification	6/45	203/20488	5.18742176405067e-06	3.26545031464761e-05	1.05015868172754e-05	HIF1A/BCL2/IL6/TNF/MAPK1/MAPK14	6
GO:0032612	BP	GO:0032612	interleukin-1 production	5/45	115/20488	5.2136137277708e-06	3.2705225593164e-05	1.05178989986333e-05	IL1B/F2R/IFNG/CX3CL1/CASP1	5
GO:1904375	BP	GO:1904375	regulation of protein localization to cell periphery	5/45	115/20488	5.2136137277708e-06	3.2705225593164e-05	1.05178989986333e-05	AR/AKT1/IFNG/TNF/EGFR	5
GO:0034764	BP	GO:0034764	positive regulation of transmembrane transport	6/45	204/20488	5.33588108586872e-06	3.34141025637647e-05	1.07458716312634e-05	AKT1/F2R/IFNG/CX3CL1/TERT/MAPK14	6
GO:0034116	BP	GO:0034116	positive regulation of heterotypic cell-cell adhesion	3/45	16/20488	5.43502530140212e-06	3.37124372688415e-05	1.08418151460649e-05	IL1B/TNF/CD44	3
GO:0090335	BP	GO:0090335	regulation of brown fat cell differentiation	3/45	16/20488	5.43502530140212e-06	3.37124372688415e-05	1.08418151460649e-05	SIRT1/PTGS2/MAPK14	3
GO:1902004	BP	GO:1902004	positive regulation of amyloid-beta formation	3/45	16/20488	5.43502530140212e-06	3.37124372688415e-05	1.08418151460649e-05	CASP3/IFNG/TNF	3
GO:1902166	BP	GO:1902166	negative regulation of intrinsic apoptotic signaling pathway in response to DNA damage by p53 class mediator	3/45	16/20488	5.43502530140212e-06	3.37124372688415e-05	1.08418151460649e-05	SIRT1/BCL2/CD44	3
GO:2001170	BP	GO:2001170	negative regulation of ATP biosynthetic process	3/45	16/20488	5.43502530140212e-06	3.37124372688415e-05	1.08418151460649e-05	PARP1/PPARGC1A/STAT3	3
GO:0034219	BP	GO:0034219	carbohydrate transmembrane transport	5/45	116/20488	5.43960035776705e-06	3.37124372688415e-05	1.08418151460649e-05	IL1B/AKT1/TNF/TERT/MAPK14	5
GO:0038066	BP	GO:0038066	p38MAPK cascade	4/45	53/20488	5.49590585207699e-06	3.40029715410664e-05	1.09352500658822e-05	IL1B/VEGFA/MAPK14/XDH	4
GO:0002761	BP	GO:0002761	regulation of myeloid leukocyte differentiation	5/45	117/20488	5.67319837162261e-06	3.50397714493883e-05	1.12686816970586e-05	IFNG/TNF/IL4/MYC/FOS	5
GO:0034284	BP	GO:0034284	response to monosaccharide	6/45	207/20488	5.80212702083042e-06	3.57748242121971e-05	1.15050723831851e-05	CASP3/PRKAA2/HIF1A/PTGS2/PPARGC1A/NOX4	6
GO:0007623	BP	GO:0007623	circadian rhythm	6/45	208/20488	5.96470249789557e-06	3.6714474248992e-05	1.1807260917336e-05	TP53/SIRT1/PRKAA2/NOS2/PPARGC1A/EGFR	6
GO:0006006	BP	GO:0006006	glucose metabolic process	6/45	209/20488	6.13096195128832e-06	3.76735600652419e-05	1.211569993781e-05	TP53/SIRT1/AKT1/PPARGC1A/TNF/MAPK14	6
GO:0042304	BP	GO:0042304	regulation of fatty acid biosynthetic process	4/45	55/20488	6.38065805413113e-06	3.90747599342122e-05	1.25663214648423e-05	SIRT1/IL1B/PRKAA2/PTGS2	4
GO:0042306	BP	GO:0042306	regulation of protein import into nucleus	4/45	55/20488	6.38065805413113e-06	3.90747599342122e-05	1.25663214648423e-05	PTGS2/IFNG/MAPK1/MAPK14	4
GO:0022612	BP	GO:0022612	gland morphogenesis	5/45	120/20488	6.42150005188843e-06	3.91917947329299e-05	1.26039594927082e-05	AR/BCL2/TNF/CCL11/EGFR	5
GO:0072089	BP	GO:0072089	stem cell proliferation	5/45	120/20488	6.42150005188843e-06	3.91917947329299e-05	1.26039594927082e-05	TP53/HIF1A/VEGFA/CX3CL1/TERT	5
GO:1903531	BP	GO:1903531	negative regulation of secretion by cell	6/45	211/20488	6.47478723188236e-06	3.94502661239859e-05	1.26870830894992e-05	IL1B/ANXA5/F2R/CX3CL1/TNF/HMOX1	6
GO:0023061	BP	GO:0023061	signal release	8/45	462/20488	6.52067106755854e-06	3.96628339640534e-05	1.27554442468261e-05	IL1B/ANXA5/HIF1A/IL6/NOS2/IFNG/TNF/EGFR	8
GO:0051188	BP	GO:0051188	cofactor biosynthetic process	7/45	326/20488	6.53852891286399e-06	3.97045013277785e-05	1.27688443416199e-05	TP53/PRKAA2/HIF1A/PTGS2/PPARGC1A/IFNG/STAT3	7
GO:0031649	BP	GO:0031649	heat generation	3/45	17/20488	6.58953362956708e-06	3.99469710955436e-05	1.28468218660467e-05	IL1B/PTGS2/TNF	3
GO:0002683	BP	GO:0002683	negative regulation of immune system process	8/45	463/20488	6.62455667070016e-06	4.00919058913011e-05	1.28934324463292e-05	CASP3/AKT1/CXCL12/CX3CL1/TNF/IL4/HMOX1/MYC	8
GO:0046677	BP	GO:0046677	response to antibiotic	7/45	327/20488	6.67065673883952e-06	4.03032811674944e-05	1.29614100788172e-05	CASP3/TP53/SIRT1/BCL2/IL6/STAT3/HMOX1	7
GO:1903078	BP	GO:1903078	positive regulation of protein localization to plasma membrane	4/45	56/20488	6.86049010481164e-06	4.13809160669826e-05	1.3307974116357e-05	AKT1/IFNG/TNF/EGFR	4
GO:0051346	BP	GO:0051346	negative regulation of hydrolase activity	8/45	466/20488	6.94467393852413e-06	4.18187627650359e-05	1.34487842549048e-05	TP53/SIRT1/AKT1/PTGS2/VEGFA/MMP9/TNF/CD44	8
GO:0043500	BP	GO:0043500	muscle adaptation	5/45	122/20488	6.96184196363404e-06	4.185227327138e-05	1.34595611296925e-05	PARP1/IL1B/PPARGC1A/MIR145/HMOX1	5
GO:0043254	BP	GO:0043254	regulation of protein complex assembly	8/45	467/20488	7.0542513466235e-06	4.23372456027803e-05	1.36155267255961e-05	PARP1/TP53/PRKAA2/MMP3/VEGFA/IFNG/TNF/CCL11	8
GO:0032388	BP	GO:0032388	positive regulation of intracellular transport	6/45	215/20488	7.20948568084556e-06	4.31970346358969e-05	1.38920322089383e-05	TP53/IL1B/PTGS2/IFNG/MAPK1/MAPK14	6
GO:0071621	BP	GO:0071621	granulocyte chemotaxis	5/45	123/20488	7.24503407417938e-06	4.33380396443865e-05	1.39373789818376e-05	CCL4/IL1B/CX3CL1/CCL11/MAPK14	5
GO:0042743	BP	GO:0042743	hydrogen peroxide metabolic process	4/45	57/20488	7.36646510088137e-06	4.39914563226475e-05	1.41475157566596e-05	MPO/MMP3/EGFR/STAT3	4
GO:0051101	BP	GO:0051101	regulation of DNA binding	5/45	124/20488	7.53717031738813e-06	4.49364848509405e-05	1.44514339969756e-05	PARP1/MMP8/IFNG/MMP9/HMOX1	5
GO:0050920	BP	GO:0050920	regulation of chemotaxis	6/45	217/20488	7.6014270292726e-06	4.52447975158189e-05	1.4550586392667e-05	CCL4/IL6/VEGFA/CXCL12/KDR/MAPK14	6
GO:0030809	BP	GO:0030809	negative regulation of nucleotide biosynthetic process	3/45	18/20488	7.89529189186788e-06	4.63307598337615e-05	1.48998285021246e-05	PARP1/PPARGC1A/STAT3	3
GO:0035994	BP	GO:0035994	response to muscle stretch	3/45	18/20488	7.89529189186788e-06	4.63307598337615e-05	1.48998285021246e-05	NFKB1/MAPK14/FOS	3
GO:0060749	BP	GO:0060749	mammary gland alveolus development	3/45	18/20488	7.89529189186788e-06	4.63307598337615e-05	1.48998285021246e-05	AR/HIF1A/VEGFA	3
GO:0061377	BP	GO:0061377	mammary gland lobule development	3/45	18/20488	7.89529189186788e-06	4.63307598337615e-05	1.48998285021246e-05	AR/HIF1A/VEGFA	3
GO:1900221	BP	GO:1900221	regulation of amyloid-beta clearance	3/45	18/20488	7.89529189186788e-06	4.63307598337615e-05	1.48998285021246e-05	IFNG/TNF/IL4	3
GO:1900372	BP	GO:1900372	negative regulation of purine nucleotide biosynthetic process	3/45	18/20488	7.89529189186788e-06	4.63307598337615e-05	1.48998285021246e-05	PARP1/PPARGC1A/STAT3	3
GO:1902165	BP	GO:1902165	regulation of intrinsic apoptotic signaling pathway in response to DNA damage by p53 class mediator	3/45	18/20488	7.89529189186788e-06	4.63307598337615e-05	1.48998285021246e-05	SIRT1/BCL2/CD44	3
GO:0019229	BP	GO:0019229	regulation of vasoconstriction	4/45	58/20488	7.89947804207466e-06	4.63307598337615e-05	1.48998285021246e-05	AKT1/F2R/PTGS2/EGFR	4
GO:1904589	BP	GO:1904589	regulation of protein import	4/45	58/20488	7.89947804207466e-06	4.63307598337615e-05	1.48998285021246e-05	PTGS2/IFNG/MAPK1/MAPK14	4
GO:1903706	BP	GO:1903706	regulation of hemopoiesis	8/45	475/20488	7.98484535145988e-06	4.67554175044088e-05	1.50363970904115e-05	HIF1A/IFNG/TNF/IL4/STAT3/MAPK14/MYC/FOS	8
GO:0031983	CC	GO:0031983	vesicle lumen	7/45	339/20488	8.43763992798358e-06	4.9062369880267e-05	1.57783058112309e-05	MPO/MMP8/VEGFA/NFKB1/MAPK1/EGFR/MAPK14	7
GO:0001836	BP	GO:0001836	release of cytochrome c from mitochondria	4/45	59/20488	8.46043639188414e-06	4.9062369880267e-05	1.57783058112309e-05	TP53/AKT1/BCL2/MMP9	4
GO:0033619	BP	GO:0033619	membrane protein proteolysis	4/45	59/20488	8.46043639188414e-06	4.9062369880267e-05	1.57783058112309e-05	IL1B/IFNG/NFKB1/TNF	4
GO:0043388	BP	GO:0043388	positive regulation of DNA binding	4/45	59/20488	8.46043639188414e-06	4.9062369880267e-05	1.57783058112309e-05	PARP1/MMP8/IFNG/MMP9	4
GO:2000351	BP	GO:2000351	regulation of endothelial cell apoptotic process	4/45	59/20488	8.46043639188414e-06	4.9062369880267e-05	1.57783058112309e-05	TNF/IL4/KDR/TERT	4
GO:2000756	BP	GO:2000756	regulation of peptidyl-lysine acetylation	4/45	59/20488	8.46043639188414e-06	4.9062369880267e-05	1.57783058112309e-05	SIRT1/IL1B/PRKAA2/PPARGC1A	4
GO:0034248	BP	GO:0034248	regulation of cellular amide metabolic process	8/45	483/20488	9.01738782478303e-06	5.21245478910135e-05	1.67630927511992e-05	CASP3/AKT1/IL6/IFNG/MIR145/TNF/MAPK1/STAT3	8
GO:0070838	BP	GO:0070838	divalent metal ion transport	8/45	483/20488	9.01738782478303e-06	5.21245478910135e-05	1.67630927511992e-05	CCL4/ANXA5/F2R/BCL2/PTGS2/IFNG/CXCL12/CX3CL1	8
GO:0046324	BP	GO:0046324	regulation of glucose import	4/45	60/20488	9.05025995443094e-06	5.22308602490119e-05	1.67972824754238e-05	AKT1/TNF/TERT/MAPK14	4
GO:0071482	BP	GO:0071482	cellular response to light stimulus	5/45	129/20488	9.13913280862194e-06	5.26595080522354e-05	1.69351342779576e-05	PARP1/TP53/SIRT1/PTGS2/MYC	5
GO:0033157	BP	GO:0033157	regulation of intracellular protein transport	6/45	225/20488	9.34616775490793e-06	5.35119652565259e-05	1.72092818679152e-05	TP53/IL1B/PTGS2/IFNG/MAPK1/MAPK14	6
GO:0002363	BP	GO:0002363	alpha-beta T cell lineage commitment	3/45	19/20488	9.36125591263318e-06	5.35119652565259e-05	1.72092818679152e-05	BCL2/IL6/STAT3	3
GO:0030949	BP	GO:0030949	positive regulation of vascular endothelial growth factor receptor signaling pathway	3/45	19/20488	9.36125591263318e-06	5.35119652565259e-05	1.72092818679152e-05	IL1B/HIF1A/VEGFA	3
GO:0060252	BP	GO:0060252	positive regulation of glial cell proliferation	3/45	19/20488	9.36125591263318e-06	5.35119652565259e-05	1.72092818679152e-05	IL1B/IL6/TNF	3
GO:1902176	BP	GO:1902176	negative regulation of oxidative stress-induced intrinsic apoptotic signaling pathway	3/45	19/20488	9.36125591263318e-06	5.35119652565259e-05	1.72092818679152e-05	SIRT1/AKT1/HIF1A	3
GO:0007405	BP	GO:0007405	neuroblast proliferation	4/45	61/20488	9.66988075197618e-06	5.51015163860633e-05	1.77204765755014e-05	TP53/HIF1A/VEGFA/CX3CL1	4
GO:1905953	BP	GO:1905953	negative regulation of lipid localization	4/45	61/20488	9.66988075197618e-06	5.51015163860633e-05	1.77204765755014e-05	AKT1/IL6/NFKB1/TNF	4
GO:0072511	BP	GO:0072511	divalent inorganic cation transport	8/45	489/20488	9.86402762851105e-06	5.61191603407561e-05	1.80477477114713e-05	CCL4/ANXA5/F2R/BCL2/PTGS2/IFNG/CXCL12/CX3CL1	8
GO:0003158	BP	GO:0003158	endothelium development	5/45	132/20488	1.02208948085838e-05	5.79666156832734e-05	1.86418836131403e-05	IL1B/VEGFA/TNF/KDR/XDH	5
GO:0005178	MF	GO:0005178	integrin binding	5/45	132/20488	1.02208948085838e-05	5.79666156832734e-05	1.86418836131403e-05	IL1B/CXCL12/CX3CL1/EGFR/KDR	5
GO:0002260	BP	GO:0002260	lymphocyte homeostasis	4/45	62/20488	1.03202429030711e-05	5.83465770397768e-05	1.87640780055839e-05	CASP3/AKT1/HIF1A/BCL2	4
GO:0051898	BP	GO:0051898	negative regulation of protein kinase B signaling	4/45	62/20488	1.03202429030711e-05	5.83465770397768e-05	1.87640780055839e-05	SIRT1/AKT1/MIR145/XDH	4
GO:0032355	BP	GO:0032355	response to estradiol	5/45	134/20488	1.09959340110462e-05	6.15276048408468e-05	1.9787086669083e-05	CASP3/PTGS2/PPARGC1A/EGFR/STAT3	5
GO:0046683	BP	GO:0046683	response to organophosphorus	5/45	134/20488	1.09959340110462e-05	6.15276048408468e-05	1.9787086669083e-05	IL1B/BSG/PTGS2/FOS/NOX4	5
GO:0032042	BP	GO:0032042	mitochondrial DNA metabolic process	3/45	20/20488	1.0996324420797e-05	6.15276048408468e-05	1.9787086669083e-05	PARP1/TP53/PPARGC1A	3
GO:0043369	BP	GO:0043369	CD4-positive or CD8-positive, alpha-beta T cell lineage commitment	3/45	20/20488	1.0996324420797e-05	6.15276048408468e-05	1.9787086669083e-05	BCL2/IL6/STAT3	3
GO:1902993	BP	GO:1902993	positive regulation of amyloid precursor protein catabolic process	3/45	20/20488	1.0996324420797e-05	6.15276048408468e-05	1.9787086669083e-05	CASP3/IFNG/TNF	3
GO:1903978	BP	GO:1903978	regulation of microglial cell activation	3/45	20/20488	1.0996324420797e-05	6.15276048408468e-05	1.9787086669083e-05	IL6/MMP8/CX3CL1	3
GO:1904377	BP	GO:1904377	positive regulation of protein localization to cell periphery	4/45	63/20488	1.10023025013436e-05	6.15276048408468e-05	1.9787086669083e-05	AKT1/IFNG/TNF/EGFR	4
GO:0001505	BP	GO:0001505	regulation of neurotransmitter levels	7/45	354/20488	1.11778667328906e-05	6.24126397918518e-05	2.00717111612276e-05	IL1B/AKT1/MMP8/PTGS2/NOS2/IFNG/TNF	7
GO:0020037	MF	GO:0020037	heme binding	5/45	135/20488	1.14002866809436e-05	6.35561577405929e-05	2.04394629828355e-05	MPO/PTGS2/NOS2/HMOX1/NOX4	5
GO:0002446	BP	GO:0002446	neutrophil mediated immunity	8/45	499/20488	1.14244695246445e-05	6.3592687616347e-05	2.04512108774501e-05	MPO/IL6/MMP8/MMP9/NFKB1/MAPK1/MAPK14/CD44	8
GO:0045670	BP	GO:0045670	regulation of osteoclast differentiation	4/45	64/20488	1.17170274949173e-05	6.50204894987179e-05	2.09103875293908e-05	IFNG/TNF/IL4/FOS	4
GO:1903672	BP	GO:1903672	positive regulation of sprouting angiogenesis	4/45	64/20488	1.17170274949173e-05	6.50204894987179e-05	2.09103875293908e-05	PTGS2/VEGFA/KDR/HMOX1	4
GO:0072577	BP	GO:0072577	endothelial cell apoptotic process	4/45	65/20488	1.24653975664635e-05	6.90671106332319e-05	2.22117683211946e-05	TNF/IL4/KDR/TERT	4
GO:0035162	BP	GO:0035162	embryonic hemopoiesis	3/45	21/20488	1.28093392812704e-05	7.04318396151561e-05	2.26506609241977e-05	HIF1A/VEGFA/KDR	3
GO:0035743	BP	GO:0035743	CD4-positive, alpha-beta T cell cytokine production	3/45	21/20488	1.28093392812704e-05	7.04318396151561e-05	2.26506609241977e-05	IL1B/IL6/IL4	3
GO:0048245	BP	GO:0048245	eosinophil chemotaxis	3/45	21/20488	1.28093392812704e-05	7.04318396151561e-05	2.26506609241977e-05	CCL4/CX3CL1/CCL11	3
GO:0051900	BP	GO:0051900	regulation of mitochondrial depolarization	3/45	21/20488	1.28093392812704e-05	7.04318396151561e-05	2.26506609241977e-05	PARP1/BCL2/KDR	3
GO:0070920	BP	GO:0070920	regulation of production of small RNA involved in gene silencing by RNA	3/45	21/20488	1.28093392812704e-05	7.04318396151561e-05	2.26506609241977e-05	TP53/EGFR/TERT	3
GO:0051048	BP	GO:0051048	negative regulation of secretion	6/45	238/20488	1.28638408339596e-05	7.06238567550874e-05	2.27124130401723e-05	IL1B/ANXA5/F2R/CX3CL1/TNF/HMOX1	6
GO:0006066	BP	GO:0006066	alcohol metabolic process	7/45	364/20488	1.33864893739578e-05	7.33815610514678e-05	2.35992821790138e-05	IL1B/PRKAA2/AKR1B1/IFNG/NFKB1/TNF/IL4	7
GO:0030217	BP	GO:0030217	T cell differentiation	6/45	240/20488	1.34892238627672e-05	7.38325196858898e-05	2.37443090755842e-05	TP53/BCL2/IL6/IFNG/IL4/STAT3	6
GO:0048662	BP	GO:0048662	negative regulation of smooth muscle cell proliferation	4/45	67/20488	1.40670496315977e-05	7.66989814178891e-05	2.46661542680209e-05	PPARGC1A/IFNG/MIR145/HMOX1	4
GO:0050709	BP	GO:0050709	negative regulation of protein secretion	5/45	141/20488	1.40767190736464e-05	7.66989814178891e-05	2.46661542680209e-05	IL1B/ANXA5/F2R/CX3CL1/TNF	5
GO:0097530	BP	GO:0097530	granulocyte migration	5/45	141/20488	1.40767190736464e-05	7.66989814178891e-05	2.46661542680209e-05	CCL4/IL1B/CX3CL1/CCL11/MAPK14	5
GO:0010675	BP	GO:0010675	regulation of cellular carbohydrate metabolic process	5/45	142/20488	1.45667440909702e-05	7.92492397226689e-05	2.54863094200987e-05	TP53/SIRT1/AKT1/PPARGC1A/STAT3	5
GO:0002052	BP	GO:0002052	positive regulation of neuroblast proliferation	3/45	22/20488	1.48090857255557e-05	8.02047630812005e-05	2.57936027652322e-05	HIF1A/VEGFA/CX3CL1	3
GO:0090312	BP	GO:0090312	positive regulation of protein deacetylation	3/45	22/20488	1.48090857255557e-05	8.02047630812005e-05	2.57936027652322e-05	TP53/VEGFA/IFNG	3
GO:1901522	BP	GO:1901522	positive regulation of transcription from RNA polymerase II promoter involved in cellular response to chemical stimulus	3/45	22/20488	1.48090857255557e-05	8.02047630812005e-05	2.57936027652322e-05	TP53/HIF1A/VEGFA	3
GO:0046323	BP	GO:0046323	glucose import	4/45	68/20488	1.49223485925085e-05	8.05762146305061e-05	2.59130604301045e-05	AKT1/TNF/TERT/MAPK14	4
GO:0050918	BP	GO:0050918	positive chemotaxis	4/45	68/20488	1.49223485925085e-05	8.05762146305061e-05	2.59130604301045e-05	VEGFA/CXCL12/CX3CL1/KDR	4
GO:0031056	BP	GO:0031056	regulation of histone modification	5/45	143/20488	1.5069981424325e-05	8.08890223177683e-05	2.60136584110372e-05	TP53/SIRT1/IL1B/VEGFA/PPARGC1A	5
GO:0035296	BP	GO:0035296	regulation of tube diameter	5/45	143/20488	1.5069981424325e-05	8.08890223177683e-05	2.60136584110372e-05	AKT1/F2R/PTGS2/EGFR/HMOX1	5
GO:0050880	BP	GO:0050880	regulation of blood vessel size	5/45	143/20488	1.5069981424325e-05	8.08890223177683e-05	2.60136584110372e-05	AKT1/F2R/PTGS2/EGFR/HMOX1	5
GO:0097746	BP	GO:0097746	regulation of blood vessel diameter	5/45	143/20488	1.5069981424325e-05	8.08890223177683e-05	2.60136584110372e-05	AKT1/F2R/PTGS2/EGFR/HMOX1	5
GO:0035150	BP	GO:0035150	regulation of tube size	5/45	144/20488	1.55866825280162e-05	8.3538133549115e-05	2.68656043573533e-05	AKT1/F2R/PTGS2/EGFR/HMOX1	5
GO:0001701	BP	GO:0001701	in utero embryonic development	7/45	373/20488	1.56726988463063e-05	8.38745174163603e-05	2.69737843645628e-05	AR/TP53/AKT1/HIF1A/VEGFA/MAPK1/EGFR	7
GO:0046906	MF	GO:0046906	tetrapyrrole binding	5/45	145/20488	1.61171015656215e-05	8.61250153291802e-05	2.76975375053643e-05	MPO/PTGS2/NOS2/HMOX1/NOX4	5
GO:0071560	BP	GO:0071560	cellular response to transforming growth factor beta stimulus	6/45	249/20488	1.66156258305116e-05	8.86576366429815e-05	2.85120206559075e-05	PARP1/TP53/SIRT1/PPARGC1A/FOS/NOX4	6
GO:0042542	BP	GO:0042542	response to hydrogen peroxide	5/45	146/20488	1.66614954130782e-05	8.87710693574194e-05	2.85485002646539e-05	CASP3/SIRT1/BCL2/IL6/HMOX1	5
GO:0000790	CC	GO:0000790	nuclear chromatin	7/45	377/20488	1.67878487542607e-05	8.93123458062216e-05	2.87225730898855e-05	AR/TP53/SIRT1/HIF1A/PPARGC1A/STAT3/MYC	7
GO:0045821	BP	GO:0045821	positive regulation of glycolytic process	3/45	23/20488	1.70042925816045e-05	8.96702972834025e-05	2.88376891734813e-05	PRKAA2/HIF1A/IFNG	3
GO:0050995	BP	GO:0050995	negative regulation of lipid catabolic process	3/45	23/20488	1.70042925816045e-05	8.96702972834025e-05	2.88376891734813e-05	IL1B/AKT1/TNF	3
GO:0051043	BP	GO:0051043	regulation of membrane protein ectodomain proteolysis	3/45	23/20488	1.70042925816045e-05	8.96702972834025e-05	2.88376891734813e-05	IL1B/IFNG/TNF	3
GO:0051882	BP	GO:0051882	mitochondrial depolarization	3/45	23/20488	1.70042925816045e-05	8.96702972834025e-05	2.88376891734813e-05	PARP1/BCL2/KDR	3
GO:1902254	BP	GO:1902254	negative regulation of intrinsic apoptotic signaling pathway by p53 class mediator	3/45	23/20488	1.70042925816045e-05	8.96702972834025e-05	2.88376891734813e-05	SIRT1/BCL2/CD44	3
GO:2000637	BP	GO:2000637	positive regulation of gene silencing by miRNA	3/45	23/20488	1.70042925816045e-05	8.96702972834025e-05	2.88376891734813e-05	TP53/EGFR/STAT3	3
GO:0002696	BP	GO:0002696	positive regulation of leukocyte activation	7/45	380/20488	1.76666720494045e-05	9.302727895212e-05	2.99172840544661e-05	IL1B/AKT1/BCL2/IL6/MMP8/IFNG/IL4	7
GO:0071479	BP	GO:0071479	cellular response to ionizing radiation	4/45	71/20488	1.77184754781443e-05	9.31640540082603e-05	2.99612704878242e-05	TP53/SIRT1/MAPK14/NOX4	4
GO:0002792	BP	GO:0002792	negative regulation of peptide secretion	5/45	148/20488	1.77932486205027e-05	9.32852438577809e-05	3.00002447671266e-05	IL1B/ANXA5/F2R/CX3CL1/TNF	5
GO:0008643	BP	GO:0008643	carbohydrate transport	5/45	148/20488	1.77932486205027e-05	9.32852438577809e-05	3.00002447671266e-05	IL1B/AKT1/TNF/TERT/MAPK14	5
GO:0009267	BP	GO:0009267	cellular response to starvation	5/45	149/20488	1.83811353197043e-05	9.62275110278279e-05	3.0946468753058e-05	TP53/SIRT1/PRKAA2/BCL2/MAPK1	5
GO:0006631	BP	GO:0006631	fatty acid metabolic process	7/45	383/20488	1.85832569751607e-05	9.70422337422677e-05	3.1208481048248e-05	SIRT1/IL1B/AKT1/PRKAA2/PTGS2/PPARGC1A/MAPK14	7
GO:0051924	BP	GO:0051924	regulation of calcium ion transport	6/45	254/20488	1.85905693140857e-05	9.70422337422677e-05	3.1208481048248e-05	CCL4/F2R/BCL2/PTGS2/CXCL12/CX3CL1	6
GO:0051881	BP	GO:0051881	regulation of mitochondrial membrane potential	4/45	72/20488	1.8730753012238e-05	9.76326966981828e-05	3.13983721014394e-05	PARP1/AKT1/BCL2/KDR	4
GO:0071559	BP	GO:0071559	response to transforming growth factor beta	6/45	255/20488	1.90074098150639e-05	9.89317852856212e-05	3.18161549573941e-05	PARP1/TP53/SIRT1/PPARGC1A/FOS/NOX4	6
GO:0014850	BP	GO:0014850	response to muscle activity	3/45	24/20488	1.94036325029218e-05	0.000100558767870745	3.23393875048696e-05	PRKAA2/HIF1A/PPARGC1A	3
GO:0046697	BP	GO:0046697	decidualization	3/45	24/20488	1.94036325029218e-05	0.000100558767870745	3.23393875048696e-05	BSG/PTGS2/MAPK1	3
GO:0060148	BP	GO:0060148	positive regulation of posttranscriptional gene silencing	3/45	24/20488	1.94036325029218e-05	0.000100558767870745	3.23393875048696e-05	TP53/EGFR/STAT3	3
GO:0016999	BP	GO:0016999	antibiotic metabolic process	5/45	151/20488	1.96022676767778e-05	0.000101442438321575	3.26235731779947e-05	MPO/MMP3/AKR1B1/EGFR/STAT3	5
GO:1901983	BP	GO:1901983	regulation of protein acetylation	4/45	73/20488	1.97849213417915e-05	0.000102094722861004	3.28333458604838e-05	SIRT1/IL1B/PRKAA2/PPARGC1A	4
GO:1903524	BP	GO:1903524	positive regulation of blood circulation	4/45	73/20488	1.97849213417915e-05	0.000102094722861004	3.28333458604838e-05	AKT1/F2R/PTGS2/EGFR	4
GO:0001678	BP	GO:0001678	cellular glucose homeostasis	5/45	152/20488	2.02360570192384e-05	0.000104124761295853	3.34861999177126e-05	SIRT1/PRKAA2/HIF1A/PPARGC1A/NOX4	5
GO:0035257	MF	GO:0035257	nuclear hormone receptor binding	5/45	152/20488	2.02360570192384e-05	0.000104124761295853	3.34861999177126e-05	PARP1/SIRT1/HIF1A/PPARGC1A/STAT3	5
GO:0034250	BP	GO:0034250	positive regulation of cellular amide metabolic process	5/45	153/20488	2.088569547533e-05	0.000107161740511402	3.44628830033895e-05	CASP3/IL6/IFNG/TNF/MAPK1	5
GO:0045807	BP	GO:0045807	positive regulation of endocytosis	5/45	153/20488	2.088569547533e-05	0.000107161740511402	3.44628830033895e-05	IL1B/VEGFA/IFNG/TNF/IL4	5
GO:0072659	BP	GO:0072659	protein localization to plasma membrane	6/45	260/20488	2.12064202119958e-05	0.000108652780830496	3.49423969402203e-05	AR/AKT1/BSG/IFNG/TNF/EGFR	6
GO:0009299	BP	GO:0009299	mRNA transcription	3/45	25/20488	2.20157221969194e-05	0.000111688762256383	3.59187591398404e-05	TP53/HIF1A/STAT3	3
GO:0030813	BP	GO:0030813	positive regulation of nucleotide catabolic process	3/45	25/20488	2.20157221969194e-05	0.000111688762256383	3.59187591398404e-05	PRKAA2/HIF1A/IFNG	3
GO:0045672	BP	GO:0045672	positive regulation of osteoclast differentiation	3/45	25/20488	2.20157221969194e-05	0.000111688762256383	3.59187591398404e-05	IFNG/TNF/FOS	3
GO:0050927	BP	GO:0050927	positive regulation of positive chemotaxis	3/45	25/20488	2.20157221969194e-05	0.000111688762256383	3.59187591398404e-05	VEGFA/CXCL12/KDR	3
GO:0051197	BP	GO:0051197	positive regulation of coenzyme metabolic process	3/45	25/20488	2.20157221969194e-05	0.000111688762256383	3.59187591398404e-05	PRKAA2/HIF1A/IFNG	3
GO:0060571	BP	GO:0060571	morphogenesis of an epithelial fold	3/45	25/20488	2.20157221969194e-05	0.000111688762256383	3.59187591398404e-05	AR/HIF1A/EGFR	3
GO:0072677	BP	GO:0072677	eosinophil migration	3/45	25/20488	2.20157221969194e-05	0.000111688762256383	3.59187591398404e-05	CCL4/CX3CL1/CCL11	3
GO:0060968	BP	GO:0060968	regulation of gene silencing	5/45	155/20488	2.22336371298033e-05	0.000112635855515731	3.62233413912525e-05	TP53/SIRT1/EGFR/STAT3/TERT	5
GO:0050867	BP	GO:0050867	positive regulation of cell activation	7/45	394/20488	2.22878449507435e-05	0.000112752113236089	3.62607295131311e-05	IL1B/AKT1/BCL2/IL6/MMP8/IFNG/IL4	7
GO:0042310	BP	GO:0042310	vasoconstriction	4/45	76/20488	2.32096238241369e-05	0.000117250858730619	3.77075120952364e-05	AKT1/F2R/PTGS2/EGFR	4
GO:1901224	BP	GO:1901224	positive regulation of NIK/NF-kappaB signaling	4/45	77/20488	2.44422604505023e-05	0.000123305221601345	3.96545763952206e-05	IL1B/MMP8/TNF/EGFR	4
GO:0032800	BP	GO:0032800	receptor biosynthetic process	3/45	26/20488	2.48491226525207e-05	0.000124660341318	4.00903786883504e-05	HIF1A/IFNG/TNF	3
GO:0034114	BP	GO:0034114	regulation of heterotypic cell-cell adhesion	3/45	26/20488	2.48491226525207e-05	0.000124660341318	4.00903786883504e-05	IL1B/TNF/CD44	3
GO:0050926	BP	GO:0050926	regulation of positive chemotaxis	3/45	26/20488	2.48491226525207e-05	0.000124660341318	4.00903786883504e-05	VEGFA/CXCL12/KDR	3
GO:0097066	BP	GO:0097066	response to thyroid hormone	3/45	26/20488	2.48491226525207e-05	0.000124660341318	4.00903786883504e-05	ANXA5/AKR1B1/PPARGC1A	3
GO:0072332	BP	GO:0072332	intrinsic apoptotic signaling pathway by p53 class mediator	4/45	78/20488	2.57222924298723e-05	0.000128668439400374	4.13793705862028e-05	TP53/SIRT1/BCL2/CD44	4
GO:0090398	BP	GO:0090398	cellular senescence	4/45	78/20488	2.57222924298723e-05	0.000128668439400374	4.13793705862028e-05	TP53/SIRT1/TERT/MAPK14	4
GO:0006732	BP	GO:0006732	coenzyme metabolic process	7/45	403/20488	2.57550910027917e-05	0.000128668439400374	4.13793705862028e-05	TP53/PRKAA2/HIF1A/PTGS2/PPARGC1A/IFNG/STAT3	7
GO:0002819	BP	GO:0002819	regulation of adaptive immune response	5/45	160/20488	2.59006924379852e-05	0.00012921687084898	4.15557444371546e-05	SIRT1/IL1B/IL6/TNF/IL4	5
GO:0045165	BP	GO:0045165	cell fate commitment	6/45	270/20488	2.62207245252564e-05	0.000130632808511878	4.20111055929523e-05	AR/CASP3/TP53/BCL2/IL6/STAT3	6
GO:0043900	BP	GO:0043900	regulation of multi-organism process	7/45	405/20488	2.65831185766278e-05	0.000132255598215029	4.25329897226044e-05	CCL4/IL1B/BCL2/NOS2/IFNG/CX3CL1/TNF	7
GO:0046651	BP	GO:0046651	lymphocyte proliferation	6/45	272/20488	2.73296514713897e-05	0.000135782441952207	4.36672117173719e-05	CASP3/TP53/IL1B/BCL2/IL6/IL4	6
GO:0009651	BP	GO:0009651	response to salt stress	3/45	27/20488	2.79123393670154e-05	0.000138486668633871	4.45368826213725e-05	TP53/AKR1B1/TNF	3
GO:0005901	CC	GO:0005901	caveola	4/45	80/20488	2.84290793339277e-05	0.000140856715875655	4.52990824551595e-05	F2R/PTGS2/MAPK1/HMOX1	4
GO:0032943	BP	GO:0032943	mononuclear cell proliferation	6/45	274/20488	2.84760637113294e-05	0.000140895969556605	4.53117063170673e-05	CASP3/TP53/IL1B/BCL2/IL6/IL4	6
GO:1902930	BP	GO:1902930	regulation of alcohol biosynthetic process	4/45	81/20488	2.98581276150102e-05	0.000147330049668046	4.73808865026154e-05	IL1B/IFNG/NFKB1/TNF	4
GO:2001021	BP	GO:2001021	negative regulation of response to DNA damage stimulus	4/45	81/20488	2.98581276150102e-05	0.000147330049668046	4.73808865026154e-05	SIRT1/BCL2/CXCL12/CD44	4
GO:0060485	BP	GO:0060485	mesenchyme development	6/45	278/20488	3.08851301562549e-05	0.000152189432340999	4.89436488814968e-05	IL1B/HIF1A/BCL2/IL6/MAPK1/MYC	6
GO:0001516	BP	GO:0001516	prostaglandin biosynthetic process	3/45	28/20488	3.12138225721729e-05	0.000152558615200309	4.90623769427108e-05	SIRT1/IL1B/PTGS2	3
GO:0045408	BP	GO:0045408	regulation of interleukin-6 biosynthetic process	3/45	28/20488	3.12138225721729e-05	0.000152558615200309	4.90623769427108e-05	IL1B/TNF/STAT3	3
GO:0046457	BP	GO:0046457	prostanoid biosynthetic process	3/45	28/20488	3.12138225721729e-05	0.000152558615200309	4.90623769427108e-05	SIRT1/IL1B/PTGS2	3
GO:1902003	BP	GO:1902003	regulation of amyloid-beta formation	3/45	28/20488	3.12138225721729e-05	0.000152558615200309	4.90623769427108e-05	CASP3/IFNG/TNF	3
GO:1902932	BP	GO:1902932	positive regulation of alcohol biosynthetic process	3/45	28/20488	3.12138225721729e-05	0.000152558615200309	4.90623769427108e-05	IL1B/IFNG/TNF	3
GO:1990776	BP	GO:1990776	response to angiotensin	3/45	28/20488	3.12138225721729e-05	0.000152558615200309	4.90623769427108e-05	PTGS2/MIR145/NFKB1	3
GO:0032637	BP	GO:0032637	interleukin-8 production	4/45	82/20488	3.13391577421125e-05	0.000152757218886216	4.91262472714195e-05	IL1B/F2R/NOS2/TNF	4
GO:0090049	BP	GO:0090049	regulation of cell migration involved in sprouting angiogenesis	4/45	82/20488	3.13391577421125e-05	0.000152757218886216	4.91262472714195e-05	PTGS2/VEGFA/KDR/HMOX1	4
GO:0000082	BP	GO:0000082	G1/S transition of mitotic cell cycle	6/45	279/20488	3.15123164277325e-05	0.000153323113045501	4.93082370759027e-05	TP53/AKT1/BCL2/EGFR/TERT/MYC	6
GO:0001558	BP	GO:0001558	regulation of cell growth	7/45	416/20488	3.15402688882067e-05	0.000153323113045501	4.93082370759027e-05	TP53/SIRT1/AKT1/BCL2/VEGFA/CXCL12/EGFR	7
GO:0035051	BP	GO:0035051	cardiocyte differentiation	5/45	167/20488	3.18058241933821e-05	0.000154405932524265	4.96564684580393e-05	VEGFA/MIR145/MAPK1/EGFR/NOX4	5
GO:2000106	BP	GO:2000106	regulation of leukocyte apoptotic process	4/45	83/20488	3.28733408132071e-05	0.00015937384450704	5.12541335259681e-05	TP53/SIRT1/HIF1A/CXCL12	4
GO:0030307	BP	GO:0030307	positive regulation of cell growth	5/45	169/20488	3.36711564091148e-05	0.000163022632439835	5.24275723954002e-05	AKT1/BCL2/VEGFA/CXCL12/EGFR	5
GO:0014910	BP	GO:0014910	regulation of smooth muscle cell migration	4/45	84/20488	3.44618574984321e-05	0.000166404176702603	5.35150665303631e-05	BCL2/PPARGC1A/TERT/NOX4	4
GO:0097756	BP	GO:0097756	negative regulation of blood vessel diameter	4/45	84/20488	3.44618574984321e-05	0.000166404176702603	5.35150665303631e-05	AKT1/F2R/PTGS2/EGFR	4
GO:0007263	BP	GO:0007263	nitric oxide mediated signal transduction	3/45	29/20488	3.47619674596107e-05	0.000167405095629927	5.38369589494638e-05	NOS2/VEGFA/EGFR	3
GO:0042226	BP	GO:0042226	interleukin-6 biosynthetic process	3/45	29/20488	3.47619674596107e-05	0.000167405095629927	5.38369589494638e-05	IL1B/TNF/STAT3	3
GO:0032386	BP	GO:0032386	regulation of intracellular transport	7/45	423/20488	3.50744066056736e-05	0.000168684512835553	5.42484155501085e-05	TP53/IL1B/PTGS2/IFNG/MAPK1/HMOX1/MAPK14	7
GO:0051348	BP	GO:0051348	negative regulation of transferase activity	6/45	285/20488	3.54942718507585e-05	0.000170476482777211	5.48247075191476e-05	CASP3/TP53/SIRT1/IL1B/AKT1/IFNG	6
GO:1904705	BP	GO:1904705	regulation of vascular smooth muscle cell proliferation	4/45	85/20488	3.61058979322514e-05	0.000172953484517438	5.56213035875321e-05	MMP9/TNF/HMOX1/TERT	4
GO:1990874	BP	GO:1990874	vascular smooth muscle cell proliferation	4/45	85/20488	3.61058979322514e-05	0.000172953484517438	5.56213035875321e-05	MMP9/TNF/HMOX1/TERT	4
GO:0044262	BP	GO:0044262	cellular carbohydrate metabolic process	6/45	286/20488	3.61955839814552e-05	0.000173153145120834	5.56855138176234e-05	TP53/SIRT1/AKT1/AKR1B1/PPARGC1A/STAT3	6
GO:0032874	BP	GO:0032874	positive regulation of stress-activated MAPK cascade	5/45	172/20488	3.66271661610348e-05	0.000174985679924308	5.62748513202654e-05	IL1B/MMP8/VEGFA/TNF/XDH	5
GO:0070304	BP	GO:0070304	positive regulation of stress-activated protein kinase signaling cascade	5/45	173/20488	3.76559483138977e-05	0.000179662705778081	5.77789683123298e-05	IL1B/MMP8/VEGFA/TNF/XDH	5
GO:0006919	BP	GO:0006919	activation of cysteine-type endopeptidase activity involved in apoptotic process	4/45	86/20488	3.78066616061979e-05	0.000179905842234243	5.7857160241675e-05	F2R/TNF/CASP1/XDH	4
GO:0070542	BP	GO:0070542	response to fatty acid	4/45	86/20488	3.78066616061979e-05	0.000179905842234243	5.7857160241675e-05	AKT1/PRKAA2/PTGS2/PPARGC1A	4
GO:0000002	BP	GO:0000002	mitochondrial genome maintenance	3/45	30/20488	3.85651144054223e-05	0.000183032062710998	5.88625430398551e-05	PARP1/TP53/PPARGC1A	3
GO:0001782	BP	GO:0001782	B cell homeostasis	3/45	30/20488	3.85651144054223e-05	0.000183032062710998	5.88625430398551e-05	CASP3/HIF1A/BCL2	3
GO:0001892	BP	GO:0001892	embryonic placenta development	4/45	87/20488	3.95653572621928e-05	0.000187286408982585	6.02307275907397e-05	AKT1/HIF1A/MAPK1/EGFR	4
GO:0014068	BP	GO:0014068	positive regulation of phosphatidylinositol 3-kinase signaling	4/45	87/20488	3.95653572621928e-05	0.000187286408982585	6.02307275907397e-05	SIRT1/F2R/TNF/KDR	4
GO:0090287	BP	GO:0090287	regulation of cellular response to growth factor stimulus	6/45	292/20488	4.06411868690995e-05	0.000192126816562047	6.17873876384737e-05	TP53/SIRT1/IL1B/HIF1A/VEGFA/XDH	6
GO:0050796	BP	GO:0050796	regulation of insulin secretion	5/45	176/20488	4.08772999082348e-05	0.00019299007954058	6.20650103318748e-05	IL1B/HIF1A/NOS2/IFNG/TNF	5
GO:0006816	BP	GO:0006816	calcium ion transport	7/45	434/20488	4.12834120713265e-05	0.000194547799141926	6.25659681188341e-05	CCL4/ANXA5/F2R/BCL2/PTGS2/CXCL12/CX3CL1	7
GO:1901863	BP	GO:1901863	positive regulation of muscle tissue development	4/45	88/20488	4.13832027864417e-05	0.000194547799141926	6.25659681188341e-05	BCL2/PPARGC1A/MAPK1/MAPK14	4
GO:2000177	BP	GO:2000177	regulation of neural precursor cell proliferation	4/45	88/20488	4.13832027864417e-05	0.000194547799141926	6.25659681188341e-05	TP53/HIF1A/VEGFA/CX3CL1	4
GO:0051146	BP	GO:0051146	striated muscle cell differentiation	6/45	293/20488	4.14229857890212e-05	0.000194547799141926	6.25659681188341e-05	CASP3/AKT1/BCL2/VEGFA/MAPK14/NOX4	6
GO:0001959	BP	GO:0001959	regulation of cytokine-mediated signaling pathway	5/45	177/20488	4.19972152600367e-05	0.000196988238547402	6.33508058538916e-05	HIF1A/IL6/IFNG/TNF/CASP1	5
GO:0045648	BP	GO:0045648	positive regulation of erythrocyte differentiation	3/45	31/20488	4.26315491940671e-05	0.000199703893432467	6.42241520326205e-05	HIF1A/STAT3/MAPK14	3
GO:0051099	BP	GO:0051099	positive regulation of binding	5/45	179/20488	4.43083054967871e-05	0.000207289309892232	6.66635984128055e-05	PARP1/MMP8/IFNG/MMP9/TERT	5
GO:0032651	BP	GO:0032651	regulation of interleukin-1 beta production	4/45	90/20488	4.52012600733353e-05	0.000211192934047306	6.79189918200375e-05	F2R/IFNG/CX3CL1/CASP1	4
GO:0044843	BP	GO:0044843	cell cycle G1/S phase transition	6/45	298/20488	4.55153017750573e-05	0.000212385114492408	6.83023933493744e-05	TP53/AKT1/BCL2/EGFR/TERT/MYC	6
GO:0002285	BP	GO:0002285	lymphocyte activation involved in immune response	5/45	181/20488	4.671673630822e-05	0.000217709648402777	7.00147469218801e-05	TP53/IL6/IFNG/IL4/STAT3	5
GO:0051721	MF	GO:0051721	protein phosphatase 2A binding	3/45	32/20488	4.69695032415236e-05	0.000217762208473233	7.00316500773359e-05	TP53/AKT1/BCL2	3
GO:1900745	BP	GO:1900745	positive regulation of p38MAPK cascade	3/45	32/20488	4.69695032415236e-05	0.000217762208473233	7.00316500773359e-05	IL1B/VEGFA/XDH	3
GO:1904467	BP	GO:1904467	regulation of tumor necrosis factor secretion	3/45	32/20488	4.69695032415236e-05	0.000217762208473233	7.00316500773359e-05	MMP8/IFNG/CX3CL1	3
GO:2000778	BP	GO:2000778	positive regulation of interleukin-6 secretion	3/45	32/20488	4.69695032415236e-05	0.000217762208473233	7.00316500773359e-05	IL1B/F2R/TNF	3
GO:0014909	BP	GO:0014909	smooth muscle cell migration	4/45	91/20488	4.72039523828943e-05	0.00021856823651489	7.02908661927566e-05	BCL2/PPARGC1A/TERT/NOX4	4
GO:0008217	BP	GO:0008217	regulation of blood pressure	5/45	182/20488	4.79583376086068e-05	0.000221776568915698	7.13226559307486e-05	AR/F2R/PTGS2/NOS2/HMOX1	5
GO:0002040	BP	GO:0002040	sprouting angiogenesis	5/45	183/20488	4.92253393182807e-05	0.000227053451305676	7.30196849222579e-05	AKT1/PTGS2/VEGFA/KDR/HMOX1	5
GO:0038061	BP	GO:0038061	NIK/NF-kappaB signaling	5/45	183/20488	4.92253393182807e-05	0.000227053451305676	7.30196849222579e-05	IL1B/AKT1/MMP8/TNF/EGFR	5
GO:0042098	BP	GO:0042098	T cell proliferation	5/45	184/20488	5.05181021997896e-05	0.00023242193193194	7.47461716221377e-05	CASP3/TP53/IL1B/IL6/IL4	5
GO:2000045	BP	GO:2000045	regulation of G1/S transition of mitotic cell cycle	5/45	184/20488	5.05181021997896e-05	0.00023242193193194	7.47461716221377e-05	TP53/AKT1/BCL2/EGFR/TERT	5
GO:0010039	BP	GO:0010039	response to iron ion	3/45	33/20488	5.1587153817708e-05	0.000234943009874334	7.55569424602794e-05	HIF1A/BCL2/HMOX1	3
GO:0016242	BP	GO:0016242	negative regulation of macroautophagy	3/45	33/20488	5.1587153817708e-05	0.000234943009874334	7.55569424602794e-05	TP53/AKT1/HMOX1	3
GO:0033028	BP	GO:0033028	myeloid cell apoptotic process	3/45	33/20488	5.1587153817708e-05	0.000234943009874334	7.55569424602794e-05	SIRT1/BCL2/IL6	3
GO:0036003	BP	GO:0036003	positive regulation of transcription from RNA polymerase II promoter in response to stress	3/45	33/20488	5.1587153817708e-05	0.000234943009874334	7.55569424602794e-05	TP53/HIF1A/VEGFA	3
GO:0051194	BP	GO:0051194	positive regulation of cofactor metabolic process	3/45	33/20488	5.1587153817708e-05	0.000234943009874334	7.55569424602794e-05	PRKAA2/HIF1A/IFNG	3
GO:1901797	BP	GO:1901797	negative regulation of signal transduction by p53 class mediator	3/45	33/20488	5.1587153817708e-05	0.000234943009874334	7.55569424602794e-05	SIRT1/BCL2/CD44	3
GO:2000352	BP	GO:2000352	negative regulation of endothelial cell apoptotic process	3/45	33/20488	5.1587153817708e-05	0.000234943009874334	7.55569424602794e-05	IL4/KDR/TERT	3
GO:2000758	BP	GO:2000758	positive regulation of peptidyl-lysine acetylation	3/45	33/20488	5.1587153817708e-05	0.000234943009874334	7.55569424602794e-05	IL1B/PRKAA2/PPARGC1A	3
GO:0046328	BP	GO:0046328	regulation of JNK cascade	5/45	185/20488	5.18369897352738e-05	0.000235189964748594	7.56363623810284e-05	IL1B/AKT1/MMP8/TNF/EGFR	5
GO:0051427	MF	GO:0051427	hormone receptor binding	5/45	185/20488	5.18369897352738e-05	0.000235189964748594	7.56363623810284e-05	PARP1/SIRT1/HIF1A/PPARGC1A/STAT3	5
GO:1902275	BP	GO:1902275	regulation of chromatin organization	5/45	185/20488	5.18369897352738e-05	0.000235189964748594	7.56363623810284e-05	TP53/SIRT1/IL1B/VEGFA/PPARGC1A	5
GO:0002702	BP	GO:0002702	positive regulation of production of molecular mediator of immune response	4/45	95/20488	5.58684920164576e-05	0.000253162877768044	8.14163954008679e-05	IL1B/IL6/IL4/MAPK14	4
GO:0034205	BP	GO:0034205	amyloid-beta formation	3/45	34/20488	5.6492624268161e-05	0.000254711119669071	8.19143051888334e-05	CASP3/IFNG/TNF	3
GO:0043368	BP	GO:0043368	positive T cell selection	3/45	34/20488	5.6492624268161e-05	0.000254711119669071	8.19143051888334e-05	BCL2/IL6/STAT3	3
GO:0043516	BP	GO:0043516	regulation of DNA damage response, signal transduction by p53 class mediator	3/45	34/20488	5.6492624268161e-05	0.000254711119669071	8.19143051888334e-05	TP53/SIRT1/CD44	3
GO:0097009	BP	GO:0097009	energy homeostasis	3/45	34/20488	5.6492624268161e-05	0.000254711119669071	8.19143051888334e-05	PRKAA2/PPARGC1A/STAT3	3
GO:1990778	BP	GO:1990778	protein localization to cell periphery	6/45	311/20488	5.76909225180987e-05	0.00025978921039049	8.35474033969969e-05	AR/AKT1/BSG/IFNG/TNF/EGFR	6
GO:0002697	BP	GO:0002697	regulation of immune effector process	7/45	458/20488	5.8005461753299e-05	0.000260879925865523	8.38981741070161e-05	IL1B/IL6/IFNG/TNF/IL4/HMOX1/MAPK14	7
GO:0008585	BP	GO:0008585	female gonad development	4/45	96/20488	5.82044431421381e-05	0.000261448849830252	8.4081138287522e-05	CASP3/SIRT1/BCL2/VEGFA	4
GO:0060759	BP	GO:0060759	regulation of response to cytokine stimulus	5/45	190/20488	5.88362091539796e-05	0.000263957968182095	8.48880629584781e-05	HIF1A/IL6/IFNG/TNF/CASP1	5
GO:0015908	BP	GO:0015908	fatty acid transport	4/45	97/20488	6.0610899379687e-05	0.000270908939358775	8.7123473705622e-05	IL1B/AKT1/PRKAA2/NOS2	4
GO:0043255	BP	GO:0043255	regulation of carbohydrate biosynthetic process	4/45	97/20488	6.0610899379687e-05	0.000270908939358775	8.7123473705622e-05	SIRT1/AKT1/PPARGC1A/NFKB1	4
GO:2001022	BP	GO:2001022	positive regulation of response to DNA damage stimulus	4/45	97/20488	6.0610899379687e-05	0.000270908939358775	8.7123473705622e-05	PARP1/SIRT1/EGFR/MYC	4
GO:0050863	BP	GO:0050863	regulation of T cell activation	6/45	314/20488	6.08405673098196e-05	0.000271598918671435	8.7345368910137e-05	CASP3/IL1B/AKT1/IL6/IFNG/IL4	6
GO:1902991	BP	GO:1902991	regulation of amyloid precursor protein catabolic process	3/45	35/20488	6.16939842350041e-05	0.000274728643377358	8.83518786575367e-05	CASP3/IFNG/TNF	3
GO:1990774	BP	GO:1990774	tumor necrosis factor secretion	3/45	35/20488	6.16939842350041e-05	0.000274728643377358	8.83518786575367e-05	MMP8/IFNG/CX3CL1	3
GO:0045333	BP	GO:0045333	cellular respiration	5/45	193/20488	6.3373090860726e-05	0.000281510761988471	9.05329869438943e-05	HIF1A/NOS2/PPARGC1A/IFNG/IL4	5
GO:0051224	BP	GO:0051224	negative regulation of protein transport	5/45	193/20488	6.3373090860726e-05	0.000281510761988471	9.05329869438943e-05	IL1B/ANXA5/F2R/CX3CL1/TNF	5
GO:0003012	BP	GO:0003012	muscle system process	7/45	465/20488	6.38131581840245e-05	0.000283116926900094	9.1049524592212e-05	PARP1/IL1B/F2R/PTGS2/PPARGC1A/MIR145/HMOX1	7
GO:0016605	CC	GO:0016605	PML body	4/45	99/20488	6.56405496784576e-05	0.000290866661781568	9.35418152665981e-05	TP53/SIRT1/PPARGC1A/TERT	4
GO:0030947	BP	GO:0030947	regulation of vascular endothelial growth factor receptor signaling pathway	3/45	36/20488	6.71992498771687e-05	0.000296680164390389	9.5411419654242e-05	IL1B/HIF1A/VEGFA	3
GO:0071634	BP	GO:0071634	regulation of transforming growth factor beta production	3/45	36/20488	6.71992498771687e-05	0.000296680164390389	9.5411419654242e-05	HIF1A/PTGS2/CX3CL1	3
GO:0097242	BP	GO:0097242	amyloid-beta clearance	3/45	36/20488	6.71992498771687e-05	0.000296680164390389	9.5411419654242e-05	IFNG/TNF/IL4	3
GO:0002824	BP	GO:0002824	positive regulation of adaptive immune response based on somatic recombination of immune receptors built from immunoglobulin superfamily domains	4/45	100/20488	6.82663749205835e-05	0.000301023000413869	9.68080622345684e-05	IL1B/IL6/TNF/IL4	4
GO:0034774	CC	GO:0034774	secretory granule lumen	6/45	321/20488	6.87270707733755e-05	0.000302684425249774	9.73423713029494e-05	MPO/MMP8/VEGFA/NFKB1/MAPK1/MAPK14	6
GO:0009749	BP	GO:0009749	response to glucose	5/45	197/20488	6.98373714197421e-05	0.000306825089781985	9.86739961594407e-05	CASP3/PRKAA2/HIF1A/PPARGC1A/NOX4	5
GO:1904950	BP	GO:1904950	negative regulation of establishment of protein localization	5/45	197/20488	6.98373714197421e-05	0.000306825089781985	9.86739961594407e-05	IL1B/ANXA5/F2R/CX3CL1/TNF	5
GO:0046545	BP	GO:0046545	development of primary female sexual characteristics	4/45	101/20488	7.09679674381923e-05	0.000311034579039562	0.000100027754833904	CASP3/SIRT1/BCL2/VEGFA	4
GO:0046632	BP	GO:0046632	alpha-beta T cell differentiation	4/45	101/20488	7.09679674381923e-05	0.000311034579039562	0.000100027754833904	BCL2/IL6/IFNG/STAT3	4
GO:0038083	BP	GO:0038083	peptidyl-tyrosine autophosphorylation	3/45	37/20488	7.30163840898975e-05	0.000318849996867143	0.000102541168939808	VEGFA/EGFR/KDR	3
GO:0043029	BP	GO:0043029	T cell homeostasis	3/45	37/20488	7.30163840898975e-05	0.000318849996867143	0.000102541168939808	CASP3/AKT1/BCL2	3
GO:0045923	BP	GO:0045923	positive regulation of fatty acid metabolic process	3/45	37/20488	7.30163840898975e-05	0.000318849996867143	0.000102541168939808	IL1B/PTGS2/PPARGC1A	3
GO:0032652	BP	GO:0032652	regulation of interleukin-1 production	4/45	103/20488	7.66038022494996e-05	0.000334111142338507	0.00010744910593642	F2R/IFNG/CX3CL1/CASP1	4
GO:0002703	BP	GO:0002703	regulation of leukocyte mediated immunity	5/45	201/20488	7.67992438451178e-05	0.000334559024818043	0.000107593143551131	IL1B/IL6/TNF/IL4/HMOX1	5
GO:0050870	BP	GO:0050870	positive regulation of T cell activation	5/45	202/20488	7.86204850558711e-05	0.000341667577827141	0.000109879232126278	IL1B/AKT1/IL6/IFNG/IL4	5
GO:1902806	BP	GO:1902806	regulation of cell cycle G1/S phase transition	5/45	202/20488	7.86204850558711e-05	0.000341667577827141	0.000109879232126278	TP53/AKT1/BCL2/EGFR/TERT	5
GO:0046326	BP	GO:0046326	positive regulation of glucose import	3/45	38/20488	7.91532967235246e-05	0.000343156179425184	0.000110357961777991	AKT1/TERT/MAPK14	3
GO:0071604	BP	GO:0071604	transforming growth factor beta production	3/45	38/20488	7.91532967235246e-05	0.000343156179425184	0.000110357961777991	HIF1A/PTGS2/CX3CL1	3
GO:0014812	BP	GO:0014812	muscle cell migration	4/45	104/20488	7.95407374715325e-05	0.000343596934203375	0.000110499707146081	BCL2/PPARGC1A/TERT/NOX4	4
GO:0019233	BP	GO:0019233	sensory perception of pain	4/45	104/20488	7.95407374715325e-05	0.000343596934203375	0.000110499707146081	F2R/PTGS2/CXCL12/MAPK1	4
GO:0030593	BP	GO:0030593	neutrophil chemotaxis	4/45	104/20488	7.95407374715325e-05	0.000343596934203375	0.000110499707146081	CCL4/IL1B/CX3CL1/CCL11	4
GO:0001655	BP	GO:0001655	urogenital system development	6/45	330/20488	8.0046784520541e-05	0.00034536932029377	0.000111069701009363	AR/BCL2/AKR1B1/VEGFA/MMP9/MYC	6
GO:0016049	BP	GO:0016049	cell growth	7/45	484/20488	8.20223547765387e-05	0.000353470291133782	0.000113674948077401	TP53/SIRT1/AKT1/BCL2/VEGFA/CXCL12/EGFR	7
GO:0035265	BP	GO:0035265	organ growth	5/45	204/20488	8.23627692670271e-05	0.000354513733587311	0.000114010515930491	AR/AKT1/BCL2/MAPK1/MAPK14	5
GO:0002708	BP	GO:0002708	positive regulation of lymphocyte mediated immunity	4/45	105/20488	8.25588256318585e-05	0.000354934069194414	0.000114145694556562	IL1B/IL6/TNF/IL4	4
GO:0043312	BP	GO:0043312	neutrophil degranulation	7/45	485/20488	8.3087436583792e-05	0.00035635717450385	0.00011460336080523	MPO/MMP8/MMP9/NFKB1/MAPK1/MAPK14/CD44	7
GO:0051249	BP	GO:0051249	regulation of lymphocyte activation	7/45	485/20488	8.3087436583792e-05	0.00035635717450385	0.00011460336080523	CASP3/IL1B/AKT1/BCL2/IL6/IFNG/IL4	7
GO:0051251	BP	GO:0051251	positive regulation of lymphocyte activation	6/45	334/20488	8.55332263877704e-05	0.000366411339169463	0.000117836748942772	IL1B/AKT1/BCL2/IL6/IFNG/IL4	6
GO:0002286	BP	GO:0002286	T cell activation involved in immune response	4/45	106/20488	8.5659431712917e-05	0.000366516690615055	0.00011787062964055	TP53/IL6/IFNG/STAT3	4
GO:0002283	BP	GO:0002283	neutrophil activation involved in immune response	7/45	488/20488	8.63508045883227e-05	0.000369037147097251	0.000118681200619022	MPO/MMP8/MMP9/NFKB1/MAPK1/MAPK14/CD44	7
GO:0002064	BP	GO:0002064	epithelial cell development	5/45	207/20488	8.82319582797955e-05	0.000376185193280405	0.000120979990076315	AR/IL1B/HIF1A/VEGFA/TNF	5
GO:0030073	BP	GO:0030073	insulin secretion	5/45	207/20488	8.82319582797955e-05	0.000376185193280405	0.000120979990076315	IL1B/HIF1A/NOS2/IFNG/TNF	5
GO:0050670	BP	GO:0050670	regulation of lymphocyte proliferation	5/45	208/20488	9.02582453680195e-05	0.000384370119294506	0.000123612236867654	CASP3/IL1B/BCL2/IL6/IL4	5
GO:0060205	CC	GO:0060205	cytoplasmic vesicle lumen	6/45	338/20488	9.13158840504352e-05	0.000388415558690943	0.000124913237616161	MPO/MMP8/VEGFA/NFKB1/MAPK1/MAPK14	6
GO:2000278	BP	GO:2000278	regulation of DNA biosynthetic process	4/45	108/20488	9.2113693645485e-05	0.000390798502562183	0.000125679584965936	TP53/MAPK1/MYC/NOX4	4
GO:0032944	BP	GO:0032944	regulation of mononuclear cell proliferation	5/45	209/20488	9.23201885890179e-05	0.000390798502562183	0.000125679584965936	CASP3/IL1B/BCL2/IL6/IL4	5
GO:0002369	BP	GO:0002369	T cell cytokine production	3/45	40/20488	9.24178327378824e-05	0.000390798502562183	0.000125679584965936	IL1B/IL6/IL4	3
GO:0042036	BP	GO:0042036	negative regulation of cytokine biosynthetic process	3/45	40/20488	9.24178327378824e-05	0.000390798502562183	0.000125679584965936	IL6/NFKB1/IL4	3
GO:0071470	BP	GO:0071470	cellular response to osmotic stress	3/45	40/20488	9.24178327378824e-05	0.000390798502562183	0.000125679584965936	CASP3/PTGS2/AKR1B1	3
GO:0044853	CC	GO:0044853	plasma membrane raft	4/45	109/20488	9.54701152557192e-05	0.000402761059330268	0.000129526706077935	F2R/PTGS2/MAPK1/HMOX1	4
GO:0051149	BP	GO:0051149	positive regulation of muscle cell differentiation	4/45	109/20488	9.54701152557192e-05	0.000402761059330268	0.000129526706077935	SIRT1/BCL2/MIR145/MAPK14	4
GO:0042119	BP	GO:0042119	neutrophil activation	7/45	498/20488	9.79949640773696e-05	0.000412929714283963	0.000132796913936622	MPO/MMP8/MMP9/NFKB1/MAPK1/MAPK14/CD44	7
GO:0061028	BP	GO:0061028	establishment of endothelial barrier	3/45	41/20488	9.95610125536512e-05	0.000419039174190222	0.000134761697272153	IL1B/VEGFA/TNF	3
GO:0007254	BP	GO:0007254	JNK cascade	5/45	214/20488	0.000103179902216233	0.000433259496267698	0.000139334908697125	IL1B/AKT1/MMP8/TNF/EGFR	5
GO:0016051	BP	GO:0016051	carbohydrate biosynthetic process	5/45	214/20488	0.000103179902216233	0.000433259496267698	0.000139334908697125	SIRT1/AKT1/AKR1B1/PPARGC1A/NFKB1	5
GO:1903510	BP	GO:1903510	mucopolysaccharide metabolic process	4/45	112/20488	0.000106073283191704	0.000444891084270321	0.000143075591281833	IL1B/AKT1/NFKB1/CD44	4
GO:0006509	BP	GO:0006509	membrane protein ectodomain proteolysis	3/45	42/20488	0.000107055084092917	0.000447448074534358	0.000143897911411105	IL1B/IFNG/TNF	3
GO:0010907	BP	GO:0010907	positive regulation of glucose metabolic process	3/45	42/20488	0.000107055084092917	0.000447448074534358	0.000143897911411105	SIRT1/AKT1/PPARGC1A	3
GO:0042149	BP	GO:0042149	cellular response to glucose starvation	3/45	42/20488	0.000107055084092917	0.000447448074534358	0.000143897911411105	TP53/PRKAA2/BCL2	3
GO:0043200	BP	GO:0043200	response to amino acid	4/45	113/20488	0.000109790330030891	0.000458349213450721	0.00014740368383777	CASP3/PPARGC1A/TNF/EGFR	4
GO:0008406	BP	GO:0008406	gonad development	5/45	217/20488	0.000110151551930631	0.000459325604409	0.000147717688138187	AR/CASP3/SIRT1/BCL2/VEGFA	5
GO:0006692	BP	GO:0006692	prostanoid metabolic process	3/45	43/20488	0.000114907695237959	0.00047732227454013	0.000153505361371375	SIRT1/IL1B/PTGS2	3
GO:0006693	BP	GO:0006693	prostaglandin metabolic process	3/45	43/20488	0.000114907695237959	0.00047732227454013	0.000153505361371375	SIRT1/IL1B/PTGS2	3
GO:1901985	BP	GO:1901985	positive regulation of protein acetylation	3/45	43/20488	0.000114907695237959	0.00047732227454013	0.000153505361371375	IL1B/PRKAA2/PPARGC1A	3
GO:0048762	BP	GO:0048762	mesenchymal cell differentiation	5/45	219/20488	0.000114996688820453	0.00047732227454013	0.000153505361371375	IL1B/HIF1A/BCL2/IL6/MAPK1	5
GO:0030098	BP	GO:0030098	lymphocyte differentiation	6/45	353/20488	0.000115840238208406	0.000480270964618071	0.000154453650944542	TP53/BCL2/IL6/IFNG/IL4/STAT3	6
GO:0002526	BP	GO:0002526	acute inflammatory response	5/45	220/20488	0.000117479829770125	0.000486063607046832	0.000156316546763051	IL1B/IL6/PTGS2/TNF/STAT3	5
GO:0046660	BP	GO:0046660	female sex differentiation	4/45	115/20488	0.000117506921359811	0.000486063607046832	0.000156316546763051	CASP3/SIRT1/BCL2/VEGFA	4
GO:0070663	BP	GO:0070663	regulation of leukocyte proliferation	5/45	222/20488	0.000122569551340379	0.000506404876556807	0.000162858235876323	CASP3/IL1B/BCL2/IL6/IL4	5
GO:0010828	BP	GO:0010828	positive regulation of glucose transmembrane transport	3/45	44/20488	0.000123126442123737	0.000506404876556807	0.000162858235876323	AKT1/TERT/MAPK14	3
GO:0032965	BP	GO:0032965	regulation of collagen biosynthetic process	3/45	44/20488	0.000123126442123737	0.000506404876556807	0.000162858235876323	F2R/IL6/MIR145	3
GO:0038084	BP	GO:0038084	vascular endothelial growth factor signaling pathway	3/45	44/20488	0.000123126442123737	0.000506404876556807	0.000162858235876323	VEGFA/KDR/XDH	3
GO:0042987	BP	GO:0042987	amyloid precursor protein catabolic process	3/45	44/20488	0.000123126442123737	0.000506404876556807	0.000162858235876323	CASP3/IFNG/TNF	3
GO:0045137	BP	GO:0045137	development of primary sexual characteristics	5/45	223/20488	0.000125177057501176	0.000513689635468425	0.000165200991722587	AR/CASP3/SIRT1/BCL2/VEGFA	5
GO:0010906	BP	GO:0010906	regulation of glucose metabolic process	4/45	117/20488	0.000125609719568381	0.000513689635468425	0.000165200991722587	TP53/SIRT1/AKT1/PPARGC1A	4
GO:0060147	BP	GO:0060147	regulation of posttranscriptional gene silencing	4/45	117/20488	0.000125609719568381	0.000513689635468425	0.000165200991722587	TP53/EGFR/STAT3/TERT	4
GO:0060966	BP	GO:0060966	regulation of gene silencing by RNA	4/45	117/20488	0.000125609719568381	0.000513689635468425	0.000165200991722587	TP53/EGFR/STAT3/TERT	4
GO:1901222	BP	GO:1901222	regulation of NIK/NF-kappaB signaling	4/45	117/20488	0.000125609719568381	0.000513689635468425	0.000165200991722587	IL1B/MMP8/TNF/EGFR	4
GO:1990266	BP	GO:1990266	neutrophil migration	4/45	118/20488	0.00012980954866139	0.000530263920749304	0.000170531230404545	CCL4/IL1B/CX3CL1/CCL11	4
GO:0007160	BP	GO:0007160	cell-matrix adhesion	5/45	225/20488	0.000130519693539935	0.000532561690722338	0.000171270186093128	BCL2/VEGFA/CX3CL1/KDR/CD44	5
GO:0001952	BP	GO:0001952	regulation of cell-matrix adhesion	4/45	119/20488	0.000134110264729158	0.000546594039410253	0.000175782945859688	BCL2/VEGFA/CX3CL1/KDR	4
GO:0045861	BP	GO:0045861	negative regulation of proteolysis	6/45	363/20488	0.000134913641818445	0.00054924774947983	0.000176636370778099	TP53/AKT1/PTGS2/VEGFA/MMP9/CD44	6
GO:0006869	BP	GO:0006869	lipid transport	6/45	365/20488	0.00013901154269585	0.000565292710827431	0.000181796380526703	SIRT1/IL1B/AKT1/PRKAA2/NOS2/NFKB1	6
GO:0071675	BP	GO:0071675	regulation of mononuclear cell migration	3/45	46/20488	0.000140692470202643	0.000571483941465013	0.000183787461075524	CXCL12/TNF/MAPK14	3
GO:0043618	BP	GO:0043618	regulation of transcription from RNA polymerase II promoter in response to stress	4/45	121/20488	0.000143020194973872	0.000580285537987353	0.000186618027187505	TP53/HIF1A/VEGFA/HMOX1	4
GO:0014911	BP	GO:0014911	positive regulation of smooth muscle cell migration	3/45	47/20488	0.000150054686849479	0.000603397163284359	0.000194050654119727	BCL2/TERT/NOX4	3
GO:0030574	BP	GO:0030574	collagen catabolic process	3/45	47/20488	0.000150054686849479	0.000603397163284359	0.000194050654119727	MMP3/MMP8/MMP9	3
GO:0045058	BP	GO:0045058	T cell selection	3/45	47/20488	0.000150054686849479	0.000603397163284359	0.000194050654119727	BCL2/IL6/STAT3	3
GO:0045646	BP	GO:0045646	regulation of erythrocyte differentiation	3/45	47/20488	0.000150054686849479	0.000603397163284359	0.000194050654119727	HIF1A/STAT3/MAPK14	3
GO:0050435	BP	GO:0050435	amyloid-beta metabolic process	3/45	47/20488	0.000150054686849479	0.000603397163284359	0.000194050654119727	CASP3/IFNG/TNF	3
GO:0070231	BP	GO:0070231	T cell apoptotic process	3/45	47/20488	0.000150054686849479	0.000603397163284359	0.000194050654119727	TP53/AKT1/HIF1A	3
GO:0070849	BP	GO:0070849	response to epidermal growth factor	3/45	47/20488	0.000150054686849479	0.000603397163284359	0.000194050654119727	AKT1/MAPK1/EGFR	3
GO:1900744	BP	GO:1900744	regulation of p38MAPK cascade	3/45	47/20488	0.000150054686849479	0.000603397163284359	0.000194050654119727	IL1B/VEGFA/XDH	3
GO:0051928	BP	GO:0051928	positive regulation of calcium ion transport	4/45	123/20488	0.000152351243658226	0.000611949817232984	0.000196801161072986	CCL4/F2R/CXCL12/CX3CL1	4
GO:0097305	BP	GO:0097305	response to alcohol	5/45	233/20488	0.000153661527294907	0.000616526283595919	0.000198272938445042	PARP1/AKT1/PRKAA2/STAT3/FOS	5
GO:0008637	BP	GO:0008637	apoptotic mitochondrial changes	4/45	124/20488	0.000157178379436253	0.000629236864180429	0.000202360621693734	TP53/AKT1/BCL2/MMP9	4
GO:0014013	BP	GO:0014013	regulation of gliogenesis	4/45	124/20488	0.000157178379436253	0.000629236864180429	0.000202360621693734	IL1B/IL6/TNF/TERT	4
GO:0007595	BP	GO:0007595	lactation	3/45	48/20488	0.00015981291056848	0.000636636006861587	0.000204740163005113	HIF1A/VEGFA/XDH	3
GO:0045912	BP	GO:0045912	negative regulation of carbohydrate metabolic process	3/45	48/20488	0.00015981291056848	0.000636636006861587	0.000204740163005113	TP53/PPARGC1A/STAT3	3
GO:0051972	BP	GO:0051972	regulation of telomerase activity	3/45	48/20488	0.00015981291056848	0.000636636006861587	0.000204740163005113	TP53/MAPK1/MYC	3
GO:0090199	BP	GO:0090199	regulation of release of cytochrome c from mitochondria	3/45	48/20488	0.00015981291056848	0.000636636006861587	0.000204740163005113	TP53/AKT1/MMP9	3
GO:0006469	BP	GO:0006469	negative regulation of protein kinase activity	5/45	235/20488	0.000159909127312614	0.000636636006861587	0.000204740163005113	CASP3/SIRT1/IL1B/AKT1/IFNG	5
GO:0031929	BP	GO:0031929	TOR signaling	4/45	125/20488	0.000162115236558809	0.000644707451232222	0.000207335914452281	SIRT1/AKT1/PRKAA2/HIF1A	4
GO:0002686	BP	GO:0002686	negative regulation of leukocyte migration	3/45	49/20488	0.000169974481950434	0.000670785510279228	0.000215722537267509	AKT1/CXCL12/HMOX1	3
GO:0003254	BP	GO:0003254	regulation of membrane depolarization	3/45	49/20488	0.000169974481950434	0.000670785510279228	0.000215722537267509	PARP1/BCL2/KDR	3
GO:0010712	BP	GO:0010712	regulation of collagen metabolic process	3/45	49/20488	0.000169974481950434	0.000670785510279228	0.000215722537267509	F2R/IL6/MIR145	3
GO:0032757	BP	GO:0032757	positive regulation of interleukin-8 production	3/45	49/20488	0.000169974481950434	0.000670785510279228	0.000215722537267509	IL1B/F2R/TNF	3
GO:0048546	BP	GO:0048546	digestive tract morphogenesis	3/45	49/20488	0.000169974481950434	0.000670785510279228	0.000215722537267509	HIF1A/BCL2/EGFR	3
GO:0051205	BP	GO:0051205	protein insertion into membrane	3/45	49/20488	0.000169974481950434	0.000670785510279228	0.000215722537267509	TP53/BCL2/EGFR	3
GO:1904707	BP	GO:1904707	positive regulation of vascular smooth muscle cell proliferation	3/45	49/20488	0.000169974481950434	0.000670785510279228	0.000215722537267509	MMP9/TNF/TERT	3
GO:0032368	BP	GO:0032368	regulation of lipid transport	4/45	127/20488	0.000172324089101861	0.000678573132522286	0.000218227012399737	SIRT1/IL1B/AKT1/NFKB1	4
GO:0043620	BP	GO:0043620	regulation of DNA-templated transcription in response to stress	4/45	127/20488	0.000172324089101861	0.000678573132522286	0.000218227012399737	TP53/HIF1A/VEGFA/HMOX1	4
GO:0042176	BP	GO:0042176	regulation of protein catabolic process	6/45	381/20488	0.000175479342163207	0.00069024426083172	0.00022198041102434	IL1B/AKT1/NOS2/IFNG/TNF/EGFR	6
GO:0002020	MF	GO:0002020	protease binding	4/45	128/20488	0.000177599085148734	0.000697061915268207	0.000224172947521797	CASP3/TP53/BCL2/TNF	4
GO:0034763	BP	GO:0034763	negative regulation of transmembrane transport	4/45	128/20488	0.000177599085148734	0.000697061915268207	0.000224172947521797	IL1B/AKT1/MMP9/TNF	4
GO:1900087	BP	GO:1900087	positive regulation of G1/S transition of mitotic cell cycle	3/45	50/20488	0.000180546691110861	0.000707860776996602	0.000227645827922389	AKT1/EGFR/TERT	3
GO:0050671	BP	GO:0050671	positive regulation of lymphocyte proliferation	4/45	130/20488	0.000188497757953895	0.000738231718718458	0.000237413028476133	IL1B/BCL2/IL6/IL4	4
GO:0001954	BP	GO:0001954	positive regulation of cell-matrix adhesion	3/45	51/20488	0.000191536777899566	0.000746083323848526	0.000239938080306152	VEGFA/CX3CL1/KDR	3
GO:0031050	BP	GO:0031050	dsRNA processing	3/45	51/20488	0.000191536777899566	0.000746083323848526	0.000239938080306152	TP53/EGFR/TERT	3
GO:0032007	BP	GO:0032007	negative regulation of TOR signaling	3/45	51/20488	0.000191536777899566	0.000746083323848526	0.000239938080306152	SIRT1/PRKAA2/HIF1A	3
GO:0045599	BP	GO:0045599	negative regulation of fat cell differentiation	3/45	51/20488	0.000191536777899566	0.000746083323848526	0.000239938080306152	SIRT1/IL6/TNF	3
GO:0070918	BP	GO:0070918	production of small RNA involved in gene silencing by RNA	3/45	51/20488	0.000191536777899566	0.000746083323848526	0.000239938080306152	TP53/EGFR/TERT	3
GO:0032946	BP	GO:0032946	positive regulation of mononuclear cell proliferation	4/45	131/20488	0.000194124466661986	0.000755347304476574	0.000242917347710792	IL1B/BCL2/IL6/IL4	4
GO:0014706	BP	GO:0014706	striated muscle tissue development	6/45	390/20488	0.000199096572777718	0.000773859200440981	0.000248870715972148	BCL2/VEGFA/MAPK1/MAPK14/FOS/NOX4	6
GO:0030518	BP	GO:0030518	intracellular steroid hormone receptor signaling pathway	4/45	132/20488	0.000199871453282405	0.000776034803002836	0.000249570383000635	AR/PARP1/SIRT1/PPARGC1A	4
GO:2000179	BP	GO:2000179	positive regulation of neural precursor cell proliferation	3/45	52/20488	0.000202951932109506	0.000786302490997838	0.000252872439577902	HIF1A/VEGFA/CX3CL1	3
GO:2000772	BP	GO:2000772	regulation of cellular senescence	3/45	52/20488	0.000202951932109506	0.000786302490997838	0.000252872439577902	TP53/SIRT1/TERT	3
GO:0002705	BP	GO:0002705	positive regulation of leukocyte mediated immunity	4/45	133/20488	0.000205740246279302	0.000794545041037946	0.000255523218077077	IL1B/IL6/TNF/IL4	4
GO:0042770	BP	GO:0042770	signal transduction in response to DNA damage	4/45	133/20488	0.000205740246279302	0.000794545041037946	0.000255523218077077	TP53/SIRT1/MAPK14/CD44	4
GO:0071333	BP	GO:0071333	cellular response to glucose stimulus	4/45	133/20488	0.000205740246279302	0.000794545041037946	0.000255523218077077	PRKAA2/HIF1A/PPARGC1A/NOX4	4
GO:0000012	BP	GO:0000012	single strand break repair	2/45	10/20488	0.000209911852436034	0.000803770755559207	0.000258490179220593	PARP1/SIRT1	2
GO:0010749	BP	GO:0010749	regulation of nitric oxide mediated signal transduction	2/45	10/20488	0.000209911852436034	0.000803770755559207	0.000258490179220593	VEGFA/EGFR	2
GO:0032070	BP	GO:0032070	regulation of deoxyribonuclease activity	2/45	10/20488	0.000209911852436034	0.000803770755559207	0.000258490179220593	SIRT1/AKT1	2
GO:0033210	BP	GO:0033210	leptin-mediated signaling pathway	2/45	10/20488	0.000209911852436034	0.000803770755559207	0.000258490179220593	SIRT1/STAT3	2
GO:0051901	BP	GO:0051901	positive regulation of mitochondrial depolarization	2/45	10/20488	0.000209911852436034	0.000803770755559207	0.000258490179220593	PARP1/KDR	2
GO:0090336	BP	GO:0090336	positive regulation of brown fat cell differentiation	2/45	10/20488	0.000209911852436034	0.000803770755559207	0.000258490179220593	PTGS2/MAPK14	2
GO:1900222	BP	GO:1900222	negative regulation of amyloid-beta clearance	2/45	10/20488	0.000209911852436034	0.000803770755559207	0.000258490179220593	IFNG/TNF	2
GO:1903800	BP	GO:1903800	positive regulation of production of miRNAs involved in gene silencing by miRNA	2/45	10/20488	0.000209911852436034	0.000803770755559207	0.000258490179220593	TP53/EGFR	2
GO:0006766	BP	GO:0006766	vitamin metabolic process	4/45	134/20488	0.000211732378964479	0.00080816792690463	0.000259904295871741	IL1B/IFNG/NFKB1/TNF	4
GO:0048565	BP	GO:0048565	digestive tract development	4/45	134/20488	0.000211732378964479	0.00080816792690463	0.000259904295871741	HIF1A/BCL2/TNF/EGFR	4
GO:0070851	MF	GO:0070851	growth factor receptor binding	4/45	134/20488	0.000211732378964479	0.00080816792690463	0.000259904295871741	IL1B/IL6/VEGFA/IL4	4
GO:0010951	BP	GO:0010951	negative regulation of endopeptidase activity	5/45	250/20488	0.000213189327457559	0.000812010458436551	0.000261140042081064	AKT1/PTGS2/VEGFA/MMP9/CD44	5
GO:0071383	BP	GO:0071383	cellular response to steroid hormone stimulus	5/45	250/20488	0.000213189327457559	0.000812010458436551	0.000261140042081064	AR/PARP1/SIRT1/PPARGC1A/EGFR	5
GO:0000186	BP	GO:0000186	activation of MAPKK activity	3/45	53/20488	0.000214799293684951	0.000815559002443808	0.000262281242815308	F2R/MAPK1/EGFR	3
GO:0032964	BP	GO:0032964	collagen biosynthetic process	3/45	53/20488	0.000214799293684951	0.000815559002443808	0.000262281242815308	F2R/IL6/MIR145	3
GO:0035065	BP	GO:0035065	regulation of histone acetylation	3/45	53/20488	0.000214799293684951	0.000815559002443808	0.000262281242815308	SIRT1/IL1B/PPARGC1A	3
GO:0071331	BP	GO:0071331	cellular response to hexose stimulus	4/45	135/20488	0.000217849389415885	0.000826269976470132	0.000265725858803813	PRKAA2/HIF1A/PPARGC1A/NOX4	4
GO:0071326	BP	GO:0071326	cellular response to monosaccharide stimulus	4/45	136/20488	0.000224092820396578	0.000849057566355523	0.000273054276953814	PRKAA2/HIF1A/PPARGC1A/NOX4	4
GO:2000027	BP	GO:2000027	regulation of animal organ morphogenesis	5/45	253/20488	0.00022529857359576	0.000852730278027185	0.000274235409623381	AR/BCL2/VEGFA/TNF/MYC	5
GO:0002720	BP	GO:0002720	positive regulation of cytokine production involved in immune response	3/45	54/20488	0.00022708595292897	0.000854117864666103	0.000274681653177899	IL1B/IL6/MAPK14	3
GO:0002763	BP	GO:0002763	positive regulation of myeloid leukocyte differentiation	3/45	54/20488	0.00022708595292897	0.000854117864666103	0.000274681653177899	IFNG/TNF/FOS	3
GO:0006636	BP	GO:0006636	unsaturated fatty acid biosynthetic process	3/45	54/20488	0.00022708595292897	0.000854117864666103	0.000274681653177899	SIRT1/IL1B/PTGS2	3
GO:0032655	BP	GO:0032655	regulation of interleukin-12 production	3/45	54/20488	0.00022708595292897	0.000854117864666103	0.000274681653177899	IFNG/NFKB1/MAPK14	3
GO:0050994	BP	GO:0050994	regulation of lipid catabolic process	3/45	54/20488	0.00022708595292897	0.000854117864666103	0.000274681653177899	IL1B/AKT1/TNF	3
GO:1904645	BP	GO:1904645	response to amyloid-beta	3/45	54/20488	0.00022708595292897	0.000854117864666103	0.000274681653177899	PARP1/MMP3/MMP9	3
GO:0034605	BP	GO:0034605	cellular response to heat	4/45	137/20488	0.00023046421927417	0.000865020227806379	0.000278187819311173	SIRT1/PTGS2/MAPK1/HMOX1	4
GO:1903670	BP	GO:1903670	regulation of sprouting angiogenesis	4/45	137/20488	0.00023046421927417	0.000865020227806379	0.000278187819311173	PTGS2/VEGFA/KDR/HMOX1	4
GO:0046631	BP	GO:0046631	alpha-beta T cell activation	4/45	138/20488	0.000236965137940726	0.000888496104524115	0.000285737588369275	BCL2/IL6/IFNG/STAT3	4
GO:0090596	BP	GO:0090596	sensory organ morphogenesis	5/45	256/20488	0.000237925633592928	0.000891171090726573	0.000286597855625956	HIF1A/BCL2/VEGFA/MAPK1/STAT3	5
GO:0001047	MF	GO:0001047	core promoter binding	3/45	55/20488	0.00023981895071021	0.00089454700642371	0.00028768353963169	TP53/MYC/FOS	3
GO:0010823	BP	GO:0010823	negative regulation of mitochondrion organization	3/45	55/20488	0.00023981895071021	0.00089454700642371	0.00028768353963169	TP53/AKT1/PPARGC1A	3
GO:0043030	BP	GO:0043030	regulation of macrophage activation	3/45	55/20488	0.00023981895071021	0.00089454700642371	0.00028768353963169	IL6/MMP8/CX3CL1	3
GO:0046456	BP	GO:0046456	icosanoid biosynthetic process	3/45	55/20488	0.00023981895071021	0.00089454700642371	0.00028768353963169	SIRT1/IL1B/PTGS2	3
GO:0033673	BP	GO:0033673	negative regulation of kinase activity	5/45	257/20488	0.000242252258378915	0.000902689975178456	0.0002903022930987	CASP3/SIRT1/IL1B/AKT1/IFNG	5
GO:0070665	BP	GO:0070665	positive regulation of leukocyte proliferation	4/45	139/20488	0.000243597132733145	0.00090676455910057	0.000291612666636169	IL1B/BCL2/IL6/IL4	4
GO:0005925	CC	GO:0005925	focal adhesion	6/45	405/20488	0.000243986860991397	0.000907278976903061	0.000291778101804145	ANXA5/BSG/MAPK1/EGFR/CD44/NOX4	6
GO:0090257	BP	GO:0090257	regulation of muscle system process	5/45	259/20488	0.000251085205533711	0.00093271301375911	0.000299957609082497	PARP1/F2R/PTGS2/PPARGC1A/MIR145	5
GO:0032615	BP	GO:0032615	interleukin-12 production	3/45	56/20488	0.000253005278669007	0.000935989784778573	0.000301011408467742	IFNG/NFKB1/MAPK14	3
GO:0060688	BP	GO:0060688	regulation of morphogenesis of a branching structure	3/45	56/20488	0.000253005278669007	0.000935989784778573	0.000301011408467742	AR/VEGFA/TNF	3
GO:0090183	BP	GO:0090183	regulation of kidney development	3/45	56/20488	0.000253005278669007	0.000935989784778573	0.000301011408467742	VEGFA/MMP9/MYC	3
GO:1903202	BP	GO:1903202	negative regulation of oxidative stress-induced cell death	3/45	56/20488	0.000253005278669007	0.000935989784778573	0.000301011408467742	SIRT1/AKT1/HIF1A	3
GO:0005924	CC	GO:0005924	cell-substrate adherens junction	6/45	408/20488	0.000253853836870115	0.000938166792613221	0.000301711527427595	ANXA5/BSG/MAPK1/EGFR/CD44/NOX4	6
GO:0033148	BP	GO:0033148	positive regulation of intracellular estrogen receptor signaling pathway	2/45	11/20488	0.000256200319014987	0.000942974031313323	0.000303257520466719	AR/PARP1	2
GO:0043619	BP	GO:0043619	regulation of transcription from RNA polymerase II promoter in response to oxidative stress	2/45	11/20488	0.000256200319014987	0.000942974031313323	0.000303257520466719	HIF1A/HMOX1	2
GO:0045236	MF	GO:0045236	CXCR chemokine receptor binding	2/45	11/20488	0.000256200319014987	0.000942974031313323	0.000303257520466719	CXCL12/CX3CL1	2
GO:0060947	BP	GO:0060947	cardiac vascular smooth muscle cell differentiation	2/45	11/20488	0.000256200319014987	0.000942974031313323	0.000303257520466719	VEGFA/MIR145	2
GO:0007517	BP	GO:0007517	muscle organ development	6/45	410/20488	0.0002606048816338	0.000958207755405827	0.000308156638833035	SIRT1/BCL2/MIR145/MAPK1/MAPK14/FOS	6
GO:0038127	BP	GO:0038127	ERBB signaling pathway	4/45	142/20488	0.000264295202247969	0.000970786959784546	0.000312202071901878	AKT1/MMP9/MAPK1/EGFR	4
GO:0010466	BP	GO:0010466	negative regulation of peptidase activity	5/45	262/20488	0.000264792173191979	0.00097162295900658	0.000312470926655845	AKT1/PTGS2/VEGFA/MMP9/CD44	5
GO:0043525	BP	GO:0043525	positive regulation of neuron apoptotic process	3/45	57/20488	0.000266651879422792	0.000975469907787029	0.000313708093438579	CASP3/TP53/TNF	3
GO:0071398	BP	GO:0071398	cellular response to fatty acid	3/45	57/20488	0.000266651879422792	0.000975469907787029	0.000313708093438579	AKT1/PRKAA2/PPARGC1A	3
GO:1900408	BP	GO:1900408	negative regulation of cellular response to oxidative stress	3/45	57/20488	0.000266651879422792	0.000975469907787029	0.000313708093438579	SIRT1/AKT1/HIF1A	3
GO:0030055	CC	GO:0030055	cell-substrate junction	6/45	412/20488	0.000267496795003036	0.000977569341009069	0.000314383264643892	ANXA5/BSG/MAPK1/EGFR/CD44/NOX4	6
GO:0071322	BP	GO:0071322	cellular response to carbohydrate stimulus	4/45	144/20488	0.00027877802157781	0.00101673642450067	0.000326979277078119	PRKAA2/HIF1A/PPARGC1A/NOX4	4
GO:1902107	BP	GO:1902107	positive regulation of leukocyte differentiation	4/45	144/20488	0.00027877802157781	0.00101673642450067	0.000326979277078119	IFNG/TNF/IL4/FOS	4
GO:0002822	BP	GO:0002822	regulation of adaptive immune response based on somatic recombination of immune receptors built from immunoglobulin superfamily domains	4/45	145/20488	0.000286229395195177	0.00104180567958527	0.000335041471671449	IL1B/IL6/TNF/IL4	4
GO:0071901	BP	GO:0071901	negative regulation of protein serine/threonine kinase activity	4/45	145/20488	0.000286229395195177	0.00104180567958527	0.000335041471671449	CASP3/SIRT1/IL1B/AKT1	4
GO:0035264	BP	GO:0035264	multicellular organism growth	4/45	146/20488	0.00029382285716087	0.00106729007631345	0.000343237174528308	AR/TP53/BCL2/STAT3	4
GO:0055123	BP	GO:0055123	digestive system development	4/45	146/20488	0.00029382285716087	0.00106729007631345	0.000343237174528308	HIF1A/BCL2/TNF/EGFR	4
GO:0001658	BP	GO:0001658	branching involved in ureteric bud morphogenesis	3/45	59/20488	0.000295353425898274	0.00106961828033642	0.00034398591771285	BCL2/VEGFA/MYC	3
GO:0001885	BP	GO:0001885	endothelial cell development	3/45	59/20488	0.000295353425898274	0.00106961828033642	0.00034398591771285	IL1B/VEGFA/TNF	3
GO:1902883	BP	GO:1902883	negative regulation of response to oxidative stress	3/45	59/20488	0.000295353425898274	0.00106961828033642	0.00034398591771285	SIRT1/AKT1/HIF1A	3
GO:0061351	BP	GO:0061351	neural precursor cell proliferation	4/45	147/20488	0.000301559996559451	0.00109099990731187	0.000350862182556633	TP53/HIF1A/VEGFA/CX3CL1	4
GO:0007548	BP	GO:0007548	sex differentiation	5/45	270/20488	0.000304135403987055	0.001099214831845	0.000353504076778541	AR/CASP3/SIRT1/BCL2/VEGFA	5
GO:0002551	BP	GO:0002551	mast cell chemotaxis	2/45	12/20488	0.000307010710121192	0.00109968980278763	0.000353656825958871	VEGFA/CCL11	2
GO:0010623	BP	GO:0010623	programmed cell death involved in cell development	2/45	12/20488	0.000307010710121192	0.00109968980278763	0.000353656825958871	IL1B/BCL2	2
GO:0051095	BP	GO:0051095	regulation of helicase activity	2/45	12/20488	0.000307010710121192	0.00109968980278763	0.000353656825958871	TP53/SIRT1	2
GO:0070243	BP	GO:0070243	regulation of thymocyte apoptotic process	2/45	12/20488	0.000307010710121192	0.00109968980278763	0.000353656825958871	TP53/HIF1A	2
GO:0070486	BP	GO:0070486	leukocyte aggregation	2/45	12/20488	0.000307010710121192	0.00109968980278763	0.000353656825958871	IL1B/CD44	2
GO:0072540	BP	GO:0072540	T-helper 17 cell lineage commitment	2/45	12/20488	0.000307010710121192	0.00109968980278763	0.000353656825958871	IL6/STAT3	2
GO:0097531	BP	GO:0097531	mast cell migration	2/45	12/20488	0.000307010710121192	0.00109968980278763	0.000353656825958871	VEGFA/CCL11	2
GO:1904181	BP	GO:1904181	positive regulation of membrane depolarization	2/45	12/20488	0.000307010710121192	0.00109968980278763	0.000353656825958871	PARP1/KDR	2
GO:2001223	BP	GO:2001223	negative regulation of neuron migration	2/45	12/20488	0.000307010710121192	0.00109968980278763	0.000353656825958871	CX3CL1/STAT3	2
GO:0051592	BP	GO:0051592	response to calcium ion	4/45	148/20488	0.000309442406224422	0.00110730035640029	0.000356104356369374	PRKAA2/ANXA5/EGFR/FOS	4
GO:0002294	BP	GO:0002294	CD4-positive, alpha-beta T cell differentiation involved in immune response	3/45	60/20488	0.00031042201357953	0.00110750959740985	0.000356171647628342	IL6/IFNG/STAT3	3
GO:0090342	BP	GO:0090342	regulation of cell aging	3/45	60/20488	0.00031042201357953	0.00110750959740985	0.000356171647628342	TP53/SIRT1/TERT	3
GO:1902808	BP	GO:1902808	positive regulation of cell cycle G1/S phase transition	3/45	60/20488	0.00031042201357953	0.00110750959740985	0.000356171647628342	AKT1/EGFR/TERT	3
GO:0006417	BP	GO:0006417	regulation of translation	6/45	424/20488	0.000311924941043339	0.00111177199836297	0.000357542422539796	AKT1/IL6/MIR145/TNF/MAPK1/STAT3	6
GO:1902105	BP	GO:1902105	regulation of leukocyte differentiation	5/45	272/20488	0.000314630290610309	0.00112030746123533	0.000360287400896307	IFNG/TNF/IL4/MYC/FOS	5
GO:0002706	BP	GO:0002706	regulation of lymphocyte mediated immunity	4/45	149/20488	0.000317471682663172	0.00112819739839021	0.000362824780186482	IL1B/IL6/TNF/IL4	4
GO:0048592	BP	GO:0048592	eye morphogenesis	4/45	149/20488	0.000317471682663172	0.00112819739839021	0.000362824780186482	HIF1A/BCL2/VEGFA/STAT3	4
GO:0061448	BP	GO:0061448	connective tissue development	5/45	273/20488	0.000319979771529136	0.00113599117707243	0.000365331235210431	SIRT1/HIF1A/PPARGC1A/MAPK14/CD44	5
GO:0002287	BP	GO:0002287	alpha-beta T cell activation involved in immune response	3/45	61/20488	0.000325978158380954	0.0011482453293751	0.000369272132540925	IL6/IFNG/STAT3	3
GO:0002293	BP	GO:0002293	alpha-beta T cell differentiation involved in immune response	3/45	61/20488	0.000325978158380954	0.0011482453293751	0.000369272132540925	IL6/IFNG/STAT3	3
GO:0006879	BP	GO:0006879	cellular iron ion homeostasis	3/45	61/20488	0.000325978158380954	0.0011482453293751	0.000369272132540925	HIF1A/HMOX1/MYC	3
GO:0030521	BP	GO:0030521	androgen receptor signaling pathway	3/45	61/20488	0.000325978158380954	0.0011482453293751	0.000369272132540925	AR/SIRT1/PPARGC1A	3
GO:0030888	BP	GO:0030888	regulation of B cell proliferation	3/45	61/20488	0.000325978158380954	0.0011482453293751	0.000369272132540925	CASP3/BCL2/IL4	3
GO:0034113	BP	GO:0034113	heterotypic cell-cell adhesion	3/45	61/20488	0.000325978158380954	0.0011482453293751	0.000369272132540925	IL1B/TNF/CD44	3
GO:0045123	BP	GO:0045123	cellular extravasation	3/45	61/20488	0.000325978158380954	0.0011482453293751	0.000369272132540925	CXCL12/CX3CL1/TNF	3
GO:2001244	BP	GO:2001244	positive regulation of intrinsic apoptotic signaling pathway	3/45	61/20488	0.000325978158380954	0.0011482453293751	0.000369272132540925	TP53/SIRT1/BCL2	3
GO:0010676	BP	GO:0010676	positive regulation of cellular carbohydrate metabolic process	3/45	62/20488	0.000342028560862881	0.00120126292018735	0.000386322425122631	SIRT1/AKT1/PPARGC1A	3
GO:0045453	BP	GO:0045453	bone resorption	3/45	62/20488	0.000342028560862881	0.00120126292018735	0.000386322425122631	IL6/EGFR/NOX4	3
GO:0070059	BP	GO:0070059	intrinsic apoptotic signaling pathway in response to endoplasmic reticulum stress	3/45	62/20488	0.000342028560862881	0.00120126292018735	0.000386322425122631	TP53/SIRT1/BCL2	3
GO:0000187	BP	GO:0000187	activation of MAPK activity	4/45	152/20488	0.0003424567312407	0.00120159672138639	0.000386429774551762	IL1B/TNF/MAPK1/MAPK14	4
GO:0001822	BP	GO:0001822	kidney development	5/45	278/20488	0.000347770993820271	0.00121905731264307	0.000392045046483494	BCL2/AKR1B1/VEGFA/MMP9/MYC	5
GO:0002637	BP	GO:0002637	regulation of immunoglobulin production	3/45	63/20488	0.000358579873780958	0.0012520789978005	0.000402664717895364	IL6/TNF/IL4	3
GO:0042982	BP	GO:0042982	amyloid precursor protein metabolic process	3/45	63/20488	0.000358579873780958	0.0012520789978005	0.000402664717895364	CASP3/IFNG/TNF	3
GO:0046622	BP	GO:0046622	positive regulation of organ growth	3/45	63/20488	0.000358579873780958	0.0012520789978005	0.000402664717895364	AKT1/MAPK1/MAPK14	3
GO:2000401	BP	GO:2000401	regulation of lymphocyte migration	3/45	63/20488	0.000358579873780958	0.0012520789978005	0.000402664717895364	CCL4/AKT1/CXCL12	3
GO:0001664	MF	GO:0001664	G protein-coupled receptor binding	5/45	280/20488	0.000359385636155874	0.00125246762281569	0.00040278969849354	CCL4/CXCL12/CX3CL1/CCL11/STAT3	5
GO:0030522	BP	GO:0030522	intracellular receptor signaling pathway	5/45	280/20488	0.000359385636155874	0.00125246762281569	0.00040278969849354	AR/PARP1/SIRT1/PPARGC1A/STAT3	5
GO:0010763	BP	GO:0010763	positive regulation of fibroblast migration	2/45	13/20488	0.00036232382462188	0.001254224602122	0.000403354737582899	AKT1/MIR145	2
GO:0010870	BP	GO:0010870	positive regulation of receptor biosynthetic process	2/45	13/20488	0.00036232382462188	0.001254224602122	0.000403354737582899	HIF1A/IFNG	2
GO:0035745	BP	GO:0035745	T-helper 2 cell cytokine production	2/45	13/20488	0.00036232382462188	0.001254224602122	0.000403354737582899	IL6/IL4	2
GO:0042635	BP	GO:0042635	positive regulation of hair cycle	2/45	13/20488	0.00036232382462188	0.001254224602122	0.000403354737582899	TNF/TERT	2
GO:0045602	BP	GO:0045602	negative regulation of endothelial cell differentiation	2/45	13/20488	0.00036232382462188	0.001254224602122	0.000403354737582899	VEGFA/XDH	2
GO:0045820	BP	GO:0045820	negative regulation of glycolytic process	2/45	13/20488	0.00036232382462188	0.001254224602122	0.000403354737582899	PPARGC1A/STAT3	2
GO:0090399	BP	GO:0090399	replicative senescence	2/45	13/20488	0.00036232382462188	0.001254224602122	0.000403354737582899	TP53/TERT	2
GO:0030100	BP	GO:0030100	regulation of endocytosis	5/45	281/20488	0.000365302088791922	0.0012633217970014	0.000406280367208657	IL1B/VEGFA/IFNG/TNF/IL4	5
GO:0001085	MF	GO:0001085	RNA polymerase II transcription factor binding	4/45	155/20488	0.000368821392161168	0.00127305144643573	0.000409409392255459	AR/TP53/STAT3/FOS	4
GO:1901861	BP	GO:1901861	regulation of muscle tissue development	4/45	155/20488	0.000368821392161168	0.00127305144643573	0.000409409392255459	BCL2/PPARGC1A/MAPK1/MAPK14	4
GO:0019932	BP	GO:0019932	second-messenger-mediated signaling	6/45	439/20488	0.000375410621124747	0.00129163851205776	0.000415386934845301	CCL4/NOS2/VEGFA/TNF/EGFR/KDR	6
GO:0045600	BP	GO:0045600	positive regulation of fat cell differentiation	3/45	64/20488	0.000375638702286828	0.00129163851205776	0.000415386934845301	AKT1/PTGS2/MAPK14	3
GO:0048247	BP	GO:0048247	lymphocyte chemotaxis	3/45	64/20488	0.000375638702286828	0.00129163851205776	0.000415386934845301	CCL4/CX3CL1/CCL11	3
GO:1900449	BP	GO:1900449	regulation of glutamate receptor signaling pathway	3/45	64/20488	0.000375638702286828	0.00129163851205776	0.000415386934845301	PPARGC1A/IFNG/CX3CL1	3
GO:0042129	BP	GO:0042129	regulation of T cell proliferation	4/45	156/20488	0.000377923731274273	0.00129825799876791	0.000417515741217292	CASP3/IL1B/IL6/IL4	4
GO:0001764	BP	GO:0001764	neuron migration	4/45	157/20488	0.000387185832620443	0.00132754686146572	0.000426934948516839	VEGFA/CXCL12/CX3CL1/STAT3	4
GO:0043271	BP	GO:0043271	negative regulation of ion transport	4/45	157/20488	0.000387185832620443	0.00132754686146572	0.000426934948516839	AKT1/BCL2/PTGS2/MMP9	4
GO:0006940	BP	GO:0006940	regulation of smooth muscle contraction	3/45	65/20488	0.000393211604128136	0.00134310062129753	0.00043193698938318	F2R/PTGS2/MIR145	3
GO:0014823	BP	GO:0014823	response to activity	3/45	65/20488	0.000393211604128136	0.00134310062129753	0.00043193698938318	PRKAA2/HIF1A/PPARGC1A	3
GO:0045739	BP	GO:0045739	positive regulation of DNA repair	3/45	65/20488	0.000393211604128136	0.00134310062129753	0.00043193698938318	PARP1/SIRT1/EGFR	3
GO:0060675	BP	GO:0060675	ureteric bud morphogenesis	3/45	65/20488	0.000393211604128136	0.00134310062129753	0.00043193698938318	BCL2/VEGFA/MYC	3
GO:0002673	BP	GO:0002673	regulation of acute inflammatory response	4/45	159/20488	0.000406195830031996	0.00138613846634381	0.000445777826714394	IL1B/IL6/PTGS2/TNF	4
GO:0002039	MF	GO:0002039	p53 binding	3/45	66/20488	0.000411305089847863	0.00140092300196529	0.000450532487463193	TP53/SIRT1/HIF1A	3
GO:0072171	BP	GO:0072171	mesonephric tubule morphogenesis	3/45	66/20488	0.000411305089847863	0.00140092300196529	0.000450532487463193	BCL2/VEGFA/MYC	3
GO:0007162	BP	GO:0007162	negative regulation of cell adhesion	5/45	289/20488	0.000415332639414874	0.00141273143462728	0.000454330042741237	CASP3/AKT1/VEGFA/CXCL12/CX3CL1	5
GO:0030203	BP	GO:0030203	glycosaminoglycan metabolic process	4/45	160/20488	0.000415946987406202	0.00141273143462728	0.000454330042741237	IL1B/AKT1/NFKB1/CD44	4
GO:0032680	BP	GO:0032680	regulation of tumor necrosis factor production	4/45	160/20488	0.000415946987406202	0.00141273143462728	0.000454330042741237	MMP8/IFNG/CX3CL1/IL4	4
GO:0031625	MF	GO:0031625	ubiquitin protein ligase binding	5/45	290/20488	0.00042193298126324	0.00142165146413526	0.000457198696533657	TP53/HIF1A/BCL2/PPARGC1A/EGFR	5
GO:0034330	BP	GO:0034330	cell junction organization	5/45	290/20488	0.00042193298126324	0.00142165146413526	0.000457198696533657	F2R/BCL2/VEGFA/TNF/KDR	5
GO:0004707	MF	GO:0004707	MAP kinase activity	2/45	14/20488	0.00042212052067892	0.00142165146413526	0.000457198696533657	MAPK1/MAPK14	2
GO:0030213	BP	GO:0030213	hyaluronan biosynthetic process	2/45	14/20488	0.00042212052067892	0.00142165146413526	0.000457198696533657	IL1B/NFKB1	2
GO:0032310	BP	GO:0032310	prostaglandin secretion	2/45	14/20488	0.00042212052067892	0.00142165146413526	0.000457198696533657	IL1B/NOS2	2
GO:0050930	BP	GO:0050930	induction of positive chemotaxis	2/45	14/20488	0.00042212052067892	0.00142165146413526	0.000457198696533657	VEGFA/CXCL12	2
GO:0051712	BP	GO:0051712	positive regulation of killing of cells of other organism	2/45	14/20488	0.00042212052067892	0.00142165146413526	0.000457198696533657	NOS2/IFNG	2
GO:1905050	BP	GO:1905050	positive regulation of metallopeptidase activity	2/45	14/20488	0.00042212052067892	0.00142165146413526	0.000457198696533657	STAT3/MAPK14	2
GO:2001212	BP	GO:2001212	regulation of vasculogenesis	2/45	14/20488	0.00042212052067892	0.00142165146413526	0.000457198696533657	KDR/XDH	2
GO:0050662	MF	GO:0050662	coenzyme binding	5/45	291/20488	0.000428612381491887	0.00144216871272503	0.000463796979972565	PARP1/SIRT1/NOS2/XDH/NOX4	5
GO:2000573	BP	GO:2000573	positive regulation of DNA biosynthetic process	3/45	67/20488	0.000429925622983	0.00144523925638367	0.000464784457278919	MAPK1/MYC/NOX4	3
GO:0000723	BP	GO:0000723	telomere maintenance	4/45	162/20488	0.000435949793925448	0.00146276363412939	0.00047042024274746	PARP1/MAPK1/TERT/MYC	4
GO:0015718	BP	GO:0015718	monocarboxylic acid transport	4/45	162/20488	0.000435949793925448	0.00146276363412939	0.00047042024274746	IL1B/AKT1/PRKAA2/NOS2	4
GO:0072001	BP	GO:0072001	renal system development	5/45	293/20488	0.000442210844797104	0.00148239267396204	0.000476732881008031	BCL2/AKR1B1/VEGFA/MMP9/MYC	5
GO:0008083	MF	GO:0008083	growth factor activity	4/45	163/20488	0.00044620472101741	0.00148886256124866	0.000478813576669932	IL6/VEGFA/CXCL12/IL4	4
GO:0032640	BP	GO:0032640	tumor necrosis factor production	4/45	163/20488	0.00044620472101741	0.00148886256124866	0.000478813576669932	MMP8/IFNG/CX3CL1/IL4	4
GO:0045931	BP	GO:0045931	positive regulation of mitotic cell cycle	4/45	163/20488	0.00044620472101741	0.00148886256124866	0.000478813576669932	IL1B/AKT1/EGFR/TERT	4
GO:0090575	CC	GO:0090575	RNA polymerase II transcription factor complex	4/45	163/20488	0.00044620472101741	0.00148886256124866	0.000478813576669932	TP53/HIF1A/STAT3/FOS	4
GO:1903555	BP	GO:1903555	regulation of tumor necrosis factor superfamily cytokine production	4/45	163/20488	0.00044620472101741	0.00148886256124866	0.000478813576669932	MMP8/IFNG/CX3CL1/IL4	4
GO:0016570	BP	GO:0016570	histone modification	6/45	454/20488	0.000448625170869948	0.00149555544485019	0.000480965987254288	TP53/SIRT1/IL1B/PRKAA2/VEGFA/PPARGC1A	6
GO:0002292	BP	GO:0002292	T cell differentiation involved in immune response	3/45	68/20488	0.000449079620262562	0.00149568807967411	0.000481008642201821	IL6/IFNG/STAT3	3
GO:0006633	BP	GO:0006633	fatty acid biosynthetic process	4/45	164/20488	0.000456630853675694	0.00151943495314412	0.00048864556297399	SIRT1/IL1B/PRKAA2/PTGS2	4
GO:0042698	BP	GO:0042698	ovulation cycle	3/45	69/20488	0.000468773451804927	0.00155696670410716	0.000500715657544858	CASP3/SIRT1/EGFR	3
GO:0070227	BP	GO:0070227	lymphocyte apoptotic process	3/45	69/20488	0.000468773451804927	0.00155696670410716	0.000500715657544858	TP53/AKT1/HIF1A	3
GO:0006874	BP	GO:0006874	cellular calcium ion homeostasis	6/45	458/20488	0.00046991966034339	0.00155933782415695	0.00050147820239037	ANXA5/F2R/BCL2/CXCL12/CX3CL1/CCL11	6
GO:0090068	BP	GO:0090068	positive regulation of cell cycle process	5/45	298/20488	0.000477634264093076	0.00158348050605122	0.000509242413922765	TP53/IL1B/AKT1/EGFR/TERT	5
GO:0030730	BP	GO:0030730	sequestering of triglyceride	2/45	15/20488	0.000486381715590213	0.0016007106278594	0.000514783567595481	IL1B/TNF	2
GO:0034349	BP	GO:0034349	glial cell apoptotic process	2/45	15/20488	0.000486381715590213	0.0016007106278594	0.000514783567595481	CASP3/TP53	2
GO:0043518	BP	GO:0043518	negative regulation of DNA damage response, signal transduction by p53 class mediator	2/45	15/20488	0.000486381715590213	0.0016007106278594	0.000514783567595481	SIRT1/CD44	2
GO:0051770	BP	GO:0051770	positive regulation of nitric-oxide synthase biosynthetic process	2/45	15/20488	0.000486381715590213	0.0016007106278594	0.000514783567595481	IFNG/KDR	2
GO:0055089	BP	GO:0055089	fatty acid homeostasis	2/45	15/20488	0.000486381715590213	0.0016007106278594	0.000514783567595481	SIRT1/PRKAA2	2
GO:0097153	MF	GO:0097153	cysteine-type endopeptidase activity involved in apoptotic process	2/45	15/20488	0.000486381715590213	0.0016007106278594	0.000514783567595481	CASP3/CASP1	2
GO:1900119	BP	GO:1900119	positive regulation of execution phase of apoptosis	2/45	15/20488	0.000486381715590213	0.0016007106278594	0.000514783567595481	TP53/IL6	2
GO:2001028	BP	GO:2001028	positive regulation of endothelial cell chemotaxis	2/45	15/20488	0.000486381715590213	0.0016007106278594	0.000514783567595481	VEGFA/KDR	2
GO:0050766	BP	GO:0050766	positive regulation of phagocytosis	3/45	70/20488	0.000489013441314534	0.00160644033043855	0.000516626222153788	IL1B/IFNG/TNF	3
GO:0051966	BP	GO:0051966	regulation of synaptic transmission, glutamatergic	3/45	70/20488	0.000489013441314534	0.00160644033043855	0.000516626222153788	PTGS2/TNF/EGFR	3
GO:0050806	BP	GO:0050806	positive regulation of synaptic transmission	4/45	168/20488	0.00050008038536692	0.00163831966395866	0.000526878516826183	PTGS2/TNF/MAPK1/EGFR	4
GO:0051302	BP	GO:0051302	regulation of cell division	4/45	168/20488	0.00050008038536692	0.00163831966395866	0.000526878516826183	IL1B/VEGFA/MIR145/MYC	4
GO:0071706	BP	GO:0071706	tumor necrosis factor superfamily cytokine production	4/45	168/20488	0.00050008038536692	0.00163831966395866	0.000526878516826183	MMP8/IFNG/CX3CL1/IL4	4
GO:0042440	BP	GO:0042440	pigment metabolic process	3/45	71/20488	0.000509805866277903	0.0016686658436156	0.00053663775397674	BCL2/PPARGC1A/HMOX1	3
GO:0018394	BP	GO:0018394	peptidyl-lysine acetylation	4/45	169/20488	0.000511387275765895	0.0016723244820377	0.000537814360732945	SIRT1/IL1B/PRKAA2/PPARGC1A	4
GO:0006022	BP	GO:0006022	aminoglycan metabolic process	4/45	170/20488	0.00052287528001181	0.00170834341938641	0.000549397939142843	IL1B/AKT1/NFKB1/CD44	4
GO:0001098	MF	GO:0001098	basal transcription machinery binding	3/45	72/20488	0.00053115695815902	0.00172913641523428	0.000556084902043739	AR/TP53/MIR145	3
GO:0001099	MF	GO:0001099	basal RNA polymerase II transcription machinery binding	3/45	72/20488	0.00053115695815902	0.00172913641523428	0.000556084902043739	AR/TP53/MIR145	3
GO:0006305	BP	GO:0006305	DNA alkylation	3/45	72/20488	0.00053115695815902	0.00172913641523428	0.000556084902043739	PARP1/MYC/FOS	3
GO:0006306	BP	GO:0006306	DNA methylation	3/45	72/20488	0.00053115695815902	0.00172913641523428	0.000556084902043739	PARP1/MYC/FOS	3
GO:0055074	BP	GO:0055074	calcium ion homeostasis	6/45	471/20488	0.000544638650691462	0.00177142616144644	0.0005696851531128	ANXA5/F2R/BCL2/CXCL12/CX3CL1/CCL11	6
GO:0030324	BP	GO:0030324	lung development	4/45	172/20488	0.000546401269028429	0.00177555799764463	0.000571013938804484	VEGFA/TNF/MAPK1/EGFR	4
GO:0031100	BP	GO:0031100	animal organ regeneration	3/45	73/20488	0.000553072902594044	0.00178927954153058	0.000575426744711802	CXCL12/EGFR/HMOX1	3
GO:0044389	MF	GO:0044389	ubiquitin-like protein ligase binding	5/45	308/20488	0.000554867766346392	0.00178927954153058	0.000575426744711802	TP53/HIF1A/BCL2/PPARGC1A/EGFR	5
GO:0002295	BP	GO:0002295	T-helper cell lineage commitment	2/45	16/20488	0.000555088385631471	0.00178927954153058	0.000575426744711802	IL6/STAT3	2
GO:0002739	BP	GO:0002739	regulation of cytokine secretion involved in immune response	2/45	16/20488	0.000555088385631471	0.00178927954153058	0.000575426744711802	TNF/MAPK14	2
GO:0004708	MF	GO:0004708	MAP kinase kinase activity	2/45	16/20488	0.000555088385631471	0.00178927954153058	0.000575426744711802	MAPK1/MAPK14	2
GO:0016540	BP	GO:0016540	protein autoprocessing	2/45	16/20488	0.000555088385631471	0.00178927954153058	0.000575426744711802	PARP1/CASP1	2
GO:0045722	BP	GO:0045722	positive regulation of gluconeogenesis	2/45	16/20488	0.000555088385631471	0.00178927954153058	0.000575426744711802	SIRT1/PPARGC1A	2
GO:0071380	BP	GO:0071380	cellular response to prostaglandin E stimulus	2/45	16/20488	0.000555088385631471	0.00178927954153058	0.000575426744711802	AKT1/PRKAA2	2
GO:1902001	BP	GO:1902001	fatty acid transmembrane transport	2/45	16/20488	0.000555088385631471	0.00178927954153058	0.000575426744711802	AKT1/PRKAA2	2
GO:0016569	BP	GO:0016569	covalent chromatin modification	6/45	474/20488	0.000563129356762273	0.00181357820521564	0.000583241119503783	TP53/SIRT1/IL1B/PRKAA2/VEGFA/PPARGC1A	6
GO:0042113	BP	GO:0042113	B cell activation	5/45	310/20488	0.000571380108636443	0.00183850852083109	0.000591258631595249	CASP3/TP53/BCL2/IL6/IL4	5
GO:0014015	BP	GO:0014015	positive regulation of gliogenesis	3/45	74/20488	0.000575559839585388	0.00184373387334324	0.000592939088738055	IL1B/IL6/TNF	3
GO:0032677	BP	GO:0032677	regulation of interleukin-8 production	3/45	74/20488	0.000575559839585388	0.00184373387334324	0.000592939088738055	IL1B/F2R/TNF	3
GO:0043367	BP	GO:0043367	CD4-positive, alpha-beta T cell differentiation	3/45	74/20488	0.000575559839585388	0.00184373387334324	0.000592939088738055	IL6/IFNG/STAT3	3
GO:0051145	BP	GO:0051145	smooth muscle cell differentiation	3/45	74/20488	0.000575559839585388	0.00184373387334324	0.000592939088738055	SIRT1/VEGFA/MIR145	3
GO:0072078	BP	GO:0072078	nephron tubule morphogenesis	3/45	74/20488	0.000575559839585388	0.00184373387334324	0.000592939088738055	BCL2/VEGFA/MYC	3
GO:0032200	BP	GO:0032200	telomere organization	4/45	175/20488	0.000583090152962263	0.00186619891901942	0.000600163777671895	PARP1/MAPK1/TERT/MYC	4
GO:0030323	BP	GO:0030323	respiratory tube development	4/45	176/20488	0.000595699754196076	0.00190317893125354	0.000612056434780734	VEGFA/TNF/MAPK1/EGFR	4
GO:0051897	BP	GO:0051897	positive regulation of protein kinase B signaling	4/45	176/20488	0.000595699754196076	0.00190317893125354	0.000612056434780734	CX3CL1/TNF/EGFR/NOX4	4
GO:0048469	BP	GO:0048469	cell maturation	4/45	177/20488	0.000608502125038529	0.00194236032302122	0.000624657048712118	HIF1A/BCL2/VEGFA/CX3CL1	4
GO:0034765	BP	GO:0034765	regulation of ion transmembrane transport	6/45	483/20488	0.000621555016026744	0.00197756086733535	0.000635977434463269	AKT1/F2R/PPARGC1A/IFNG/CX3CL1/MMP9	6
GO:0000422	BP	GO:0000422	autophagy of mitochondrion	3/45	76/20488	0.000622271024237767	0.00197756086733535	0.000635977434463269	TP53/HIF1A/PPARGC1A	3
GO:0046902	BP	GO:0046902	regulation of mitochondrial membrane permeability	3/45	76/20488	0.000622271024237767	0.00197756086733535	0.000635977434463269	TP53/BCL2/STAT3	3
GO:0061726	BP	GO:0061726	mitochondrion disassembly	3/45	76/20488	0.000622271024237767	0.00197756086733535	0.000635977434463269	TP53/HIF1A/PPARGC1A	3
GO:0072088	BP	GO:0072088	nephron epithelium morphogenesis	3/45	76/20488	0.000622271024237767	0.00197756086733535	0.000635977434463269	BCL2/VEGFA/MYC	3
GO:0006089	BP	GO:0006089	lactate metabolic process	2/45	17/20488	0.000628221565898392	0.00198423396514492	0.000638123481998366	TP53/HIF1A	2
GO:0015732	BP	GO:0015732	prostaglandin transport	2/45	17/20488	0.000628221565898392	0.00198423396514492	0.000638123481998366	IL1B/NOS2	2
GO:0033145	BP	GO:0033145	positive regulation of intracellular steroid hormone receptor signaling pathway	2/45	17/20488	0.000628221565898392	0.00198423396514492	0.000638123481998366	AR/PARP1	2
GO:0043373	BP	GO:0043373	CD4-positive, alpha-beta T cell lineage commitment	2/45	17/20488	0.000628221565898392	0.00198423396514492	0.000638123481998366	IL6/STAT3	2
GO:0051709	BP	GO:0051709	regulation of killing of cells of other organism	2/45	17/20488	0.000628221565898392	0.00198423396514492	0.000638123481998366	NOS2/IFNG	2
GO:0060644	BP	GO:0060644	mammary gland epithelial cell differentiation	2/45	17/20488	0.000628221565898392	0.00198423396514492	0.000638123481998366	AKT1/HIF1A	2
GO:0070242	BP	GO:0070242	thymocyte apoptotic process	2/45	17/20488	0.000628221565898392	0.00198423396514492	0.000638123481998366	TP53/HIF1A	2
GO:0030177	BP	GO:0030177	positive regulation of Wnt signaling pathway	4/45	179/20488	0.000634691866581526	0.0020011657017129	0.000643568675904344	MIR145/NFKB1/EGFR/TERT	4
GO:2001235	BP	GO:2001235	positive regulation of apoptotic signaling pathway	4/45	179/20488	0.000634691866581526	0.0020011657017129	0.000643568675904344	TP53/SIRT1/BCL2/MMP9	4
GO:0016575	BP	GO:0016575	histone deacetylation	3/45	77/20488	0.000646507325472385	0.00203486206193621	0.000654405320722484	TP53/SIRT1/VEGFA	3
GO:0061418	BP	GO:0061418	regulation of transcription from RNA polymerase II promoter in response to hypoxia	3/45	77/20488	0.000646507325472385	0.00203486206193621	0.000654405320722484	TP53/HIF1A/VEGFA	3
GO:0022408	BP	GO:0022408	negative regulation of cell-cell adhesion	4/45	181/20488	0.000661672775502201	0.0020789666387077	0.000668589215664245	CASP3/AKT1/VEGFA/CXCL12	4
GO:0051147	BP	GO:0051147	regulation of muscle cell differentiation	4/45	181/20488	0.000661672775502201	0.0020789666387077	0.000668589215664245	SIRT1/BCL2/MIR145/MAPK14	4
GO:0033143	BP	GO:0033143	regulation of intracellular steroid hormone receptor signaling pathway	3/45	78/20488	0.000671338726794086	0.00210383908561796	0.000676588117359809	AR/PARP1/SIRT1	3
GO:0061333	BP	GO:0061333	renal tubule morphogenesis	3/45	78/20488	0.000671338726794086	0.00210383908561796	0.000676588117359809	BCL2/VEGFA/MYC	3
GO:0072028	BP	GO:0072028	nephron morphogenesis	3/45	78/20488	0.000671338726794086	0.00210383908561796	0.000676588117359809	BCL2/VEGFA/MYC	3
GO:0072503	BP	GO:0072503	cellular divalent inorganic cation homeostasis	6/45	493/20488	0.000691900213946092	0.00216639242335378	0.000696705076542939	ANXA5/F2R/BCL2/CXCL12/CX3CL1/CCL11	6
GO:0001570	BP	GO:0001570	vasculogenesis	3/45	79/20488	0.000696771142924848	0.00217597706712548	0.000699787468218895	VEGFA/KDR/XDH	3
GO:0050660	MF	GO:0050660	flavin adenine dinucleotide binding	3/45	79/20488	0.000696771142924848	0.00217597706712548	0.000699787468218895	NOS2/XDH/NOX4	3
GO:0055072	BP	GO:0055072	iron ion homeostasis	3/45	79/20488	0.000696771142924848	0.00217597706712548	0.000699787468218895	HIF1A/HMOX1/MYC	3
GO:0043401	BP	GO:0043401	steroid hormone mediated signaling pathway	4/45	184/20488	0.000703656944162473	0.00218889492432347	0.000703941810982872	AR/PARP1/SIRT1/PPARGC1A	4
GO:0050864	BP	GO:0050864	regulation of B cell activation	4/45	184/20488	0.000703656944162473	0.00218889492432347	0.000703941810982872	CASP3/BCL2/IL6/IL4	4
GO:0007252	BP	GO:0007252	I-kappaB phosphorylation	2/45	18/20488	0.000705762350149207	0.00218889492432347	0.000703941810982872	AKT1/CX3CL1	2
GO:0031065	BP	GO:0031065	positive regulation of histone deacetylation	2/45	18/20488	0.000705762350149207	0.00218889492432347	0.000703941810982872	TP53/VEGFA	2
GO:0044320	BP	GO:0044320	cellular response to leptin stimulus	2/45	18/20488	0.000705762350149207	0.00218889492432347	0.000703941810982872	SIRT1/STAT3	2
GO:0051023	BP	GO:0051023	regulation of immunoglobulin secretion	2/45	18/20488	0.000705762350149207	0.00218889492432347	0.000703941810982872	IL6/TNF	2
GO:0051782	BP	GO:0051782	negative regulation of cell division	2/45	18/20488	0.000705762350149207	0.00218889492432347	0.000703941810982872	MIR145/MYC	2
GO:0150079	BP	GO:0150079	negative regulation of neuroinflammatory response	2/45	18/20488	0.000705762350149207	0.00218889492432347	0.000703941810982872	CX3CL1/IL4	2
GO:0007369	BP	GO:0007369	gastrulation	4/45	185/20488	0.000718061805033794	0.00222512794738565	0.000715594238693471	TP53/MMP8/MIR145/MMP9	4
GO:0022900	BP	GO:0022900	electron transport chain	4/45	186/20488	0.000732674539910928	0.00226846100039375	0.000729530013988564	AKR1B1/PPARGC1A/XDH/NOX4	4
GO:0050839	MF	GO:0050839	cell adhesion molecule binding	6/45	499/20488	0.000736985551882266	0.0022798515314231	0.000733193173399167	IL1B/BSG/CXCL12/CX3CL1/EGFR/KDR	6
GO:0007045	BP	GO:0007045	cell-substrate adherens junction assembly	3/45	81/20488	0.000749462456276355	0.00230854917146782	0.000742422245329268	BCL2/VEGFA/KDR	3
GO:0014855	BP	GO:0014855	striated muscle cell proliferation	3/45	81/20488	0.000749462456276355	0.00230854917146782	0.000742422245329268	MAPK1/STAT3/MAPK14	3
GO:0032204	BP	GO:0032204	regulation of telomere maintenance	3/45	81/20488	0.000749462456276355	0.00230854917146782	0.000742422245329268	PARP1/MAPK1/MYC	3
GO:0048041	BP	GO:0048041	focal adhesion assembly	3/45	81/20488	0.000749462456276355	0.00230854917146782	0.000742422245329268	BCL2/VEGFA/KDR	3
GO:0110110	BP	GO:0110110	positive regulation of animal organ morphogenesis	3/45	81/20488	0.000749462456276355	0.00230854917146782	0.000742422245329268	AR/VEGFA/MYC	3
GO:0010833	BP	GO:0010833	telomere maintenance via telomere lengthening	3/45	82/20488	0.000776732961283987	0.00238643593811869	0.000767470387640055	PARP1/MAPK1/TERT	3
GO:0030279	BP	GO:0030279	negative regulation of ossification	3/45	82/20488	0.000776732961283987	0.00238643593811869	0.000767470387640055	HIF1A/BCL2/TNF	3
GO:1905954	BP	GO:1905954	positive regulation of lipid localization	3/45	82/20488	0.000776732961283987	0.00238643593811869	0.000767470387640055	SIRT1/IL1B/NFKB1	3
GO:0002544	BP	GO:0002544	chronic inflammatory response	2/45	19/20488	0.000787691890647627	0.00239561943470994	0.000770423771628371	TNF/CCL11	2
GO:0002726	BP	GO:0002726	positive regulation of T cell cytokine production	2/45	19/20488	0.000787691890647627	0.00239561943470994	0.000770423771628371	IL1B/IL6	2
GO:0002922	BP	GO:0002922	positive regulation of humoral immune response	2/45	19/20488	0.000787691890647627	0.00239561943470994	0.000770423771628371	IL1B/TNF	2
GO:0010888	BP	GO:0010888	negative regulation of lipid storage	2/45	19/20488	0.000787691890647627	0.00239561943470994	0.000770423771628371	IL6/TNF	2
GO:0042789	BP	GO:0042789	mRNA transcription by RNA polymerase II	2/45	19/20488	0.000787691890647627	0.00239561943470994	0.000770423771628371	HIF1A/STAT3	2
GO:0060149	BP	GO:0060149	negative regulation of posttranscriptional gene silencing	2/45	19/20488	0.000787691890647627	0.00239561943470994	0.000770423771628371	TP53/TERT	2
GO:0060716	BP	GO:0060716	labyrinthine layer blood vessel development	2/45	19/20488	0.000787691890647627	0.00239561943470994	0.000770423771628371	AKT1/MAPK1	2
GO:0060967	BP	GO:0060967	negative regulation of gene silencing by RNA	2/45	19/20488	0.000787691890647627	0.00239561943470994	0.000770423771628371	TP53/TERT	2
GO:1900409	BP	GO:1900409	positive regulation of cellular response to oxidative stress	2/45	19/20488	0.000787691890647627	0.00239561943470994	0.000770423771628371	MMP3/TNF	2
GO:1902170	BP	GO:1902170	cellular response to reactive nitrogen species	2/45	19/20488	0.000787691890647627	0.00239561943470994	0.000770423771628371	MMP3/PPARGC1A	2
GO:1903798	BP	GO:1903798	regulation of production of miRNAs involved in gene silencing by miRNA	2/45	19/20488	0.000787691890647627	0.00239561943470994	0.000770423771628371	TP53/EGFR	2
GO:2000010	BP	GO:2000010	positive regulation of protein localization to cell surface	2/45	19/20488	0.000787691890647627	0.00239561943470994	0.000770423771628371	AKT1/TNF	2
GO:0048145	BP	GO:0048145	regulation of fibroblast proliferation	3/45	83/20488	0.00080462769705164	0.00244506495641555	0.000786325297876918	TP53/EGFR/MYC	3
GO:0043112	BP	GO:0043112	receptor metabolic process	4/45	192/20488	0.000824810721351226	0.00250428642416992	0.000805370738019715	HIF1A/VEGFA/IFNG/TNF	4
GO:0048144	BP	GO:0048144	fibroblast proliferation	3/45	84/20488	0.000833152357775833	0.00252748574810549	0.000812831568561789	TP53/EGFR/MYC	3
GO:0007219	BP	GO:0007219	Notch signaling pathway	4/45	193/20488	0.000840925803478007	0.00254892384297914	0.000819725993306293	AKT1/EGFR/STAT3/MYC	4
GO:0014031	BP	GO:0014031	mesenchymal cell development	3/45	85/20488	0.000862312594111574	0.00261155459862338	0.000839867849848384	HIF1A/BCL2/MAPK1	3
GO:0001091	MF	GO:0001091	RNA polymerase II basal transcription factor binding	2/45	20/20488	0.000873991398006165	0.00263365661872033	0.000846975790883168	AR/TP53	2
GO:0002374	BP	GO:0002374	cytokine secretion involved in immune response	2/45	20/20488	0.000873991398006165	0.00263365661872033	0.000846975790883168	TNF/MAPK14	2
GO:0051767	BP	GO:0051767	nitric-oxide synthase biosynthetic process	2/45	20/20488	0.000873991398006165	0.00263365661872033	0.000846975790883168	IFNG/KDR	2
GO:0051769	BP	GO:0051769	regulation of nitric-oxide synthase biosynthetic process	2/45	20/20488	0.000873991398006165	0.00263365661872033	0.000846975790883168	IFNG/KDR	2
GO:0071636	BP	GO:0071636	positive regulation of transforming growth factor beta production	2/45	20/20488	0.000873991398006165	0.00263365661872033	0.000846975790883168	PTGS2/CX3CL1	2
GO:0097709	BP	GO:0097709	connective tissue replacement	2/45	20/20488	0.000873991398006165	0.00263365661872033	0.000846975790883168	HIF1A/F2R	2
GO:1904062	BP	GO:1904062	regulation of cation transmembrane transport	5/45	342/20488	0.000889194674722907	0.00267708423143513	0.00086094197628632	F2R/PPARGC1A/IFNG/CX3CL1/MMP9	5
GO:0001942	BP	GO:0001942	hair follicle development	3/45	86/20488	0.000892114013358756	0.00267708423143513	0.00086094197628632	BCL2/TNF/EGFR	3
GO:0008625	BP	GO:0008625	extrinsic apoptotic signaling pathway via death domain receptors	3/45	86/20488	0.000892114013358756	0.00267708423143513	0.00086094197628632	BCL2/TNF/HMOX1	3
GO:0042058	BP	GO:0042058	regulation of epidermal growth factor receptor signaling pathway	3/45	86/20488	0.000892114013358756	0.00267708423143513	0.00086094197628632	AKT1/MMP9/EGFR	3
GO:0090559	BP	GO:0090559	regulation of membrane permeability	3/45	86/20488	0.000892114013358756	0.00267708423143513	0.00086094197628632	TP53/BCL2/STAT3	3
GO:0045844	BP	GO:0045844	positive regulation of striated muscle tissue development	3/45	87/20488	0.00092256217964792	0.00276385530065619	0.000888847282717265	BCL2/MAPK1/MAPK14	3
GO:0048636	BP	GO:0048636	positive regulation of muscle organ development	3/45	87/20488	0.00092256217964792	0.00276385530065619	0.000888847282717265	BCL2/MAPK1/MAPK14	3
GO:0031099	BP	GO:0031099	regeneration	4/45	198/20488	0.000924855741626649	0.00276613155891154	0.000889579320304239	BCL2/CXCL12/EGFR/HMOX1	4
GO:0060541	BP	GO:0060541	respiratory system development	4/45	198/20488	0.000924855741626649	0.00276613155891154	0.000889579320304239	VEGFA/TNF/MAPK1/EGFR	4
GO:0007179	BP	GO:0007179	transforming growth factor beta receptor signaling pathway	4/45	199/20488	0.000942324484969585	0.00281604342774258	0.000905630822340281	PARP1/TP53/SIRT1/FOS	4
GO:0022404	BP	GO:0022404	molting cycle process	3/45	88/20488	0.000953662614125383	0.00283816918246721	0.000912746396357627	BCL2/TNF/EGFR	3
GO:0022405	BP	GO:0022405	hair cycle process	3/45	88/20488	0.000953662614125383	0.00283816918246721	0.000912746396357627	BCL2/TNF/EGFR	3
GO:0034103	BP	GO:0034103	regulation of tissue remodeling	3/45	88/20488	0.000953662614125383	0.00283816918246721	0.000912746396357627	TP53/IL6/EGFR	3
GO:0098773	BP	GO:0098773	skin epidermis development	3/45	88/20488	0.000953662614125383	0.00283816918246721	0.000912746396357627	BCL2/TNF/EGFR	3
GO:1901888	BP	GO:1901888	regulation of cell junction assembly	3/45	88/20488	0.000953662614125383	0.00283816918246721	0.000912746396357627	VEGFA/TNF/KDR	3
GO:0010310	BP	GO:0010310	regulation of hydrogen peroxide metabolic process	2/45	21/20488	0.000964642141029838	0.00285670295787736	0.000918706800980798	MMP3/STAT3	2
GO:0010829	BP	GO:0010829	negative regulation of glucose transmembrane transport	2/45	21/20488	0.000964642141029838	0.00285670295787736	0.000918706800980798	IL1B/TNF	2
GO:0030728	BP	GO:0030728	ovulation	2/45	21/20488	0.000964642141029838	0.00285670295787736	0.000918706800980798	SIRT1/PTGS2	2
GO:0046827	BP	GO:0046827	positive regulation of protein export from nucleus	2/45	21/20488	0.000964642141029838	0.00285670295787736	0.000918706800980798	TP53/IL1B	2
GO:1902884	BP	GO:1902884	positive regulation of response to oxidative stress	2/45	21/20488	0.000964642141029838	0.00285670295787736	0.000918706800980798	MMP3/TNF	2
GO:1904469	BP	GO:1904469	positive regulation of tumor necrosis factor secretion	2/45	21/20488	0.000964642141029838	0.00285670295787736	0.000918706800980798	MMP8/IFNG	2
GO:0007178	BP	GO:0007178	transmembrane receptor protein serine/threonine kinase signaling pathway	5/45	349/20488	0.000973450066492179	0.00288042197689687	0.000926334763848177	PARP1/TP53/SIRT1/MAPK14/FOS	5
GO:0044798	CC	GO:0044798	nuclear transcription factor complex	4/45	201/20488	0.000977958279029476	0.00289138976431092	0.000929861970224747	TP53/HIF1A/STAT3/FOS	4
GO:0001656	BP	GO:0001656	metanephros development	3/45	90/20488	0.00101784215841584	0.00300192695454289	0.000965410387377252	BCL2/AKR1B1/MYC	3
GO:0034333	BP	GO:0034333	adherens junction assembly	3/45	90/20488	0.00101784215841584	0.00300192695454289	0.000965410387377252	BCL2/VEGFA/KDR	3
GO:0046849	BP	GO:0046849	bone remodeling	3/45	90/20488	0.00101784215841584	0.00300192695454289	0.000965410387377252	IL6/EGFR/NOX4	3
GO:0006473	BP	GO:0006473	protein acetylation	4/45	204/20488	0.00103317516215689	0.00304465915841495	0.000979152931455875	SIRT1/IL1B/PRKAA2/PPARGC1A	4
GO:0031589	BP	GO:0031589	cell-substrate adhesion	5/45	354/20488	0.00103718011606777	0.00305396626829098	0.000982146069092746	BCL2/VEGFA/CX3CL1/KDR/CD44	5
GO:0051899	BP	GO:0051899	membrane depolarization	3/45	91/20488	0.00105093209725788	0.00308480144127755	0.000992062564979749	PARP1/BCL2/KDR	3
GO:0060333	BP	GO:0060333	interferon-gamma-mediated signaling pathway	3/45	91/20488	0.00105093209725788	0.00308480144127755	0.000992062564979749	TP53/IFNG/CD44	3
GO:1901992	BP	GO:1901992	positive regulation of mitotic cell cycle phase transition	3/45	91/20488	0.00105093209725788	0.00308480144127755	0.000992062564979749	AKT1/EGFR/TERT	3
GO:0006925	BP	GO:0006925	inflammatory cell apoptotic process	2/45	22/20488	0.00105962544656027	0.00308480144127755	0.000992062564979749	SIRT1/IL6	2
GO:0010869	BP	GO:0010869	regulation of receptor biosynthetic process	2/45	22/20488	0.00105962544656027	0.00308480144127755	0.000992062564979749	HIF1A/IFNG	2
GO:0031281	BP	GO:0031281	positive regulation of cyclase activity	2/45	22/20488	0.00105962544656027	0.00308480144127755	0.000992062564979749	NOS2/MAPK14	2
GO:0032069	BP	GO:0032069	regulation of nuclease activity	2/45	22/20488	0.00105962544656027	0.00308480144127755	0.000992062564979749	SIRT1/AKT1	2
GO:0033622	BP	GO:0033622	integrin activation	2/45	22/20488	0.00105962544656027	0.00308480144127755	0.000992062564979749	CXCL12/CX3CL1	2
GO:0044321	BP	GO:0044321	response to leptin	2/45	22/20488	0.00105962544656027	0.00308480144127755	0.000992062564979749	SIRT1/STAT3	2
GO:0045723	BP	GO:0045723	positive regulation of fatty acid biosynthetic process	2/45	22/20488	0.00105962544656027	0.00308480144127755	0.000992062564979749	IL1B/PTGS2	2
GO:0048305	BP	GO:0048305	immunoglobulin secretion	2/45	22/20488	0.00105962544656027	0.00308480144127755	0.000992062564979749	IL6/TNF	2
GO:0071379	BP	GO:0071379	cellular response to prostaglandin stimulus	2/45	22/20488	0.00105962544656027	0.00308480144127755	0.000992062564979749	AKT1/PRKAA2	2
GO:1903589	BP	GO:1903589	positive regulation of blood vessel endothelial cell proliferation involved in sprouting angiogenesis	2/45	22/20488	0.00105962544656027	0.00308480144127755	0.000992062564979749	VEGFA/HMOX1	2
GO:2000773	BP	GO:2000773	negative regulation of cellular senescence	2/45	22/20488	0.00105962544656027	0.00308480144127755	0.000992062564979749	SIRT1/TERT	2
GO:0006959	BP	GO:0006959	humoral immune response	5/45	356/20488	0.0010635234188238	0.00309365239653019	0.000994909004706131	IL1B/BCL2/IL6/IFNG/TNF	5
GO:0019319	BP	GO:0019319	hexose biosynthetic process	3/45	92/20488	0.0010846959627122	0.003147625372086	0.00101226654605483	SIRT1/AKR1B1/PPARGC1A	3
GO:0035258	MF	GO:0035258	steroid hormone receptor binding	3/45	92/20488	0.0010846959627122	0.003147625372086	0.00101226654605483	PARP1/PPARGC1A/STAT3	3
GO:0035710	BP	GO:0035710	CD4-positive, alpha-beta T cell activation	3/45	92/20488	0.0010846959627122	0.003147625372086	0.00101226654605483	IL6/IFNG/STAT3	3
GO:0007589	BP	GO:0007589	body fluid secretion	3/45	93/20488	0.00111913906375928	0.00323456298315683	0.00104022541182754	HIF1A/VEGFA/XDH	3
GO:0035249	BP	GO:0035249	synaptic transmission, glutamatergic	3/45	93/20488	0.00111913906375928	0.00323456298315683	0.00104022541182754	PTGS2/TNF/EGFR	3
GO:0072080	BP	GO:0072080	nephron tubule development	3/45	93/20488	0.00111913906375928	0.00323456298315683	0.00104022541182754	BCL2/VEGFA/MYC	3
GO:1901184	BP	GO:1901184	regulation of ERBB signaling pathway	3/45	93/20488	0.00111913906375928	0.00323456298315683	0.00104022541182754	AKT1/MMP9/EGFR	3
GO:1990782	MF	GO:1990782	protein tyrosine kinase binding	3/45	93/20488	0.00111913906375928	0.00323456298315683	0.00104022541182754	TP53/ANXA5/NOX4	3
GO:0002460	BP	GO:0002460	adaptive immune response based on somatic recombination of immune receptors built from immunoglobulin superfamily domains	5/45	361/20488	0.00113156067278544	0.00326784575399285	0.00105092904758295	IL1B/IL6/TNF/IL4/STAT3	5
GO:0001654	BP	GO:0001654	eye development	5/45	362/20488	0.00114554750253964	0.00330559187332839	0.00106306808235679	HIF1A/BCL2/VEGFA/EGFR/STAT3	5
GO:0044728	BP	GO:0044728	DNA methylation or demethylation	3/45	94/20488	0.00115426666749315	0.00332504184391417	0.00106932313250359	PARP1/MYC/FOS	3
GO:0060993	BP	GO:0060993	kidney morphogenesis	3/45	94/20488	0.00115426666749315	0.00332504184391417	0.00106932313250359	BCL2/VEGFA/MYC	3
GO:0034695	BP	GO:0034695	response to prostaglandin E	2/45	23/20488	0.00115892269932014	0.00332504184391417	0.00106932313250359	AKT1/PRKAA2	2
GO:0051152	BP	GO:0051152	positive regulation of smooth muscle cell differentiation	2/45	23/20488	0.00115892269932014	0.00332504184391417	0.00106932313250359	SIRT1/MIR145	2
GO:0070412	MF	GO:0070412	R-SMAD binding	2/45	23/20488	0.00115892269932014	0.00332504184391417	0.00106932313250359	PARP1/FOS	2
GO:0090140	BP	GO:0090140	regulation of mitochondrial fission	2/45	23/20488	0.00115892269932014	0.00332504184391417	0.00106932313250359	PPARGC1A/KDR	2
GO:0090343	BP	GO:0090343	positive regulation of cell aging	2/45	23/20488	0.00115892269932014	0.00332504184391417	0.00106932313250359	TP53/SIRT1	2
GO:0030111	BP	GO:0030111	regulation of Wnt signaling pathway	5/45	363/20488	0.00115966250059441	0.00332504184391417	0.00106932313250359	MIR145/NFKB1/EGFR/TERT/MAPK14	5
GO:0005667	CC	GO:0005667	transcription factor complex	5/45	365/20488	0.00118827994128803	0.00340145244491516	0.00109389654452498	PARP1/TP53/HIF1A/STAT3/FOS	5
GO:0042100	BP	GO:0042100	B cell proliferation	3/45	95/20488	0.00119008399930217	0.00340145244491516	0.00109389654452498	CASP3/BCL2/IL4	3
GO:0042102	BP	GO:0042102	positive regulation of T cell proliferation	3/45	95/20488	0.00119008399930217	0.00340145244491516	0.00109389654452498	IL1B/IL6/IL4	3
GO:0061326	BP	GO:0061326	renal tubule development	3/45	95/20488	0.00119008399930217	0.00340145244491516	0.00109389654452498	BCL2/VEGFA/MYC	3
GO:0150063	BP	GO:0150063	visual system development	5/45	366/20488	0.00120278385664689	0.00343502879724887	0.00110469459517845	HIF1A/BCL2/VEGFA/EGFR/STAT3	5
GO:0045732	BP	GO:0045732	positive regulation of protein catabolic process	4/45	214/20488	0.00123308944044994	0.00351879241432194	0.00113163271433697	IL1B/AKT1/IFNG/TNF	4
GO:0010810	BP	GO:0010810	regulation of cell-substrate adhesion	4/45	215/20488	0.00125446620875925	0.0035769641225254	0.00115034055506778	BCL2/VEGFA/CX3CL1/KDR	4
GO:0010288	BP	GO:0010288	response to lead ion	2/45	24/20488	0.00126251534175807	0.00358095633016035	0.00115162443664708	ANXA5/PTGS2	2
GO:0044346	BP	GO:0044346	fibroblast apoptotic process	2/45	24/20488	0.00126251534175807	0.00358095633016035	0.00115162443664708	TP53/MYC	2
GO:0071677	BP	GO:0071677	positive regulation of mononuclear cell migration	2/45	24/20488	0.00126251534175807	0.00358095633016035	0.00115162443664708	CXCL12/TNF	2
GO:2001026	BP	GO:2001026	regulation of endothelial cell chemotaxis	2/45	24/20488	0.00126251534175807	0.00358095633016035	0.00115162443664708	VEGFA/KDR	2
GO:0001657	BP	GO:0001657	ureteric bud development	3/45	97/20488	0.00126380854125149	0.00358095633016035	0.00115162443664708	BCL2/VEGFA/MYC	3
GO:0007044	BP	GO:0007044	cell-substrate junction assembly	3/45	97/20488	0.00126380854125149	0.00358095633016035	0.00115162443664708	BCL2/VEGFA/KDR	3
GO:0051591	BP	GO:0051591	response to cAMP	3/45	97/20488	0.00126380854125149	0.00358095633016035	0.00115162443664708	BSG/FOS/NOX4	3
GO:0120162	BP	GO:0120162	positive regulation of cold-induced thermogenesis	3/45	97/20488	0.00126380854125149	0.00358095633016035	0.00115162443664708	VEGFA/PPARGC1A/IL4	3
GO:0032869	BP	GO:0032869	cellular response to insulin stimulus	4/45	216/20488	0.00127610163447496	0.00361295023198679	0.00116191357613105	PARP1/SIRT1/IL1B/AKT1	4
GO:0048880	BP	GO:0048880	sensory system development	5/45	371/20488	0.00127728493949286	0.00361346413862804	0.00116207884691115	HIF1A/BCL2/VEGFA/EGFR/STAT3	5
GO:0043393	BP	GO:0043393	regulation of protein binding	4/45	217/20488	0.00129799741067297	0.00366535961350441	0.00117876827049213	AKT1/BCL2/MMP9/TERT	4
GO:0031341	BP	GO:0031341	regulation of cell killing	3/45	98/20488	0.00130172599525898	0.00366535961350441	0.00117876827049213	NOS2/IFNG/IL4	3
GO:0046364	BP	GO:0046364	monosaccharide biosynthetic process	3/45	98/20488	0.00130172599525898	0.00366535961350441	0.00117876827049213	SIRT1/AKR1B1/PPARGC1A	3
GO:0050764	BP	GO:0050764	regulation of phagocytosis	3/45	98/20488	0.00130172599525898	0.00366535961350441	0.00117876827049213	IL1B/IFNG/TNF	3
GO:0072163	BP	GO:0072163	mesonephric epithelium development	3/45	98/20488	0.00130172599525898	0.00366535961350441	0.00117876827049213	BCL2/VEGFA/MYC	3
GO:0072164	BP	GO:0072164	mesonephric tubule development	3/45	98/20488	0.00130172599525898	0.00366535961350441	0.00117876827049213	BCL2/VEGFA/MYC	3
GO:0019722	BP	GO:0019722	calcium-mediated signaling	4/45	218/20488	0.0013201552299068	0.00371435250723388	0.00119452423298899	CCL4/TNF/EGFR/KDR	4
GO:0000980	MF	GO:0000980	RNA polymerase II distal enhancer sequence-specific DNA binding	3/45	99/20488	0.00134035366543338	0.0037623779542554	0.00120996906762857	TP53/SIRT1/NFKB1	3
GO:0019395	BP	GO:0019395	fatty acid oxidation	3/45	99/20488	0.00134035366543338	0.0037623779542554	0.00120996906762857	AKT1/PPARGC1A/MAPK14	3
GO:1901570	BP	GO:1901570	fatty acid derivative biosynthetic process	3/45	99/20488	0.00134035366543338	0.0037623779542554	0.00120996906762857	SIRT1/IL1B/PTGS2	3
GO:0007584	BP	GO:0007584	response to nutrient	4/45	219/20488	0.00134257678415957	0.00376568776085814	0.00121103349115482	IL1B/PTGS2/EGFR/HMOX1	4
GO:0002053	BP	GO:0002053	positive regulation of mesenchymal cell proliferation	2/45	25/20488	0.00137038487389382	0.00381697161400386	0.00122752621908636	VEGFA/MYC	2
GO:0002719	BP	GO:0002719	negative regulation of cytokine production involved in immune response	2/45	25/20488	0.00137038487389382	0.00381697161400386	0.00122752621908636	TNF/HMOX1	2
GO:0019430	BP	GO:0019430	removal of superoxide radicals	2/45	25/20488	0.00137038487389382	0.00381697161400386	0.00122752621908636	MPO/TNF	2
GO:0032461	BP	GO:0032461	positive regulation of protein oligomerization	2/45	25/20488	0.00137038487389382	0.00381697161400386	0.00122752621908636	TP53/MMP3	2
GO:0050901	BP	GO:0050901	leukocyte tethering or rolling	2/45	25/20488	0.00137038487389382	0.00381697161400386	0.00122752621908636	CXCL12/TNF	2
GO:0051894	BP	GO:0051894	positive regulation of focal adhesion assembly	2/45	25/20488	0.00137038487389382	0.00381697161400386	0.00122752621908636	VEGFA/KDR	2
GO:0060444	BP	GO:0060444	branching involved in mammary gland duct morphogenesis	2/45	25/20488	0.00137038487389382	0.00381697161400386	0.00122752621908636	AR/CCL11	2
GO:1904385	BP	GO:1904385	cellular response to angiotensin	2/45	25/20488	0.00137038487389382	0.00381697161400386	0.00122752621908636	MIR145/NFKB1	2
GO:2000679	BP	GO:2000679	positive regulation of transcription regulatory region DNA binding	2/45	25/20488	0.00137038487389382	0.00381697161400386	0.00122752621908636	PARP1/IFNG	2
GO:0007215	BP	GO:0007215	glutamate receptor signaling pathway	3/45	100/20488	0.00137969657132552	0.00383698190653135	0.00123396146702977	PPARGC1A/IFNG/CX3CL1	3
GO:0070498	BP	GO:0070498	interleukin-1-mediated signaling pathway	3/45	100/20488	0.00137969657132552	0.00383698190653135	0.00123396146702977	IL1B/IL6/NFKB1	3
GO:0034440	BP	GO:0034440	lipid oxidation	3/45	101/20488	0.00141975969185269	0.00394231963703821	0.00126783775407938	AKT1/PPARGC1A/MAPK14	3
GO:1903008	BP	GO:1903008	organelle disassembly	3/45	101/20488	0.00141975969185269	0.00394231963703821	0.00126783775407938	TP53/HIF1A/PPARGC1A	3
GO:0030900	BP	GO:0030900	forebrain development	5/45	381/20488	0.00143649214528652	0.00398571320619114	0.00128179299117874	CASP3/HIF1A/PPARGC1A/CXCL12/EGFR	5
GO:0000079	BP	GO:0000079	regulation of cyclin-dependent protein serine/threonine kinase activity	3/45	102/20488	0.00146054796547508	0.00403693219269627	0.00129826485820007	CASP3/AKT1/EGFR	3
GO:0001823	BP	GO:0001823	mesonephros development	3/45	102/20488	0.00146054796547508	0.00403693219269627	0.00129826485820007	BCL2/VEGFA/MYC	3
GO:0010522	BP	GO:0010522	regulation of calcium ion transport into cytosol	3/45	102/20488	0.00146054796547508	0.00403693219269627	0.00129826485820007	F2R/BCL2/CX3CL1	3
GO:0042562	MF	GO:0042562	hormone binding	3/45	102/20488	0.00146054796547508	0.00403693219269627	0.00129826485820007	AR/ANXA5/EGFR	3
GO:0098869	BP	GO:0098869	cellular oxidant detoxification	3/45	102/20488	0.00146054796547508	0.00403693219269627	0.00129826485820007	MPO/PTGS2/TNF	3
GO:0006309	BP	GO:0006309	apoptotic DNA fragmentation	2/45	26/20488	0.00148251285316393	0.00407267620819672	0.00130976002259723	CASP3/IL6	2
GO:0006700	BP	GO:0006700	C21-steroid hormone biosynthetic process	2/45	26/20488	0.00148251285316393	0.00407267620819672	0.00130976002259723	AKR1B1/PPARGC1A	2
GO:0051019	MF	GO:0051019	mitogen-activated protein kinase binding	2/45	26/20488	0.00148251285316393	0.00407267620819672	0.00130976002259723	SIRT1/MAPK14	2
GO:0072539	BP	GO:0072539	T-helper 17 cell differentiation	2/45	26/20488	0.00148251285316393	0.00407267620819672	0.00130976002259723	IL6/STAT3	2
GO:1900739	BP	GO:1900739	regulation of protein insertion into mitochondrial membrane involved in apoptotic signaling pathway	2/45	26/20488	0.00148251285316393	0.00407267620819672	0.00130976002259723	TP53/BCL2	2
GO:1900740	BP	GO:1900740	positive regulation of protein insertion into mitochondrial membrane involved in apoptotic signaling pathway	2/45	26/20488	0.00148251285316393	0.00407267620819672	0.00130976002259723	TP53/BCL2	2
GO:1903203	BP	GO:1903203	regulation of oxidative stress-induced neuron death	2/45	26/20488	0.00148251285316393	0.00407267620819672	0.00130976002259723	PARP1/HIF1A	2
GO:1905048	BP	GO:1905048	regulation of metallopeptidase activity	2/45	26/20488	0.00148251285316393	0.00407267620819672	0.00130976002259723	STAT3/MAPK14	2
GO:0004222	MF	GO:0004222	metalloendopeptidase activity	3/45	103/20488	0.00150206629037185	0.00412325198582288	0.0013260250356403	MMP3/MMP8/MMP9	3
GO:0045787	BP	GO:0045787	positive regulation of cell cycle	5/45	389/20488	0.00157406869912154	0.00431761657622158	0.00138853208439618	TP53/IL1B/AKT1/EGFR/TERT	5
GO:0005539	MF	GO:0005539	glycosaminoglycan binding	4/45	229/20488	0.00158166948683842	0.00433516857068858	0.00139417675131654	ANXA5/MPO/VEGFA/CD44	4
GO:0008593	BP	GO:0008593	regulation of Notch signaling pathway	3/45	105/20488	0.00158731248635126	0.0043440334888232	0.00139702768146241	AKT1/EGFR/STAT3	3
GO:0032006	BP	GO:0032006	regulation of TOR signaling	3/45	105/20488	0.00158731248635126	0.0043440334888232	0.00139702768146241	SIRT1/PRKAA2/HIF1A	3
GO:0036475	BP	GO:0036475	neuron death in response to oxidative stress	2/45	27/20488	0.00159888089426768	0.00436245339305864	0.00140295146546937	PARP1/HIF1A	2
GO:0071450	BP	GO:0071450	cellular response to oxygen radical	2/45	27/20488	0.00159888089426768	0.00436245339305864	0.00140295146546937	MPO/TNF	2
GO:0071451	BP	GO:0071451	cellular response to superoxide	2/45	27/20488	0.00159888089426768	0.00436245339305864	0.00140295146546937	MPO/TNF	2
GO:2000191	BP	GO:2000191	regulation of fatty acid transport	2/45	27/20488	0.00159888089426768	0.00436245339305864	0.00140295146546937	IL1B/AKT1	2
GO:0002456	BP	GO:0002456	T cell mediated immunity	3/45	106/20488	0.00163104995396208	0.00444014881806884	0.00142793807290265	IL1B/IL6/IL4	3
GO:1901989	BP	GO:1901989	positive regulation of cell cycle phase transition	3/45	106/20488	0.00163104995396208	0.00444014881806884	0.00142793807290265	AKT1/EGFR/TERT	3
GO:1904029	BP	GO:1904029	regulation of cyclin-dependent protein kinase activity	3/45	106/20488	0.00163104995396208	0.00444014881806884	0.00142793807290265	CASP3/AKT1/EGFR	3
GO:0030330	BP	GO:0030330	DNA damage response, signal transduction by p53 class mediator	3/45	107/20488	0.00167553666625141	0.00455437886599008	0.00146467410162143	TP53/SIRT1/CD44	3
GO:0043502	BP	GO:0043502	regulation of muscle adaptation	3/45	107/20488	0.00167553666625141	0.00455437886599008	0.00146467410162143	PARP1/PPARGC1A/MIR145	3
GO:0010639	BP	GO:0010639	negative regulation of organelle organization	5/45	395/20488	0.00168346169805278	0.00457247465728642	0.00147049365191357	PARP1/TP53/SIRT1/AKT1/PPARGC1A	5
GO:0048738	BP	GO:0048738	cardiac muscle tissue development	4/45	233/20488	0.00168511647176195	0.00457352529243442	0.00147083153291487	VEGFA/MAPK1/MAPK14/NOX4	4
GO:0042634	BP	GO:0042634	regulation of hair cycle	2/45	28/20488	0.00171947066901349	0.0046503052534344	0.00149552372996504	TNF/TERT	2
GO:0090344	BP	GO:0090344	negative regulation of cell aging	2/45	28/20488	0.00171947066901349	0.0046503052534344	0.00149552372996504	SIRT1/TERT	2
GO:1904994	BP	GO:1904994	regulation of leukocyte adhesion to vascular endothelial cell	2/45	28/20488	0.00171947066901349	0.0046503052534344	0.00149552372996504	CXCL12/TNF	2
GO:2000108	BP	GO:2000108	positive regulation of leukocyte apoptotic process	2/45	28/20488	0.00171947066901349	0.0046503052534344	0.00149552372996504	TP53/SIRT1	2
GO:0046916	BP	GO:0046916	cellular transition metal ion homeostasis	3/45	108/20488	0.00172077732261158	0.0046503052534344	0.00149552372996504	HIF1A/HMOX1/MYC	3
GO:0016607	CC	GO:0016607	nuclear speck	5/45	397/20488	0.00172114153405459	0.0046503052534344	0.00149552372996504	AR/PRKAA2/HIF1A/TERT/MAPK14	5
GO:0009755	BP	GO:0009755	hormone-mediated signaling pathway	4/45	235/20488	0.00173856733650904	0.00469036079490509	0.00150840546772661	AR/PARP1/SIRT1/PPARGC1A	4
GO:0046777	BP	GO:0046777	protein autophosphorylation	4/45	235/20488	0.00173856733650904	0.00469036079490509	0.00150840546772661	AKT1/VEGFA/EGFR/KDR	4
GO:0006289	BP	GO:0006289	nucleotide-excision repair	3/45	109/20488	0.00176677658319713	0.00475579338477018	0.00152944838545423	PARP1/TP53/SIRT1	3
GO:0047485	MF	GO:0047485	protein N-terminus binding	3/45	109/20488	0.00176677658319713	0.00475579338477018	0.00152944838545423	PARP1/TP53/TERT	3
GO:0072009	BP	GO:0072009	nephron epithelium development	3/45	109/20488	0.00176677658319713	0.00475579338477018	0.00152944838545423	BCL2/VEGFA/MYC	3
GO:0007015	BP	GO:0007015	actin filament organization	5/45	400/20488	0.0017788218978219	0.00478464622329872	0.00153872736873483	BCL2/CXCL12/CX3CL1/CCL11/NOX4	5
GO:0007050	BP	GO:0007050	cell cycle arrest	4/45	237/20488	0.00179318766617722	0.0048196929298817	0.00154999828074931	TP53/PRKAA2/IFNG/MYC	4
GO:0006939	BP	GO:0006939	smooth muscle contraction	3/45	110/20488	0.0018135390690966	0.00486713945106507	0.00156525693463695	F2R/PTGS2/MIR145	3
GO:0033559	BP	GO:0033559	unsaturated fatty acid metabolic process	3/45	110/20488	0.0018135390690966	0.00486713945106507	0.00156525693463695	SIRT1/IL1B/PTGS2	3
GO:0051607	BP	GO:0051607	defense response to virus	4/45	238/20488	0.0018209405641677	0.00488336997394268	0.00157047662039742	IL1B/BCL2/IL6/IFNG	4
GO:0000303	BP	GO:0000303	response to superoxide	2/45	29/20488	0.00184426390616563	0.0049166739907904	0.00158118708880423	MPO/TNF	2
GO:0031063	BP	GO:0031063	regulation of histone deacetylation	2/45	29/20488	0.00184426390616563	0.0049166739907904	0.00158118708880423	TP53/VEGFA	2
GO:0033032	BP	GO:0033032	regulation of myeloid cell apoptotic process	2/45	29/20488	0.00184426390616563	0.0049166739907904	0.00158118708880423	SIRT1/BCL2	2
GO:0035035	MF	GO:0035035	histone acetyltransferase binding	2/45	29/20488	0.00184426390616563	0.0049166739907904	0.00158118708880423	TP53/HIF1A	2
GO:0044030	BP	GO:0044030	regulation of DNA methylation	2/45	29/20488	0.00184426390616563	0.0049166739907904	0.00158118708880423	PARP1/MYC	2
GO:0070102	BP	GO:0070102	interleukin-6-mediated signaling pathway	2/45	29/20488	0.00184426390616563	0.0049166739907904	0.00158118708880423	IL6/STAT3	2
GO:0072538	BP	GO:0072538	T-helper 17 type immune response	2/45	29/20488	0.00184426390616563	0.0049166739907904	0.00158118708880423	IL6/STAT3	2
GO:0072606	BP	GO:0072606	interleukin-8 secretion	2/45	29/20488	0.00184426390616563	0.0049166739907904	0.00158118708880423	F2R/NOS2	2
GO:0022037	BP	GO:0022037	metencephalon development	3/45	111/20488	0.00186106936250385	0.00495415290815601	0.00159324019225422	TP53/BCL2/PPARGC1A	3
GO:0042826	MF	GO:0042826	histone deacetylase binding	3/45	111/20488	0.00186106936250385	0.00495415290815601	0.00159324019225422	PARP1/TP53/HIF1A	3
GO:0034329	BP	GO:0034329	cell junction assembly	4/45	241/20488	0.00190599023817197	0.00506999025743829	0.00163049312409992	BCL2/VEGFA/TNF/KDR	4
GO:1990748	BP	GO:1990748	cellular detoxification	3/45	112/20488	0.00190937200688859	0.00507524305736709	0.0016321824082467	MPO/PTGS2/TNF	3
GO:0046620	BP	GO:0046620	regulation of organ growth	3/45	113/20488	0.00195845150716653	0.00519145536498025	0.00166955592552733	AKT1/MAPK1/MAPK14	3
GO:0060964	BP	GO:0060964	regulation of gene silencing by miRNA	3/45	113/20488	0.00195845150716653	0.00519145536498025	0.00166955592552733	TP53/EGFR/STAT3	3
GO:0000305	BP	GO:0000305	response to oxygen radical	2/45	30/20488	0.00197324239129136	0.00519145536498025	0.00166955592552733	MPO/TNF	2
GO:0001844	BP	GO:0001844	protein insertion into mitochondrial membrane involved in apoptotic signaling pathway	2/45	30/20488	0.00197324239129136	0.00519145536498025	0.00166955592552733	TP53/BCL2	2
GO:0005719	CC	GO:0005719	nuclear euchromatin	2/45	30/20488	0.00197324239129136	0.00519145536498025	0.00166955592552733	SIRT1/PPARGC1A	2
GO:0035066	BP	GO:0035066	positive regulation of histone acetylation	2/45	30/20488	0.00197324239129136	0.00519145536498025	0.00166955592552733	IL1B/PPARGC1A	2
GO:0046320	BP	GO:0046320	regulation of fatty acid oxidation	2/45	30/20488	0.00197324239129136	0.00519145536498025	0.00166955592552733	AKT1/PPARGC1A	2
GO:0048147	BP	GO:0048147	negative regulation of fibroblast proliferation	2/45	30/20488	0.00197324239129136	0.00519145536498025	0.00166955592552733	TP53/MYC	2
GO:0048873	BP	GO:0048873	homeostasis of number of cells within a tissue	2/45	30/20488	0.00197324239129136	0.00519145536498025	0.00166955592552733	F2R/BCL2	2
GO:0061082	BP	GO:0061082	myeloid leukocyte cytokine production	2/45	30/20488	0.00197324239129136	0.00519145536498025	0.00166955592552733	SIRT1/HMOX1	2
GO:0071480	BP	GO:0071480	cellular response to gamma radiation	2/45	30/20488	0.00197324239129136	0.00519145536498025	0.00166955592552733	TP53/NOX4	2
GO:0090200	BP	GO:0090200	positive regulation of release of cytochrome c from mitochondria	2/45	30/20488	0.00197324239129136	0.00519145536498025	0.00166955592552733	TP53/MMP9	2
GO:0097421	BP	GO:0097421	liver regeneration	2/45	30/20488	0.00197324239129136	0.00519145536498025	0.00166955592552733	EGFR/HMOX1	2
GO:1904837	BP	GO:1904837	beta-catenin-TCF complex assembly	2/45	30/20488	0.00197324239129136	0.00519145536498025	0.00166955592552733	TERT/MYC	2
GO:0006690	BP	GO:0006690	icosanoid metabolic process	3/45	114/20488	0.00200831232986883	0.00527218527935726	0.00169551841531866	SIRT1/IL1B/PTGS2	3
GO:0009055	MF	GO:0009055	electron transfer activity	3/45	114/20488	0.00200831232986883	0.00527218527935726	0.00169551841531866	AKR1B1/XDH/NOX4	3
GO:0042752	BP	GO:0042752	regulation of circadian rhythm	3/45	114/20488	0.00200831232986883	0.00527218527935726	0.00169551841531866	TP53/PRKAA2/PPARGC1A	3
GO:0002724	BP	GO:0002724	regulation of T cell cytokine production	2/45	31/20488	0.00210638796660841	0.00549366695268007	0.00176674623374241	IL1B/IL6	2
GO:0010165	BP	GO:0010165	response to X-ray	2/45	31/20488	0.00210638796660841	0.00549366695268007	0.00176674623374241	CASP3/TP53	2
GO:0010762	BP	GO:0010762	regulation of fibroblast migration	2/45	31/20488	0.00210638796660841	0.00549366695268007	0.00176674623374241	AKT1/MIR145	2
GO:0033198	BP	GO:0033198	response to ATP	2/45	31/20488	0.00210638796660841	0.00549366695268007	0.00176674623374241	IL1B/PTGS2	2
GO:0034694	BP	GO:0034694	response to prostaglandin	2/45	31/20488	0.00210638796660841	0.00549366695268007	0.00176674623374241	AKT1/PRKAA2	2
GO:0035767	BP	GO:0035767	endothelial cell chemotaxis	2/45	31/20488	0.00210638796660841	0.00549366695268007	0.00176674623374241	VEGFA/KDR	2
GO:0045737	BP	GO:0045737	positive regulation of cyclin-dependent protein serine/threonine kinase activity	2/45	31/20488	0.00210638796660841	0.00549366695268007	0.00176674623374241	AKT1/EGFR	2
GO:0045742	BP	GO:0045742	positive regulation of epidermal growth factor receptor signaling pathway	2/45	31/20488	0.00210638796660841	0.00549366695268007	0.00176674623374241	AKT1/MMP9	2
GO:1903393	BP	GO:1903393	positive regulation of adherens junction organization	2/45	31/20488	0.00210638796660841	0.00549366695268007	0.00176674623374241	VEGFA/KDR	2
GO:0006304	BP	GO:0006304	DNA modification	3/45	116/20488	0.00211039561776138	0.00550014233617435	0.00176882869696763	PARP1/MYC/FOS	3
GO:0043543	BP	GO:0043543	protein acylation	4/45	248/20488	0.0021151005994097	0.00550842444914858	0.00177149219878357	SIRT1/IL1B/PRKAA2/PPARGC1A	4
GO:0045926	BP	GO:0045926	negative regulation of growth	4/45	249/20488	0.0021462162750177	0.00558542720345515	0.00179625604546936	TP53/SIRT1/HIF1A/BCL2	4
GO:0021537	BP	GO:0021537	telencephalon development	4/45	251/20488	0.00220939624717365	0.00574570458799955	0.00184780075466578	CASP3/HIF1A/CXCL12/EGFR	4
GO:0045922	BP	GO:0045922	negative regulation of fatty acid metabolic process	2/45	32/20488	0.00224368253083287	0.00580973645995274	0.00186839320586226	SIRT1/AKT1	2
GO:0045987	BP	GO:0045987	positive regulation of smooth muscle contraction	2/45	32/20488	0.00224368253083287	0.00580973645995274	0.00186839320586226	F2R/PTGS2	2
GO:0048841	BP	GO:0048841	regulation of axon extension involved in axon guidance	2/45	32/20488	0.00224368253083287	0.00580973645995274	0.00186839320586226	VEGFA/CXCL12	2
GO:0051385	BP	GO:0051385	response to mineralocorticoid	2/45	32/20488	0.00224368253083287	0.00580973645995274	0.00186839320586226	PARP1/FOS	2
GO:0051968	BP	GO:0051968	positive regulation of synaptic transmission, glutamatergic	2/45	32/20488	0.00224368253083287	0.00580973645995274	0.00186839320586226	PTGS2/EGFR	2
GO:0060674	BP	GO:0060674	placenta blood vessel development	2/45	32/20488	0.00224368253083287	0.00580973645995274	0.00186839320586226	AKT1/MAPK1	2
GO:0001158	MF	GO:0001158	enhancer sequence-specific DNA binding	3/45	119/20488	0.00226948994265306	0.00586813636068071	0.00188717443260039	TP53/SIRT1/NFKB1	3
GO:0007173	BP	GO:0007173	epidermal growth factor receptor signaling pathway	3/45	119/20488	0.00226948994265306	0.00586813636068071	0.00188717443260039	AKT1/MMP9/EGFR	3
GO:0003014	BP	GO:0003014	renal system process	3/45	120/20488	0.00232413036873185	0.00600511335244684	0.00193122580782876	F2R/BCL2/AKR1B1	3
GO:0004175	MF	GO:0004175	endopeptidase activity	5/45	427/20488	0.00236395780290083	0.00610364767005245	0.00196291413841443	CASP3/MMP3/MMP8/MMP9/CASP1	5
GO:0006839	BP	GO:0006839	mitochondrial transport	4/45	256/20488	0.00237295667432687	0.00611448805740712	0.00196640037332749	TP53/PRKAA2/BCL2/STAT3	4
GO:0001704	BP	GO:0001704	formation of primary germ layer	3/45	121/20488	0.00237958232230197	0.00611448805740712	0.00196640037332749	MMP8/MIR145/MMP9	3
GO:0010811	BP	GO:0010811	positive regulation of cell-substrate adhesion	3/45	121/20488	0.00237958232230197	0.00611448805740712	0.00196640037332749	VEGFA/CX3CL1/KDR	3
GO:0006471	BP	GO:0006471	protein ADP-ribosylation	2/45	33/20488	0.0023851080390274	0.00611448805740712	0.00196640037332749	PARP1/IFNG	2
GO:0010464	BP	GO:0010464	regulation of mesenchymal cell proliferation	2/45	33/20488	0.0023851080390274	0.00611448805740712	0.00196640037332749	VEGFA/MYC	2
GO:0051204	BP	GO:0051204	protein insertion into mitochondrial membrane	2/45	33/20488	0.0023851080390274	0.00611448805740712	0.00196640037332749	TP53/BCL2	2
GO:0060603	BP	GO:0060603	mammary gland duct morphogenesis	2/45	33/20488	0.0023851080390274	0.00611448805740712	0.00196640037332749	AR/CCL11	2
GO:0070232	BP	GO:0070232	regulation of T cell apoptotic process	2/45	33/20488	0.0023851080390274	0.00611448805740712	0.00196640037332749	TP53/HIF1A	2
GO:1901186	BP	GO:1901186	positive regulation of ERBB signaling pathway	2/45	33/20488	0.0023851080390274	0.00611448805740712	0.00196640037332749	AKT1/MMP9	2
GO:1901890	BP	GO:1901890	positive regulation of cell junction assembly	2/45	33/20488	0.0023851080390274	0.00611448805740712	0.00196640037332749	VEGFA/KDR	2
GO:0048863	BP	GO:0048863	stem cell differentiation	4/45	257/20488	0.00240664370066597	0.00616531521896459	0.0019827462306623	TP53/HIF1A/MAPK1/STAT3	4
GO:0006282	BP	GO:0006282	regulation of DNA repair	3/45	122/20488	0.00243584996885075	0.00623570676908777	0.00200538393461098	PARP1/SIRT1/EGFR	3
GO:0000737	BP	GO:0000737	DNA catabolic process, endonucleolytic	2/45	34/20488	0.00253064650244985	0.00644635729826032	0.00207312849070751	CASP3/IL6	2
GO:0007435	BP	GO:0007435	salivary gland morphogenesis	2/45	34/20488	0.00253064650244985	0.00644635729826032	0.00207312849070751	TNF/EGFR	2
GO:0032660	BP	GO:0032660	regulation of interleukin-17 production	2/45	34/20488	0.00253064650244985	0.00644635729826032	0.00207312849070751	IL6/IFNG	2
GO:0042533	BP	GO:0042533	tumor necrosis factor biosynthetic process	2/45	34/20488	0.00253064650244985	0.00644635729826032	0.00207312849070751	IFNG/IL4	2
GO:0042534	BP	GO:0042534	regulation of tumor necrosis factor biosynthetic process	2/45	34/20488	0.00253064650244985	0.00644635729826032	0.00207312849070751	IFNG/IL4	2
GO:0043276	BP	GO:0043276	anoikis	2/45	34/20488	0.00253064650244985	0.00644635729826032	0.00207312849070751	AKT1/BCL2	2
GO:0070050	BP	GO:0070050	neuron cellular homeostasis	2/45	34/20488	0.00253064650244985	0.00644635729826032	0.00207312849070751	IL6/CX3CL1	2
GO:0110053	BP	GO:0110053	regulation of actin filament organization	4/45	261/20488	0.00254469614983924	0.00647757163900504	0.00208316692576819	CXCL12/CX3CL1/CCL11/NOX4	4
GO:1904813	CC	GO:1904813	ficolin-1-rich granule lumen	3/45	124/20488	0.00255084881857258	0.00648865422326607	0.00208673105045429	MMP9/MAPK1/MAPK14	3
GO:0004674	MF	GO:0004674	protein serine/threonine kinase activity	5/45	439/20488	0.00266471264632562	0.0067559538212208	0.00217269377117165	AKT1/PRKAA2/MAPK1/EGFR/MAPK14	5
GO:0018107	BP	GO:0018107	peptidyl-threonine phosphorylation	3/45	126/20488	0.0026691595070406	0.0067559538212208	0.00217269377117165	AKT1/BCL2/MAPK1	3
GO:0051283	BP	GO:0051283	negative regulation of sequestering of calcium ion	3/45	126/20488	0.0026691595070406	0.0067559538212208	0.00217269377117165	ANXA5/F2R/CX3CL1	3
GO:0000266	BP	GO:0000266	mitochondrial fission	2/45	35/20488	0.00268027998840226	0.0067559538212208	0.00217269377117165	PPARGC1A/KDR	2
GO:0002701	BP	GO:0002701	negative regulation of production of molecular mediator of immune response	2/45	35/20488	0.00268027998840226	0.0067559538212208	0.00217269377117165	TNF/HMOX1	2
GO:0030262	BP	GO:0030262	apoptotic nuclear changes	2/45	35/20488	0.00268027998840226	0.0067559538212208	0.00217269377117165	CASP3/IL6	2
GO:0032735	BP	GO:0032735	positive regulation of interleukin-12 production	2/45	35/20488	0.00268027998840226	0.0067559538212208	0.00217269377117165	IFNG/MAPK14	2
GO:0042092	BP	GO:0042092	type 2 immune response	2/45	35/20488	0.00268027998840226	0.0067559538212208	0.00217269377117165	IL6/IL4	2
GO:0071312	BP	GO:0071312	cellular response to alkaloid	2/45	35/20488	0.00268027998840226	0.0067559538212208	0.00217269377117165	CASP3/PPARGC1A	2
GO:0110111	BP	GO:0110111	negative regulation of animal organ morphogenesis	2/45	35/20488	0.00268027998840226	0.0067559538212208	0.00217269377117165	BCL2/TNF	2
GO:1901030	BP	GO:1901030	positive regulation of mitochondrial outer membrane permeabilization involved in apoptotic signaling pathway	2/45	35/20488	0.00268027998840226	0.0067559538212208	0.00217269377117165	TP53/BCL2	2
GO:1904031	BP	GO:1904031	positive regulation of cyclin-dependent protein kinase activity	2/45	35/20488	0.00268027998840226	0.0067559538212208	0.00217269377117165	AKT1/EGFR	2
GO:1905332	BP	GO:1905332	positive regulation of morphogenesis of an epithelium	2/45	35/20488	0.00268027998840226	0.0067559538212208	0.00217269377117165	AR/VEGFA	2
GO:0035270	BP	GO:0035270	endocrine system development	3/45	127/20488	0.00272956681553912	0.00687058444078827	0.00220955862248805	AKT1/IL6/MAPK1	3
GO:0045727	BP	GO:0045727	positive regulation of translation	3/45	127/20488	0.00272956681553912	0.00687058444078827	0.00220955862248805	IL6/TNF/MAPK1	3
GO:0051282	BP	GO:0051282	regulation of sequestering of calcium ion	3/45	128/20488	0.00279081404106848	0.00701985093872664	0.00225756226474159	ANXA5/F2R/CX3CL1	3
GO:1901990	BP	GO:1901990	regulation of mitotic cell cycle phase transition	5/45	444/20488	0.00279790765151858	0.00703128922370094	0.00226124078167261	TP53/AKT1/BCL2/EGFR/TERT	5
GO:0022898	BP	GO:0022898	regulation of transmembrane transporter activity	4/45	268/20488	0.00279926014007057	0.00703128922370094	0.00226124078167261	BCL2/PPARGC1A/IFNG/MMP9	4
GO:0009112	BP	GO:0009112	nucleobase metabolic process	2/45	36/20488	0.00283399062008022	0.00706929748729553	0.00227346412122618	MAPK1/XDH	2
GO:0030224	BP	GO:0030224	monocyte differentiation	2/45	36/20488	0.00283399062008022	0.00706929748729553	0.00227346412122618	VEGFA/MYC	2
GO:0034390	BP	GO:0034390	smooth muscle cell apoptotic process	2/45	36/20488	0.00283399062008022	0.00706929748729553	0.00227346412122618	SIRT1/IFNG	2
GO:0034391	BP	GO:0034391	regulation of smooth muscle cell apoptotic process	2/45	36/20488	0.00283399062008022	0.00706929748729553	0.00227346412122618	SIRT1/IFNG	2
GO:0042554	BP	GO:0042554	superoxide anion generation	2/45	36/20488	0.00283399062008022	0.00706929748729553	0.00227346412122618	EGFR/NOX4	2
GO:0051973	BP	GO:0051973	positive regulation of telomerase activity	2/45	36/20488	0.00283399062008022	0.00706929748729553	0.00227346412122618	MAPK1/MYC	2
GO:0071392	BP	GO:0071392	cellular response to estradiol stimulus	2/45	36/20488	0.00283399062008022	0.00706929748729553	0.00227346412122618	PPARGC1A/EGFR	2
GO:0090322	BP	GO:0090322	regulation of superoxide metabolic process	2/45	36/20488	0.00283399062008022	0.00706929748729553	0.00227346412122618	TNF/EGFR	2
GO:1903131	BP	GO:1903131	mononuclear cell differentiation	2/45	36/20488	0.00283399062008022	0.00706929748729553	0.00227346412122618	VEGFA/MYC	2
GO:2000310	BP	GO:2000310	regulation of NMDA receptor activity	2/45	36/20488	0.00283399062008022	0.00706929748729553	0.00227346412122618	PPARGC1A/IFNG	2
GO:1903038	BP	GO:1903038	negative regulation of leukocyte cell-cell adhesion	3/45	129/20488	0.00285290509434098	0.00711156093661915	0.00228705591529754	CASP3/AKT1/CXCL12	3
GO:0032868	BP	GO:0032868	response to insulin	4/45	272/20488	0.00295231580902442	0.00735428392482809	0.00236511487463282	PARP1/SIRT1/IL1B/AKT1	4
GO:0030183	BP	GO:0030183	B cell differentiation	3/45	131/20488	0.00297963414837308	0.00738117674360877	0.00237376352164851	TP53/BCL2/IL4	3
GO:0051208	BP	GO:0051208	sequestering of calcium ion	3/45	131/20488	0.00297963414837308	0.00738117674360877	0.00237376352164851	ANXA5/F2R/CX3CL1	3
GO:0055076	BP	GO:0055076	transition metal ion homeostasis	3/45	131/20488	0.00297963414837308	0.00738117674360877	0.00237376352164851	HIF1A/HMOX1/MYC	3
GO:0098754	BP	GO:0098754	detoxification	3/45	131/20488	0.00297963414837308	0.00738117674360877	0.00237376352164851	MPO/PTGS2/TNF	3
GO:0002714	BP	GO:0002714	positive regulation of B cell mediated immunity	2/45	37/20488	0.00299176057642252	0.00738117674360877	0.00237376352164851	TNF/IL4	2
GO:0002891	BP	GO:0002891	positive regulation of immunoglobulin mediated immune response	2/45	37/20488	0.00299176057642252	0.00738117674360877	0.00237376352164851	TNF/IL4	2
GO:0006921	BP	GO:0006921	cellular component disassembly involved in execution phase of apoptosis	2/45	37/20488	0.00299176057642252	0.00738117674360877	0.00237376352164851	CASP3/IL6	2
GO:0007431	BP	GO:0007431	salivary gland development	2/45	37/20488	0.00299176057642252	0.00738117674360877	0.00237376352164851	TNF/EGFR	2
GO:0032885	BP	GO:0032885	regulation of polysaccharide biosynthetic process	2/45	37/20488	0.00299176057642252	0.00738117674360877	0.00237376352164851	AKT1/NFKB1	2
GO:0034405	BP	GO:0034405	response to fluid shear stress	2/45	37/20488	0.00299176057642252	0.00738117674360877	0.00237376352164851	AKT1/PTGS2	2
GO:0048846	BP	GO:0048846	axon extension involved in axon guidance	2/45	37/20488	0.00299176057642252	0.00738117674360877	0.00237376352164851	VEGFA/CXCL12	2
GO:0071542	BP	GO:0071542	dopaminergic neuron differentiation	2/45	37/20488	0.00299176057642252	0.00738117674360877	0.00237376352164851	HIF1A/VEGFA	2
GO:1902284	BP	GO:1902284	neuron projection extension involved in neuron projection guidance	2/45	37/20488	0.00299176057642252	0.00738117674360877	0.00237376352164851	VEGFA/CXCL12	2
GO:2000403	BP	GO:2000403	positive regulation of lymphocyte migration	2/45	37/20488	0.00299176057642252	0.00738117674360877	0.00237376352164851	CCL4/CXCL12	2
GO:0035326	MF	GO:0035326	enhancer binding	3/45	133/20488	0.00310978455120263	0.0076649248413431	0.00246501602882118	TP53/SIRT1/NFKB1	3
GO:0007411	BP	GO:0007411	axon guidance	4/45	276/20488	0.00311102022947776	0.0076649248413431	0.00246501602882118	BSG/VEGFA/CXCL12/MAPK1	4
GO:0097485	BP	GO:0097485	neuron projection guidance	4/45	277/20488	0.00315159090525351	0.00769096317491858	0.00247338987604812	BSG/VEGFA/CXCL12/MAPK1	4
GO:0000791	CC	GO:0000791	euchromatin	2/45	38/20488	0.00315357209196135	0.00769096317491858	0.00247338987604812	SIRT1/PPARGC1A	2
GO:0010831	BP	GO:0010831	positive regulation of myotube differentiation	2/45	38/20488	0.00315357209196135	0.00769096317491858	0.00247338987604812	BCL2/MAPK14	2
GO:0016572	BP	GO:0016572	histone phosphorylation	2/45	38/20488	0.00315357209196135	0.00769096317491858	0.00247338987604812	IL1B/PRKAA2	2
GO:0032094	BP	GO:0032094	response to food	2/45	38/20488	0.00315357209196135	0.00769096317491858	0.00247338987604812	AKT1/MPO	2
GO:0032620	BP	GO:0032620	interleukin-17 production	2/45	38/20488	0.00315357209196135	0.00769096317491858	0.00247338987604812	IL6/IFNG	2
GO:0042056	MF	GO:0042056	chemoattractant activity	2/45	38/20488	0.00315357209196135	0.00769096317491858	0.00247338987604812	VEGFA/CX3CL1	2
GO:0046825	BP	GO:0046825	regulation of protein export from nucleus	2/45	38/20488	0.00315357209196135	0.00769096317491858	0.00247338987604812	TP53/IL1B	2
GO:0048009	BP	GO:0048009	insulin-like growth factor receptor signaling pathway	2/45	38/20488	0.00315357209196135	0.00769096317491858	0.00247338987604812	AR/AKT1	2
GO:0048246	BP	GO:0048246	macrophage chemotaxis	2/45	38/20488	0.00315357209196135	0.00769096317491858	0.00247338987604812	CX3CL1/MAPK14	2
GO:0060045	BP	GO:0060045	positive regulation of cardiac muscle cell proliferation	2/45	38/20488	0.00315357209196135	0.00769096317491858	0.00247338987604812	MAPK1/MAPK14	2
GO:0060416	BP	GO:0060416	response to growth hormone	2/45	38/20488	0.00315357209196135	0.00769096317491858	0.00247338987604812	AKT1/STAT3	2
GO:0071867	BP	GO:0071867	response to monoamine	2/45	38/20488	0.00315357209196135	0.00769096317491858	0.00247338987604812	PPARGC1A/MAPK1	2
GO:0071869	BP	GO:0071869	response to catecholamine	2/45	38/20488	0.00315357209196135	0.00769096317491858	0.00247338987604812	PPARGC1A/MAPK1	2
GO:1904037	BP	GO:1904037	positive regulation of epithelial cell apoptotic process	2/45	38/20488	0.00315357209196135	0.00769096317491858	0.00247338987604812	IL6/PPARGC1A	2
GO:0007006	BP	GO:0007006	mitochondrial membrane organization	3/45	134/20488	0.00317615215820044	0.00773557112398987	0.00248773565395848	TP53/BCL2/STAT3	3
GO:0018210	BP	GO:0018210	peptidyl-threonine modification	3/45	134/20488	0.00317615215820044	0.00773557112398987	0.00248773565395848	AKT1/BCL2/MAPK1	3
GO:0007292	BP	GO:0007292	female gamete generation	3/45	136/20488	0.00331149067650954	0.00803024996392917	0.00258250345388352	SIRT1/BCL2/PTGS2	3
GO:0002251	BP	GO:0002251	organ or tissue specific immune response	2/45	39/20488	0.00331940745667269	0.00803024996392917	0.00258250345388352	IL6/NOS2	2
GO:0008207	BP	GO:0008207	C21-steroid hormone metabolic process	2/45	39/20488	0.00331940745667269	0.00803024996392917	0.00258250345388352	AKR1B1/PPARGC1A	2
GO:0010661	BP	GO:0010661	positive regulation of muscle cell apoptotic process	2/45	39/20488	0.00331940745667269	0.00803024996392917	0.00258250345388352	TP53/IFNG	2
GO:0010761	BP	GO:0010761	fibroblast migration	2/45	39/20488	0.00331940745667269	0.00803024996392917	0.00258250345388352	AKT1/MIR145	2
GO:0033146	BP	GO:0033146	regulation of intracellular estrogen receptor signaling pathway	2/45	39/20488	0.00331940745667269	0.00803024996392917	0.00258250345388352	AR/PARP1	2
GO:0033574	BP	GO:0033574	response to testosterone	2/45	39/20488	0.00331940745667269	0.00803024996392917	0.00258250345388352	AR/SIRT1	2
GO:0035886	BP	GO:0035886	vascular smooth muscle cell differentiation	2/45	39/20488	0.00331940745667269	0.00803024996392917	0.00258250345388352	VEGFA/MIR145	2
GO:0045911	BP	GO:0045911	positive regulation of DNA recombination	2/45	39/20488	0.00331940745667269	0.00803024996392917	0.00258250345388352	PARP1/IL4	2
GO:0060969	BP	GO:0060969	negative regulation of gene silencing	2/45	39/20488	0.00331940745667269	0.00803024996392917	0.00258250345388352	TP53/TERT	2
GO:0072655	BP	GO:0072655	establishment of protein localization to mitochondrion	3/45	137/20488	0.003380468880776	0.00817248743495913	0.00262824658290895	TP53/AKT1/BCL2	3
GO:0016579	BP	GO:0016579	protein deubiquitination	4/45	283/20488	0.00340265125415945	0.00821510245900477	0.00264195144231925	AR/TP53/HIF1A/MYC	4
GO:0032409	BP	GO:0032409	regulation of transporter activity	4/45	283/20488	0.00340265125415945	0.00821510245900477	0.00264195144231925	BCL2/PPARGC1A/IFNG/MMP9	4
GO:0021700	BP	GO:0021700	developmental maturation	4/45	284/20488	0.00344578205501774	0.00831366947989898	0.00267365029018099	HIF1A/BCL2/VEGFA/CX3CL1	4
GO:0045124	BP	GO:0045124	regulation of bone resorption	2/45	40/20488	0.00348924901582715	0.00839607818551604	0.00270015267402235	IL6/EGFR	2
GO:0051281	BP	GO:0051281	positive regulation of release of sequestered calcium ion into cytosol	2/45	40/20488	0.00348924901582715	0.00839607818551604	0.00270015267402235	F2R/CX3CL1	2
GO:0090184	BP	GO:0090184	positive regulation of kidney development	2/45	40/20488	0.00348924901582715	0.00839607818551604	0.00270015267402235	VEGFA/MYC	2
GO:2000008	BP	GO:2000008	regulation of protein localization to cell surface	2/45	40/20488	0.00348924901582715	0.00839607818551604	0.00270015267402235	AKT1/TNF	2
GO:0007409	BP	GO:0007409	axonogenesis	5/45	468/20488	0.00350553046307106	0.00842963225353153	0.00271094355810828	BSG/BCL2/VEGFA/CXCL12/MAPK1	5
GO:0060828	BP	GO:0060828	regulation of canonical Wnt signaling pathway	4/45	286/20488	0.00353316125146673	0.00849041481281846	0.00273049104044065	MIR145/NFKB1/EGFR/MAPK14	4
GO:0001837	BP	GO:0001837	epithelial to mesenchymal transition	3/45	140/20488	0.00359268230753414	0.00861622678409284	0.00277095177974707	IL1B/HIF1A/IL6	3
GO:0046330	BP	GO:0046330	positive regulation of JNK cascade	3/45	140/20488	0.00359268230753414	0.00861622678409284	0.00277095177974707	IL1B/MMP8/TNF	3
GO:0072073	BP	GO:0072073	kidney epithelium development	3/45	140/20488	0.00359268230753414	0.00861622678409284	0.00277095177974707	BCL2/VEGFA/MYC	3
GO:0006308	BP	GO:0006308	DNA catabolic process	2/45	41/20488	0.00366307916984118	0.00875519579524497	0.00281564378222461	CASP3/IL6	2
GO:0030890	BP	GO:0030890	positive regulation of B cell proliferation	2/45	41/20488	0.00366307916984118	0.00875519579524497	0.00281564378222461	BCL2/IL4	2
GO:0051879	MF	GO:0051879	Hsp90 protein binding	2/45	41/20488	0.00366307916984118	0.00875519579524497	0.00281564378222461	HIF1A/KDR	2
GO:1900117	BP	GO:1900117	regulation of execution phase of apoptosis	2/45	41/20488	0.00366307916984118	0.00875519579524497	0.00281564378222461	TP53/IL6	2
GO:0008286	BP	GO:0008286	insulin receptor signaling pathway	3/45	141/20488	0.00366519147513721	0.00875519579524497	0.00281564378222461	SIRT1/IL1B/AKT1	3
GO:0070585	BP	GO:0070585	protein localization to mitochondrion	3/45	141/20488	0.00366519147513721	0.00875519579524497	0.00281564378222461	TP53/AKT1/BCL2	3
GO:0034332	BP	GO:0034332	adherens junction organization	3/45	142/20488	0.00373859211412043	0.0089128233678998	0.00286633632014521	BCL2/VEGFA/KDR	3
GO:0050871	BP	GO:0050871	positive regulation of B cell activation	3/45	142/20488	0.00373859211412043	0.0089128233678998	0.00286633632014521	BCL2/IL6/IL4	3
GO:0072006	BP	GO:0072006	nephron development	3/45	142/20488	0.00373859211412043	0.0089128233678998	0.00286633632014521	BCL2/VEGFA/MYC	3
GO:0106106	BP	GO:0106106	cold-induced thermogenesis	3/45	143/20488	0.0038128876490434	0.00907794438950464	0.00291943872798042	VEGFA/PPARGC1A/IL4	3
GO:0120161	BP	GO:0120161	regulation of cold-induced thermogenesis	3/45	143/20488	0.0038128876490434	0.00907794438950464	0.00291943872798042	VEGFA/PPARGC1A/IL4	3
GO:0002639	BP	GO:0002639	positive regulation of immunoglobulin production	2/45	42/20488	0.0038408803741286	0.00911451020360648	0.00293119818025603	IL6/IL4	2
GO:0010677	BP	GO:0010677	negative regulation of cellular carbohydrate metabolic process	2/45	42/20488	0.0038408803741286	0.00911451020360648	0.00293119818025603	PPARGC1A/STAT3	2
GO:0030331	MF	GO:0030331	estrogen receptor binding	2/45	42/20488	0.0038408803741286	0.00911451020360648	0.00293119818025603	PARP1/PPARGC1A	2
GO:1903146	BP	GO:1903146	regulation of autophagy of mitochondrion	2/45	42/20488	0.0038408803741286	0.00911451020360648	0.00293119818025603	TP53/HIF1A	2
GO:2001222	BP	GO:2001222	regulation of neuron migration	2/45	42/20488	0.0038408803741286	0.00911451020360648	0.00293119818025603	CX3CL1/STAT3	2
GO:1904064	BP	GO:1904064	positive regulation of cation transmembrane transport	3/45	144/20488	0.00388808147090437	0.00922045356052075	0.00296526923487776	F2R/IFNG/CX3CL1	3
GO:1901987	BP	GO:1901987	regulation of cell cycle phase transition	5/45	480/20488	0.00390406554676314	0.00925227623336048	0.00297550330765128	TP53/AKT1/BCL2/EGFR/TERT	5
GO:0007612	BP	GO:0007612	learning	3/45	145/20488	0.00396417693729259	0.0093885661279149	0.00301933371454984	HIF1A/PTGS2/FOS	3
GO:0031279	BP	GO:0031279	regulation of cyclase activity	2/45	43/20488	0.00402263513895252	0.00947723379895607	0.00304784896223705	NOS2/MAPK14	2
GO:0032459	BP	GO:0032459	regulation of protein oligomerization	2/45	43/20488	0.00402263513895252	0.00947723379895607	0.00304784896223705	TP53/MMP3	2
GO:0032881	BP	GO:0032881	regulation of polysaccharide metabolic process	2/45	43/20488	0.00402263513895252	0.00947723379895607	0.00304784896223705	AKT1/NFKB1	2
GO:0045746	BP	GO:0045746	negative regulation of Notch signaling pathway	2/45	43/20488	0.00402263513895252	0.00947723379895607	0.00304784896223705	AKT1/EGFR	2
GO:0045773	BP	GO:0045773	positive regulation of axon extension	2/45	43/20488	0.00402263513895252	0.00947723379895607	0.00304784896223705	VEGFA/CXCL12	2
GO:0050850	BP	GO:0050850	positive regulation of calcium-mediated signaling	2/45	43/20488	0.00402263513895252	0.00947723379895607	0.00304784896223705	CCL4/TNF	2
GO:0060612	BP	GO:0060612	adipose tissue development	2/45	43/20488	0.00402263513895252	0.00947723379895607	0.00304784896223705	SIRT1/PPARGC1A	2
GO:0071364	BP	GO:0071364	cellular response to epidermal growth factor stimulus	2/45	43/20488	0.00402263513895252	0.00947723379895607	0.00304784896223705	AKT1/EGFR	2
GO:1903522	BP	GO:1903522	regulation of blood circulation	4/45	297/20488	0.00404090038404237	0.00951405201386478	0.00305968958582843	AKT1/F2R/PTGS2/EGFR	4
GO:0022604	BP	GO:0022604	regulation of cell morphogenesis	5/45	484/20488	0.00404387439003419	0.00951484339520766	0.003059944091611	VEGFA/CXCL12/CCL11/KDR/CD44	5
GO:0071236	BP	GO:0071236	cellular response to antibiotic	3/45	147/20488	0.00411908606787305	0.00967918139857855	0.00311279468321351	TP53/SIRT1/IL6	3
GO:0090263	BP	GO:0090263	positive regulation of canonical Wnt signaling pathway	3/45	147/20488	0.00411908606787305	0.00967918139857855	0.00311279468321351	MIR145/NFKB1/EGFR	3
GO:0070646	BP	GO:0070646	protein modification by small protein removal	4/45	299/20488	0.00413825357185942	0.0097178910375631	0.00312524358291466	AR/TP53/HIF1A/MYC	4
GO:0035148	BP	GO:0035148	tube formation	3/45	148/20488	0.00419790628156232	0.00983760984290647	0.00316374477897741	CASP3/HIF1A/VEGFA	3
GO:0010463	BP	GO:0010463	mesenchymal cell proliferation	2/45	44/20488	0.0042083260292777	0.00983760984290647	0.00316374477897741	VEGFA/MYC	2
GO:0044060	BP	GO:0044060	regulation of endocrine process	2/45	44/20488	0.0042083260292777	0.00983760984290647	0.00316374477897741	IL1B/F2R	2
GO:0061756	BP	GO:0061756	leukocyte adhesion to vascular endothelial cell	2/45	44/20488	0.0042083260292777	0.00983760984290647	0.00316374477897741	CXCL12/TNF	2
GO:0070266	BP	GO:0070266	necroptotic process	2/45	44/20488	0.0042083260292777	0.00983760984290647	0.00316374477897741	TP53/TNF	2
GO:1901028	BP	GO:1901028	regulation of mitochondrial outer membrane permeabilization involved in apoptotic signaling pathway	2/45	44/20488	0.0042083260292777	0.00983760984290647	0.00316374477897741	TP53/BCL2	2
GO:1902667	BP	GO:1902667	regulation of axon guidance	2/45	44/20488	0.0042083260292777	0.00983760984290647	0.00316374477897741	VEGFA/CXCL12	2
GO:0008360	BP	GO:0008360	regulation of cell shape	3/45	150/20488	0.00435829413321868	0.0101749947822134	0.0032722467278535	VEGFA/CCL11/KDR	3
GO:0016331	BP	GO:0016331	morphogenesis of embryonic epithelium	3/45	150/20488	0.00435829413321868	0.0101749947822134	0.0032722467278535	AR/CASP3/HIF1A	3
GO:0001046	MF	GO:0001046	core promoter sequence-specific DNA binding	2/45	45/20488	0.00439793566462311	0.0102344218982552	0.00329135830384697	TP53/FOS	2
GO:0031018	BP	GO:0031018	endocrine pancreas development	2/45	45/20488	0.00439793566462311	0.0102344218982552	0.00329135830384697	AKT1/IL6	2
GO:0032309	BP	GO:0032309	icosanoid secretion	2/45	45/20488	0.00439793566462311	0.0102344218982552	0.00329135830384697	IL1B/NOS2	2
GO:0035987	BP	GO:0035987	endodermal cell differentiation	2/45	45/20488	0.00439793566462311	0.0102344218982552	0.00329135830384697	MMP8/MMP9	2
GO:0048538	BP	GO:0048538	thymus development	2/45	45/20488	0.00439793566462311	0.0102344218982552	0.00329135830384697	BCL2/MAPK1	2
GO:0016202	BP	GO:0016202	regulation of striated muscle tissue development	3/45	152/20488	0.00452236634026887	0.0105054626335233	0.00337852416270781	BCL2/MAPK1/MAPK14	3
GO:0030902	BP	GO:0030902	hindbrain development	3/45	152/20488	0.00452236634026887	0.0105054626335233	0.00337852416270781	TP53/BCL2/PPARGC1A	3
GO:0043025	CC	GO:0043025	neuronal cell body	5/45	497/20488	0.00452314484886658	0.0105054626335233	0.00337852416270781	CASP3/PRKAA2/PPARGC1A/CX3CL1/MAPK1	5
GO:0001754	BP	GO:0001754	eye photoreceptor cell differentiation	2/45	46/20488	0.00459144671891494	0.0106026557715277	0.00340978117409817	VEGFA/STAT3	2
GO:0022602	BP	GO:0022602	ovulation cycle process	2/45	46/20488	0.00459144671891494	0.0106026557715277	0.00340978117409817	CASP3/SIRT1	2
GO:0032369	BP	GO:0032369	negative regulation of lipid transport	2/45	46/20488	0.00459144671891494	0.0106026557715277	0.00340978117409817	AKT1/NFKB1	2
GO:0032813	MF	GO:0032813	tumor necrosis factor receptor superfamily binding	2/45	46/20488	0.00459144671891494	0.0106026557715277	0.00340978117409817	CASP3/TNF	2
GO:0035196	BP	GO:0035196	production of miRNAs involved in gene silencing by miRNA	2/45	46/20488	0.00459144671891494	0.0106026557715277	0.00340978117409817	TP53/EGFR	2
GO:0060443	BP	GO:0060443	mammary gland morphogenesis	2/45	46/20488	0.00459144671891494	0.0106026557715277	0.00340978117409817	AR/CCL11	2
GO:0060711	BP	GO:0060711	labyrinthine layer development	2/45	46/20488	0.00459144671891494	0.0106026557715277	0.00340978117409817	AKT1/MAPK1	2
GO:1900015	BP	GO:1900015	regulation of cytokine production involved in inflammatory response	2/45	46/20488	0.00459144671891494	0.0106026557715277	0.00340978117409817	NOS2/MAPK14	2
GO:1903587	BP	GO:1903587	regulation of blood vessel endothelial cell proliferation involved in sprouting angiogenesis	2/45	46/20488	0.00459144671891494	0.0106026557715277	0.00340978117409817	VEGFA/HMOX1	2
GO:0030168	BP	GO:0030168	platelet activation	3/45	153/20488	0.00460579187685976	0.0106289771592023	0.00341824605064448	F2R/IL6/MAPK1	3
GO:0043414	BP	GO:0043414	macromolecule methylation	4/45	309/20488	0.00464896484407938	0.010721749483756	0.00344808134215606	PARP1/SIRT1/MYC/FOS	4
GO:1990845	BP	GO:1990845	adaptive thermogenesis	3/45	154/20488	0.00469014779775039	0.0108098166814605	0.00347640347948271	VEGFA/PPARGC1A/IL4	3
GO:0004879	MF	GO:0004879	nuclear receptor activity	2/45	47/20488	0.00478884192034008	0.0110091477416614	0.00354050772950573	AR/STAT3	2
GO:0042551	BP	GO:0042551	neuron maturation	2/45	47/20488	0.00478884192034008	0.0110091477416614	0.00354050772950573	BCL2/CX3CL1	2
GO:0098531	MF	GO:0098531	transcription factor activity, direct ligand regulated sequence-specific DNA binding	2/45	47/20488	0.00478884192034008	0.0110091477416614	0.00354050772950573	AR/STAT3	2
GO:2000107	BP	GO:2000107	negative regulation of leukocyte apoptotic process	2/45	47/20488	0.00478884192034008	0.0110091477416614	0.00354050772950573	HIF1A/CXCL12	2
GO:0016573	BP	GO:0016573	histone acetylation	3/45	156/20488	0.00486166288771121	0.0111552277582534	0.00358748660925255	SIRT1/IL1B/PPARGC1A	3
GO:0034767	BP	GO:0034767	positive regulation of ion transmembrane transport	3/45	156/20488	0.00486166288771121	0.0111552277582534	0.00358748660925255	F2R/IFNG/CX3CL1	3
GO:0048634	BP	GO:0048634	regulation of muscle organ development	3/45	156/20488	0.00486166288771121	0.0111552277582534	0.00358748660925255	BCL2/MAPK1/MAPK14	3
GO:0002711	BP	GO:0002711	positive regulation of T cell mediated immunity	2/45	48/20488	0.00499010405119972	0.011377563408772	0.00365898906409082	IL1B/IL6	2
GO:0002762	BP	GO:0002762	negative regulation of myeloid leukocyte differentiation	2/45	48/20488	0.00499010405119972	0.011377563408772	0.00365898906409082	IL4/MYC	2
GO:0006111	BP	GO:0006111	regulation of gluconeogenesis	2/45	48/20488	0.00499010405119972	0.011377563408772	0.00365898906409082	SIRT1/PPARGC1A	2
GO:0008038	BP	GO:0008038	neuron recognition	2/45	48/20488	0.00499010405119972	0.011377563408772	0.00365898906409082	CASP3/BSG	2
GO:0035272	BP	GO:0035272	exocrine system development	2/45	48/20488	0.00499010405119972	0.011377563408772	0.00365898906409082	TNF/EGFR	2
GO:0045933	BP	GO:0045933	positive regulation of muscle contraction	2/45	48/20488	0.00499010405119972	0.011377563408772	0.00365898906409082	F2R/PTGS2	2
GO:0046850	BP	GO:0046850	regulation of bone remodeling	2/45	48/20488	0.00499010405119972	0.011377563408772	0.00365898906409082	IL6/EGFR	2
GO:0051150	BP	GO:0051150	regulation of smooth muscle cell differentiation	2/45	48/20488	0.00499010405119972	0.011377563408772	0.00365898906409082	SIRT1/MIR145	2
GO:0055023	BP	GO:0055023	positive regulation of cardiac muscle tissue growth	2/45	48/20488	0.00499010405119972	0.011377563408772	0.00365898906409082	MAPK1/MAPK14	2
GO:1990841	MF	GO:1990841	promoter-specific chromatin binding	2/45	48/20488	0.00499010405119972	0.011377563408772	0.00365898906409082	TP53/PPARGC1A	2
GO:0060402	BP	GO:0060402	calcium ion transport into cytosol	3/45	158/20488	0.0050369354839096	0.0114770854646001	0.00369099504822182	F2R/BCL2/CX3CL1	3
GO:0016705	MF	GO:0016705	oxidoreductase activity, acting on paired donors, with incorporation or reduction of molecular oxygen	3/45	159/20488	0.00512598816956109	0.0116726258381356	0.00375388022518363	PTGS2/NOS2/HMOX1	3
GO:0002534	BP	GO:0002534	cytokine production involved in inflammatory response	2/45	49/20488	0.00519521594776351	0.0117930421167923	0.00379260572649822	NOS2/MAPK14	2
GO:0043209	CC	GO:0043209	myelin sheath	2/45	49/20488	0.00519521594776351	0.0117930421167923	0.00379260572649822	BCL2/AKR1B1	2
GO:0071715	BP	GO:0071715	icosanoid transport	2/45	49/20488	0.00519521594776351	0.0117930421167923	0.00379260572649822	IL1B/NOS2	2
GO:0097300	BP	GO:0097300	programmed necrotic cell death	2/45	49/20488	0.00519521594776351	0.0117930421167923	0.00379260572649822	TP53/TNF	2
GO:1901571	BP	GO:1901571	fatty acid derivative transport	2/45	49/20488	0.00519521594776351	0.0117930421167923	0.00379260572649822	IL1B/NOS2	2
GO:0004252	MF	GO:0004252	serine-type endopeptidase activity	3/45	160/20488	0.00521598895648125	0.011825312486504	0.00380298377719563	MMP3/MMP8/MMP9	3
GO:0007519	BP	GO:0007519	skeletal muscle tissue development	3/45	160/20488	0.00521598895648125	0.011825312486504	0.00380298377719563	BCL2/MAPK14/FOS	3
GO:0018393	BP	GO:0018393	internal peptidyl-lysine acetylation	3/45	161/20488	0.00530694068800638	0.0120239541844466	0.00386686633045691	SIRT1/IL1B/PPARGC1A	3
GO:0001706	BP	GO:0001706	endoderm formation	2/45	50/20488	0.00540416050012403	0.012175394705776	0.0039155691318825	MMP8/MMP9	2
GO:0001961	BP	GO:0001961	positive regulation of cytokine-mediated signaling pathway	2/45	50/20488	0.00540416050012403	0.012175394705776	0.0039155691318825	HIF1A/CASP1	2
GO:0009409	BP	GO:0009409	response to cold	2/45	50/20488	0.00540416050012403	0.012175394705776	0.0039155691318825	PPARGC1A/FOS	2
GO:0010718	BP	GO:0010718	positive regulation of epithelial to mesenchymal transition	2/45	50/20488	0.00540416050012403	0.012175394705776	0.0039155691318825	IL1B/IL6	2
GO:0032873	BP	GO:0032873	negative regulation of stress-activated MAPK cascade	2/45	50/20488	0.00540416050012403	0.012175394705776	0.0039155691318825	AKT1/MYC	2
GO:0060425	BP	GO:0060425	lung morphogenesis	2/45	50/20488	0.00540416050012403	0.012175394705776	0.0039155691318825	TNF/MAPK1	2
GO:0060976	BP	GO:0060976	coronary vasculature development	2/45	50/20488	0.00540416050012403	0.012175394705776	0.0039155691318825	VEGFA/MIR145	2
GO:0070303	BP	GO:0070303	negative regulation of stress-activated protein kinase signaling cascade	2/45	50/20488	0.00540416050012403	0.012175394705776	0.0039155691318825	AKT1/MYC	2
GO:0070888	MF	GO:0070888	E-box binding	2/45	50/20488	0.00540416050012403	0.012175394705776	0.0039155691318825	HIF1A/MYC	2
GO:0035821	BP	GO:0035821	modification of morphology or physiology of other organism	3/45	164/20488	0.00558552952094991	0.012576157916396	0.00404445333601866	CCL4/NOS2/IFNG	3
GO:0002712	BP	GO:0002712	regulation of B cell mediated immunity	2/45	51/20488	0.00561692065205156	0.0126153379775529	0.00405705352202977	TNF/IL4	2
GO:0002889	BP	GO:0002889	regulation of immunoglobulin mediated immune response	2/45	51/20488	0.00561692065205156	0.0126153379775529	0.00405705352202977	TNF/IL4	2
GO:0048146	BP	GO:0048146	positive regulation of fibroblast proliferation	2/45	51/20488	0.00561692065205156	0.0126153379775529	0.00405705352202977	EGFR/MYC	2
GO:0048260	BP	GO:0048260	positive regulation of receptor-mediated endocytosis	2/45	51/20488	0.00561692065205156	0.0126153379775529	0.00405705352202977	VEGFA/IL4	2
GO:0050680	BP	GO:0050680	negative regulation of epithelial cell proliferation	3/45	165/20488	0.00568031284842413	0.012741846047429	0.00409773812448507	AR/TNF/XDH	3
GO:0071695	BP	GO:0071695	anatomical structure maturation	3/45	165/20488	0.00568031284842413	0.012741846047429	0.00409773812448507	HIF1A/BCL2/CX3CL1	3
GO:0016485	BP	GO:0016485	protein processing	4/45	328/20488	0.00573347516080182	0.0128531043536434	0.00413351845029839	CASP3/PARP1/IL1B/CASP1	4
GO:0006475	BP	GO:0006475	internal protein amino acid acetylation	3/45	166/20488	0.00577606087655609	0.0129324963263425	0.00415905066220054	SIRT1/IL1B/PPARGC1A	3
GO:0090288	BP	GO:0090288	negative regulation of cellular response to growth factor stimulus	3/45	166/20488	0.00577606087655609	0.0129324963263425	0.00415905066220054	TP53/SIRT1/XDH	3
GO:0004601	MF	GO:0004601	peroxidase activity	2/45	52/20488	0.00583347940084925	0.0130287060054881	0.00418999139627562	MPO/PTGS2	2
GO:0032731	BP	GO:0032731	positive regulation of interleukin-1 beta production	2/45	52/20488	0.00583347940084925	0.0130287060054881	0.00418999139627562	IFNG/CASP1	2
GO:0060421	BP	GO:0060421	positive regulation of heart growth	2/45	52/20488	0.00583347940084925	0.0130287060054881	0.00418999139627562	MAPK1/MAPK14	2
GO:2000677	BP	GO:2000677	regulation of transcription regulatory region DNA binding	2/45	52/20488	0.00583347940084925	0.0130287060054881	0.00418999139627562	PARP1/IFNG	2
GO:0042742	BP	GO:0042742	defense response to bacterium	4/45	330/20488	0.00585664996796267	0.0130723616549761	0.00420403091759697	MPO/IL6/NOS2/TNF	4
GO:1901568	BP	GO:1901568	fatty acid derivative metabolic process	3/45	167/20488	0.00587277626542508	0.0131002498388301	0.00421299967092956	SIRT1/IL1B/PTGS2	3
GO:0001906	BP	GO:0001906	cell killing	3/45	168/20488	0.0059704616450625	0.0133099228391474	0.00428042985678152	NOS2/IFNG/IL4	3
GO:0015849	BP	GO:0015849	organic acid transport	4/45	333/20488	0.00604471692547889	0.0134293530187771	0.00431883823171096	IL1B/AKT1/PRKAA2/NOS2	4
GO:0046942	BP	GO:0046942	carboxylic acid transport	4/45	333/20488	0.00604471692547889	0.0134293530187771	0.00431883823171096	IL1B/AKT1/PRKAA2/NOS2	4
GO:0002043	BP	GO:0002043	blood vessel endothelial cell proliferation involved in sprouting angiogenesis	2/45	53/20488	0.00605381979720863	0.0134293530187771	0.00431883823171096	VEGFA/HMOX1	2
GO:0032715	BP	GO:0032715	negative regulation of interleukin-6 production	2/45	53/20488	0.00605381979720863	0.0134293530187771	0.00431883823171096	CX3CL1/TNF	2
GO:0043331	BP	GO:0043331	response to dsRNA	2/45	53/20488	0.00605381979720863	0.0134293530187771	0.00431883823171096	NFKB1/MAPK1	2
GO:0045661	BP	GO:0045661	regulation of myoblast differentiation	2/45	53/20488	0.00605381979720863	0.0134293530187771	0.00431883823171096	TNF/MAPK14	2
GO:0070228	BP	GO:0070228	regulation of lymphocyte apoptotic process	2/45	53/20488	0.00605381979720863	0.0134293530187771	0.00431883823171096	TP53/HIF1A	2
GO:1905517	BP	GO:1905517	macrophage migration	2/45	53/20488	0.00605381979720863	0.0134293530187771	0.00431883823171096	CX3CL1/MAPK14	2
GO:0008201	MF	GO:0008201	heparin binding	3/45	169/20488	0.00606911961559196	0.0134302542659142	0.00431912806999182	ANXA5/MPO/VEGFA	3
GO:0038095	BP	GO:0038095	Fc-epsilon receptor signaling pathway	3/45	169/20488	0.00606911961559196	0.0134302542659142	0.00431912806999182	NFKB1/MAPK1/FOS	3
GO:0050728	BP	GO:0050728	negative regulation of inflammatory response	3/45	169/20488	0.00606911961559196	0.0134302542659142	0.00431912806999182	CX3CL1/NFKB1/IL4	3
GO:0060538	BP	GO:0060538	skeletal muscle organ development	3/45	169/20488	0.00606911961559196	0.0134302542659142	0.00431912806999182	BCL2/MAPK14/FOS	3
GO:0060070	BP	GO:0060070	canonical Wnt signaling pathway	4/45	335/20488	0.00617231423971588	0.0136502375614072	0.00438987401475807	MIR145/NFKB1/EGFR/MAPK14	4
GO:0007596	BP	GO:0007596	blood coagulation	4/45	336/20488	0.00623678283432748	0.0137843601001343	0.00443300740675238	ANXA5/F2R/IL6/MAPK1	4
GO:0006937	BP	GO:0006937	regulation of muscle contraction	3/45	171/20488	0.00626936358111947	0.0138394090802313	0.00445071098782043	F2R/PTGS2/MIR145	3
GO:0060401	BP	GO:0060401	cytosolic calcium ion transport	3/45	171/20488	0.00626936358111947	0.0138394090802313	0.00445071098782043	F2R/BCL2/CX3CL1	3
GO:0010524	BP	GO:0010524	positive regulation of calcium ion transport into cytosol	2/45	54/20488	0.00627792494506554	0.0138413663061439	0.00445134042559659	F2R/CX3CL1	2
GO:0097345	BP	GO:0097345	mitochondrial outer membrane permeabilization	2/45	54/20488	0.00627792494506554	0.0138413663061439	0.00445134042559659	TP53/BCL2	2
GO:0045930	BP	GO:0045930	negative regulation of mitotic cell cycle	4/45	338/20488	0.00636706674714746	0.014029324385521	0.00451178716030062	TP53/BCL2/TNF/EGFR	4
GO:0021543	BP	GO:0021543	pallium development	3/45	172/20488	0.00637095462807967	0.014029324385521	0.00451178716030062	CASP3/HIF1A/EGFR	3
GO:0001541	BP	GO:0001541	ovarian follicle development	2/45	55/20488	0.00650577800145631	0.0143087446653981	0.00460164785468861	BCL2/VEGFA	2
GO:1904724	CC	GO:1904724	tertiary granule lumen	2/45	55/20488	0.00650577800145631	0.0143087446653981	0.00460164785468861	MMP8/MMP9	2
GO:0007599	BP	GO:0007599	hemostasis	4/45	341/20488	0.00656587984224537	0.0144321319871902	0.00464132883425023	ANXA5/F2R/IL6/MAPK1	4
GO:0050817	BP	GO:0050817	coagulation	4/45	342/20488	0.0066330595483699	0.0145709170468759	0.00468596167850736	ANXA5/F2R/IL6/MAPK1	4
GO:0002695	BP	GO:0002695	negative regulation of leukocyte activation	3/45	175/20488	0.00668163372111645	0.0146686870554273	0.00471740420967443	CASP3/CX3CL1/HMOX1	3
GO:0032956	BP	GO:0032956	regulation of actin cytoskeleton organization	4/45	343/20488	0.00670069583491451	0.0147015875161415	0.00472798489568177	CXCL12/CX3CL1/CCL11/NOX4	4
GO:0016684	MF	GO:0016684	oxidoreductase activity, acting on peroxide as acceptor	2/45	56/20488	0.00673736217637436	0.0147551095143791	0.00474519740412523	MPO/PTGS2	2
GO:0022029	BP	GO:0022029	telencephalon cell migration	2/45	56/20488	0.00673736217637436	0.0147551095143791	0.00474519740412523	CXCL12/EGFR	2
GO:0051287	MF	GO:0051287	NAD binding	2/45	56/20488	0.00673736217637436	0.0147551095143791	0.00474519740412523	PARP1/SIRT1	2
GO:0010665	BP	GO:0010665	regulation of cardiac muscle cell apoptotic process	2/45	57/20488	0.00697266073262714	0.0152334265672841	0.00489902268312991	TP53/MIR145	2
GO:0051055	BP	GO:0051055	negative regulation of lipid biosynthetic process	2/45	57/20488	0.00697266073262714	0.0152334265672841	0.00489902268312991	SIRT1/NFKB1	2
GO:0060043	BP	GO:0060043	regulation of cardiac muscle cell proliferation	2/45	57/20488	0.00697266073262714	0.0152334265672841	0.00489902268312991	MAPK1/MAPK14	2
GO:0060760	BP	GO:0060760	positive regulation of response to cytokine stimulus	2/45	57/20488	0.00697266073262714	0.0152334265672841	0.00489902268312991	HIF1A/CASP1	2
GO:2001257	BP	GO:2001257	regulation of cation channel activity	3/45	178/20488	0.00700122233535806	0.0152865671692715	0.00491611253572358	PPARGC1A/IFNG/MMP9	3
GO:0008361	BP	GO:0008361	regulation of cell size	3/45	179/20488	0.00710974274107583	0.0155141210327045	0.00498929315163216	AKT1/VEGFA/CXCL12	3
GO:0005769	CC	GO:0005769	early endosome	4/45	350/20488	0.0071870460406958	0.015673322290683	0.00504049178186646	F2R/MAPK1/EGFR/KDR	4
GO:0030520	BP	GO:0030520	intracellular estrogen receptor signaling pathway	2/45	58/20488	0.00721165698569344	0.0156795941816734	0.00504250880253429	AR/PARP1	2
GO:0035861	CC	GO:0035861	site of double-strand break	2/45	58/20488	0.00721165698569344	0.0156795941816734	0.00504250880253429	PARP1/TP53	2
GO:0042093	BP	GO:0042093	T-helper cell differentiation	2/45	58/20488	0.00721165698569344	0.0156795941816734	0.00504250880253429	IL6/STAT3	2
GO:0055081	BP	GO:0055081	anion homeostasis	2/45	58/20488	0.00721165698569344	0.0156795941816734	0.00504250880253429	SIRT1/PRKAA2	2
GO:1903749	BP	GO:1903749	positive regulation of establishment of protein localization to mitochondrion	2/45	58/20488	0.00721165698569344	0.0156795941816734	0.00504250880253429	TP53/BCL2	2
GO:1905330	BP	GO:1905330	regulation of morphogenesis of an epithelium	3/45	180/20488	0.00721926240470779	0.015686674393844	0.00504478577678376	AR/VEGFA/TNF	3
GO:0008237	MF	GO:0008237	metallopeptidase activity	3/45	181/20488	0.00732978357823373	0.0158989707439284	0.00511305962377516	MMP3/MMP8/MMP9	3
GO:0002449	BP	GO:0002449	lymphocyte mediated immunity	4/45	352/20488	0.00733018806408456	0.0158989707439284	0.00511305962377516	IL1B/IL6/TNF/IL4	4
GO:1902903	BP	GO:1902903	regulation of supramolecular fiber organization	4/45	352/20488	0.00733018806408456	0.0158989707439284	0.00511305962377516	CXCL12/CX3CL1/CCL11/NOX4	4
GO:0008236	MF	GO:0008236	serine-type peptidase activity	3/45	182/20488	0.0074413084855027	0.0161004693610878	0.0051778609533856	MMP3/MMP8/MMP9	3
GO:0010656	BP	GO:0010656	negative regulation of muscle cell apoptotic process	2/45	59/20488	0.00745433430358099	0.0161004693610878	0.0051778609533856	MIR145/HMOX1	2
GO:0010662	BP	GO:0010662	regulation of striated muscle cell apoptotic process	2/45	59/20488	0.00745433430358099	0.0161004693610878	0.0051778609533856	TP53/MIR145	2
GO:0021885	BP	GO:0021885	forebrain cell migration	2/45	59/20488	0.00745433430358099	0.0161004693610878	0.0051778609533856	CXCL12/EGFR	2
GO:0032732	BP	GO:0032732	positive regulation of interleukin-1 production	2/45	59/20488	0.00745433430358099	0.0161004693610878	0.0051778609533856	IFNG/CASP1	2
GO:0032890	BP	GO:0032890	regulation of organic acid transport	2/45	59/20488	0.00745433430358099	0.0161004693610878	0.0051778609533856	IL1B/AKT1	2
GO:0097755	BP	GO:0097755	positive regulation of blood vessel diameter	2/45	59/20488	0.00745433430358099	0.0161004693610878	0.0051778609533856	EGFR/HMOX1	2
GO:0043409	BP	GO:0043409	negative regulation of MAPK cascade	3/45	184/20488	0.00766737825681168	0.0165507081821183	0.0053226563602044	IL1B/AKT1/MYC	3
GO:0010659	BP	GO:0010659	cardiac muscle cell apoptotic process	2/45	60/20488	0.00770067610668449	0.0165828887861558	0.0053330055425397	TP53/MIR145	2
GO:0051893	BP	GO:0051893	regulation of focal adhesion assembly	2/45	60/20488	0.00770067610668449	0.0165828887861558	0.0053330055425397	VEGFA/KDR	2
GO:0090109	BP	GO:0090109	regulation of cell-substrate junction assembly	2/45	60/20488	0.00770067610668449	0.0165828887861558	0.0053330055425397	VEGFA/KDR	2
GO:1902110	BP	GO:1902110	positive regulation of mitochondrial membrane permeability involved in apoptotic process	2/45	60/20488	0.00770067610668449	0.0165828887861558	0.0053330055425397	TP53/BCL2	2
GO:0101002	CC	GO:0101002	ficolin-1-rich granule	3/45	185/20488	0.00778192742909374	0.0167478593297978	0.00538605955712932	MMP9/MAPK1/MAPK14	3
GO:0017171	MF	GO:0017171	serine hydrolase activity	3/45	186/20488	0.00789748895186723	0.0169763067040436	0.00545952752334087	MMP3/MMP8/MMP9	3
GO:0030308	BP	GO:0030308	negative regulation of cell growth	3/45	186/20488	0.00789748895186723	0.0169763067040436	0.00545952752334087	TP53/SIRT1/BCL2	3
GO:0010803	BP	GO:0010803	regulation of tumor necrosis factor-mediated signaling pathway	2/45	61/20488	0.00795066586764393	0.0170499713344778	0.00548321783975443	TNF/CASP1	2
GO:0032233	BP	GO:0032233	positive regulation of actin filament bundle assembly	2/45	61/20488	0.00795066586764393	0.0170499713344778	0.00548321783975443	CX3CL1/NOX4	2
GO:0032370	BP	GO:0032370	positive regulation of lipid transport	2/45	61/20488	0.00795066586764393	0.0170499713344778	0.00548321783975443	SIRT1/IL1B	2
GO:0048645	BP	GO:0048645	animal organ formation	2/45	61/20488	0.00795066586764393	0.0170499713344778	0.00548321783975443	AR/MAPK1	2
GO:0048167	BP	GO:0048167	regulation of synaptic plasticity	3/45	187/20488	0.00801406491031819	0.017175717249862	0.00552365733569168	PTGS2/CX3CL1/MAPK1	3
GO:0006367	BP	GO:0006367	transcription initiation from RNA polymerase II promoter	3/45	188/20488	0.00813165736229491	0.0174173919868158	0.00560137918067821	AR/TP53/PPARGC1A	3
GO:0004714	MF	GO:0004714	transmembrane receptor protein tyrosine kinase activity	2/45	62/20488	0.0082042871112033	0.0174589165841359	0.00561473336223942	EGFR/KDR	2
GO:0010658	BP	GO:0010658	striated muscle cell apoptotic process	2/45	62/20488	0.0082042871112033	0.0174589165841359	0.00561473336223942	TP53/MIR145	2
GO:0010830	BP	GO:0010830	regulation of myotube differentiation	2/45	62/20488	0.0082042871112033	0.0174589165841359	0.00561473336223942	BCL2/MAPK14	2
GO:0031640	BP	GO:0031640	killing of cells of other organism	2/45	62/20488	0.0082042871112033	0.0174589165841359	0.00561473336223942	NOS2/IFNG	2
GO:0032922	BP	GO:0032922	circadian regulation of gene expression	2/45	62/20488	0.0082042871112033	0.0174589165841359	0.00561473336223942	SIRT1/PPARGC1A	2
GO:0035580	CC	GO:0035580	specific granule lumen	2/45	62/20488	0.0082042871112033	0.0174589165841359	0.00561473336223942	MMP8/NFKB1	2
GO:0044364	BP	GO:0044364	disruption of cells of other organism	2/45	62/20488	0.0082042871112033	0.0174589165841359	0.00561473336223942	NOS2/IFNG	2
GO:0055025	BP	GO:0055025	positive regulation of cardiac muscle tissue development	2/45	62/20488	0.0082042871112033	0.0174589165841359	0.00561473336223942	MAPK1/MAPK14	2
GO:0070265	BP	GO:0070265	necrotic cell death	2/45	62/20488	0.0082042871112033	0.0174589165841359	0.00561473336223942	TP53/TNF	2
GO:1902686	BP	GO:1902686	mitochondrial outer membrane permeabilization involved in programmed cell death	2/45	62/20488	0.0082042871112033	0.0174589165841359	0.00561473336223942	TP53/BCL2	2
GO:1904356	BP	GO:1904356	regulation of telomere maintenance via telomere lengthening	2/45	62/20488	0.0082042871112033	0.0174589165841359	0.00561473336223942	PARP1/MAPK1	2
GO:0032102	BP	GO:0032102	negative regulation of response to external stimulus	4/45	365/20488	0.00830687235022213	0.0176667975042755	0.0056815872206708	ANXA5/CX3CL1/NFKB1/IL4	4
GO:0032259	BP	GO:0032259	methylation	4/45	366/20488	0.00838537056562074	0.0178232360814343	0.00573189738133179	PARP1/SIRT1/MYC/FOS	4
GO:0032371	BP	GO:0032371	regulation of sterol transport	2/45	63/20488	0.00846152341406959	0.0179428071455315	0.0057703510642685	SIRT1/NFKB1	2
GO:0032374	BP	GO:0032374	regulation of cholesterol transport	2/45	63/20488	0.00846152341406959	0.0179428071455315	0.0057703510642685	SIRT1/NFKB1	2
GO:0034394	BP	GO:0034394	protein localization to cell surface	2/45	63/20488	0.00846152341406959	0.0179428071455315	0.0057703510642685	AKT1/TNF	2
GO:0046530	BP	GO:0046530	photoreceptor cell differentiation	2/45	63/20488	0.00846152341406959	0.0179428071455315	0.0057703510642685	VEGFA/STAT3	2
GO:0006909	BP	GO:0006909	phagocytosis	4/45	369/20488	0.00862379499340614	0.0182761624801504	0.00587755710478914	IL1B/IFNG/TNF/MAPK1	4
GO:0032535	BP	GO:0032535	regulation of cellular component size	4/45	370/20488	0.00870425047909746	0.0184358376266028	0.00592890813608518	AKT1/VEGFA/CXCL12/CCL11	4
GO:0035794	BP	GO:0035794	positive regulation of mitochondrial membrane permeability	2/45	64/20488	0.00872235840477227	0.0184633490410878	0.00593775572155859	TP53/BCL2	2
GO:0002377	BP	GO:0002377	immunoglobulin production	3/45	193/20488	0.00873493715252584	0.0184791309731148	0.00594283114189441	IL6/TNF/IL4	3
GO:0045666	BP	GO:0045666	positive regulation of neuron differentiation	4/45	371/20488	0.00878519833239014	0.018574566462445	0.00597352289892882	BCL2/VEGFA/CXCL12/CX3CL1	4
GO:0032729	BP	GO:0032729	positive regulation of interferon-gamma production	2/45	65/20488	0.00898677576352288	0.0189785129853788	0.00610343084642069	IL1B/TNF	2
GO:0051187	BP	GO:0051187	cofactor catabolic process	2/45	65/20488	0.00898677576352288	0.0189785129853788	0.00610343084642069	MPO/HMOX1	2
GO:0040014	BP	GO:0040014	regulation of multicellular organism growth	2/45	66/20488	0.00925475922207523	0.0194646743522014	0.00625977883242406	BCL2/STAT3	2
GO:0046626	BP	GO:0046626	regulation of insulin receptor signaling pathway	2/45	66/20488	0.00925475922207523	0.0194646743522014	0.00625977883242406	SIRT1/IL1B	2
GO:0046888	BP	GO:0046888	negative regulation of hormone secretion	2/45	66/20488	0.00925475922207523	0.0194646743522014	0.00625977883242406	IL1B/ANXA5	2
GO:0051926	BP	GO:0051926	negative regulation of calcium ion transport	2/45	66/20488	0.00925475922207523	0.0194646743522014	0.00625977883242406	BCL2/PTGS2	2
GO:1902108	BP	GO:1902108	regulation of mitochondrial membrane permeability involved in apoptotic process	2/45	66/20488	0.00925475922207523	0.0194646743522014	0.00625977883242406	TP53/BCL2	2
GO:1905207	BP	GO:1905207	regulation of cardiocyte differentiation	2/45	66/20488	0.00925475922207523	0.0194646743522014	0.00625977883242406	MIR145/EGFR	2
GO:1905710	BP	GO:1905710	positive regulation of membrane permeability	2/45	66/20488	0.00925475922207523	0.0194646743522014	0.00625977883242406	TP53/BCL2	2
GO:0050866	BP	GO:0050866	negative regulation of cell activation	3/45	199/20488	0.00949282447602316	0.0199537400262328	0.00641706083460773	CASP3/CX3CL1/HMOX1	3
GO:0005518	MF	GO:0005518	collagen binding	2/45	67/20488	0.00952629256358576	0.0199659135832968	0.00642097581275972	MMP9/CD44	2
GO:0019748	BP	GO:0019748	secondary metabolic process	2/45	67/20488	0.00952629256358576	0.0199659135832968	0.00642097581275972	BCL2/AKR1B1	2
GO:0048747	BP	GO:0048747	muscle fiber development	2/45	67/20488	0.00952629256358576	0.0199659135832968	0.00642097581275972	BCL2/VEGFA	2
GO:0060038	BP	GO:0060038	cardiac muscle cell proliferation	2/45	67/20488	0.00952629256358576	0.0199659135832968	0.00642097581275972	MAPK1/MAPK14	2
GO:1903391	BP	GO:1903391	regulation of adherens junction organization	2/45	67/20488	0.00952629256358576	0.0199659135832968	0.00642097581275972	VEGFA/KDR	2
GO:0005516	MF	GO:0005516	calmodulin binding	3/45	200/20488	0.00962276558836018	0.0201563969089519	0.00648223465882568	AKT1/NOS2/EGFR	3
GO:0031343	BP	GO:0031343	positive regulation of cell killing	2/45	68/20488	0.00980135962247433	0.020494785019284	0.00659105922438854	NOS2/IFNG	2
GO:0071230	BP	GO:0071230	cellular response to amino acid stimulus	2/45	68/20488	0.00980135962247433	0.020494785019284	0.00659105922438854	TNF/EGFR	2
GO:0071242	BP	GO:0071242	cellular response to ammonium ion	2/45	68/20488	0.00980135962247433	0.020494785019284	0.00659105922438854	CASP3/MAPK1	2
GO:0032993	CC	GO:0032993	protein-DNA complex	3/45	202/20488	0.0098857719514298	0.0206593160074202	0.00664397187929234	PARP1/TERT/FOS	3
GO:0015909	BP	GO:0015909	long-chain fatty acid transport	2/45	69/20488	0.0100799442842854	0.0210407170332276	0.00676662926491379	AKT1/PRKAA2	2
GO:0030971	MF	GO:0030971	receptor tyrosine kinase binding	2/45	69/20488	0.0100799442842854	0.0210407170332276	0.00676662926491379	TP53/ANXA5	2
GO:1902905	BP	GO:1902905	positive regulation of supramolecular fiber organization	3/45	204/20488	0.0101529549628058	0.0211808609316601	0.00681169910749258	CX3CL1/CCL11/NOX4	3
GO:0032970	BP	GO:0032970	regulation of actin filament-based process	4/45	388/20488	0.0102377983271184	0.0213455136219168	0.00686465090142043	CXCL12/CX3CL1/CCL11/NOX4	4
GO:0002709	BP	GO:0002709	regulation of T cell mediated immunity	2/45	70/20488	0.0103620304855492	0.0215422731765856	0.00692792816324903	IL1B/IL6	2
GO:0007004	BP	GO:0007004	telomere maintenance via telomerase	2/45	70/20488	0.0103620304855492	0.0215422731765856	0.00692792816324903	MAPK1/TERT	2
GO:0032720	BP	GO:0032720	negative regulation of tumor necrosis factor production	2/45	70/20488	0.0103620304855492	0.0215422731765856	0.00692792816324903	CX3CL1/IL4	2
GO:0033077	BP	GO:0033077	T cell differentiation in thymus	2/45	70/20488	0.0103620304855492	0.0215422731765856	0.00692792816324903	TP53/BCL2	2
GO:0060395	BP	GO:0060395	SMAD protein signal transduction	2/45	70/20488	0.0103620304855492	0.0215422731765856	0.00692792816324903	PARP1/FOS	2
GO:0070491	MF	GO:0070491	repressing transcription factor binding	2/45	71/20488	0.010647602213644	0.0221104785173368	0.0071106612365153	STAT3/MYC	2
GO:1904427	BP	GO:1904427	positive regulation of calcium ion transmembrane transport	2/45	71/20488	0.010647602213644	0.0221104785173368	0.0071106612365153	F2R/CX3CL1	2
GO:0032838	CC	GO:0032838	plasma membrane bounded cell projection cytoplasm	3/45	208/20488	0.0106999025400555	0.0221935298803797	0.00713737029698932	HIF1A/AKR1B1/MAPK1	3
GO:0050792	BP	GO:0050792	regulation of viral process	3/45	208/20488	0.0106999025400555	0.0221935298803797	0.00713737029698932	CCL4/BCL2/TNF	3
GO:0051216	BP	GO:0051216	cartilage development	3/45	209/20488	0.0108392696716308	0.0224696814399841	0.00722617978108722	HIF1A/MAPK14/CD44	3
GO:0002532	BP	GO:0002532	production of molecular mediator involved in inflammatory response	2/45	72/20488	0.0109366435066579	0.0225936272213717	0.00726604035952071	NOS2/MAPK14	2
GO:0035019	BP	GO:0035019	somatic stem cell population maintenance	2/45	72/20488	0.0109366435066579	0.0225936272213717	0.00726604035952071	MIR145/STAT3	2
GO:0050805	BP	GO:0050805	negative regulation of synaptic transmission	2/45	72/20488	0.0109366435066579	0.0225936272213717	0.00726604035952071	IL1B/PTGS2	2
GO:0051155	BP	GO:0051155	positive regulation of striated muscle cell differentiation	2/45	72/20488	0.0109366435066579	0.0225936272213717	0.00726604035952071	BCL2/MAPK14	2
GO:1903556	BP	GO:1903556	negative regulation of tumor necrosis factor superfamily cytokine production	2/45	72/20488	0.0109366435066579	0.0225936272213717	0.00726604035952071	CX3CL1/IL4	2
GO:1903747	BP	GO:1903747	regulation of establishment of protein localization to mitochondrion	2/45	72/20488	0.0109366435066579	0.0225936272213717	0.00726604035952071	TP53/BCL2	2
GO:0018205	BP	GO:0018205	peptidyl-lysine modification	4/45	397/20488	0.0110665298830578	0.0228357970756233	0.00734392143269282	SIRT1/IL1B/PRKAA2/PPARGC1A	4
GO:0051604	BP	GO:0051604	protein maturation	4/45	397/20488	0.0110665298830578	0.0228357970756233	0.00734392143269282	CASP3/PARP1/IL1B/CASP1	4
GO:0043627	BP	GO:0043627	response to estrogen	2/45	73/20488	0.0112291384532512	0.023144858514787	0.00744331463186939	MAPK1/HMOX1	2
GO:0090734	CC	GO:0090734	site of DNA damage	2/45	73/20488	0.0112291384532512	0.023144858514787	0.00744331463186939	PARP1/TP53	2
GO:0031670	BP	GO:0031670	cellular response to nutrient	2/45	74/20488	0.0115250711925197	0.0237006452630665	0.00762205392435741	PTGS2/HMOX1	2
GO:0050710	BP	GO:0050710	negative regulation of cytokine secretion	2/45	74/20488	0.0115250711925197	0.0237006452630665	0.00762205392435741	CX3CL1/TNF	2
GO:0099601	BP	GO:0099601	regulation of neurotransmitter receptor activity	2/45	74/20488	0.0115250711925197	0.0237006452630665	0.00762205392435741	PPARGC1A/IFNG	2
GO:1900076	BP	GO:1900076	regulation of cellular response to insulin stimulus	2/45	74/20488	0.0115250711925197	0.0237006452630665	0.00762205392435741	SIRT1/IL1B	2
GO:0010611	BP	GO:0010611	regulation of cardiac muscle hypertrophy	2/45	75/20488	0.0118244259138574	0.024302395596173	0.00781557496300546	PARP1/MIR145	2
GO:0043547	BP	GO:0043547	positive regulation of GTPase activity	4/45	405/20488	0.0118387406019207	0.0243179597671572	0.00782058035206609	CCL4/F2R/CX3CL1/CCL11	4
GO:0062023	CC	GO:0062023	collagen-containing extracellular matrix	4/45	406/20488	0.0119376490953738	0.0245071714780953	0.00788143025078751	ANXA5/MMP8/CXCL12/MMP9	4
GO:0001937	BP	GO:0001937	negative regulation of endothelial cell proliferation	2/45	76/20488	0.0121271868568201	0.0248256316643303	0.00798384605783842	TNF/XDH	2
GO:0007492	BP	GO:0007492	endoderm development	2/45	76/20488	0.0121271868568201	0.0248256316643303	0.00798384605783842	MMP8/MMP9	2
GO:0019674	BP	GO:0019674	NAD metabolic process	2/45	76/20488	0.0121271868568201	0.0248256316643303	0.00798384605783842	TP53/PTGS2	2
GO:0045454	BP	GO:0045454	cell redox homeostasis	2/45	76/20488	0.0121271868568201	0.0248256316643303	0.00798384605783842	MPO/NOS2	2
GO:0048844	BP	GO:0048844	artery morphogenesis	2/45	76/20488	0.0121271868568201	0.0248256316643303	0.00798384605783842	VEGFA/MIR145	2
GO:0050808	BP	GO:0050808	synapse organization	4/45	408/20488	0.0121370656755787	0.024831761708345	0.0079858174609593	F2R/CX3CL1/TNF/MAPK14	4
GO:0006278	BP	GO:0006278	RNA-dependent DNA biosynthetic process	2/45	77/20488	0.0124333383109894	0.0254234984624369	0.00817611816368915	MAPK1/TERT	2
GO:0000271	BP	GO:0000271	polysaccharide biosynthetic process	2/45	78/20488	0.0127428646158366	0.0259776673124363	0.00835433714511397	AKT1/NFKB1	2
GO:0008306	BP	GO:0008306	associative learning	2/45	78/20488	0.0127428646158366	0.0259776673124363	0.00835433714511397	HIF1A/FOS	2
GO:0014743	BP	GO:0014743	regulation of muscle hypertrophy	2/45	78/20488	0.0127428646158366	0.0259776673124363	0.00835433714511397	PARP1/MIR145	2
GO:0031016	BP	GO:0031016	pancreas development	2/45	78/20488	0.0127428646158366	0.0259776673124363	0.00835433714511397	AKT1/IL6	2
GO:0055021	BP	GO:0055021	regulation of cardiac muscle tissue growth	2/45	78/20488	0.0127428646158366	0.0259776673124363	0.00835433714511397	MAPK1/MAPK14	2
GO:0043903	BP	GO:0043903	regulation of symbiosis, encompassing mutualism through parasitism	3/45	222/20488	0.0127475661610791	0.0259776673124363	0.00835433714511397	CCL4/BCL2/TNF	3
GO:0003151	BP	GO:0003151	outflow tract morphogenesis	2/45	79/20488	0.0130557501605876	0.0265457107267414	0.00853701814333797	HIF1A/VEGFA	2
GO:0019199	MF	GO:0019199	transmembrane receptor protein kinase activity	2/45	79/20488	0.0130557501605876	0.0265457107267414	0.00853701814333797	EGFR/KDR	2
GO:0030193	BP	GO:0030193	regulation of blood coagulation	2/45	79/20488	0.0130557501605876	0.0265457107267414	0.00853701814333797	ANXA5/F2R	2
GO:1900034	BP	GO:1900034	regulation of cellular response to heat	2/45	79/20488	0.0130557501605876	0.0265457107267414	0.00853701814333797	SIRT1/MAPK1	2
GO:0001649	BP	GO:0001649	osteoblast differentiation	3/45	225/20488	0.0132135770969132	0.026851477514685	0.00863535179291228	AKT1/IL6/TNF	3
GO:0043588	BP	GO:0043588	skin development	4/45	419/20488	0.0132723196929754	0.0269556627998662	0.00866885745712359	CASP3/BCL2/TNF/EGFR	4
GO:0051495	BP	GO:0051495	positive regulation of cytoskeleton organization	3/45	226/20488	0.0133710639516329	0.0271122707354707	0.00871922208293484	CX3CL1/CCL11/NOX4	3
GO:0046332	MF	GO:0046332	SMAD binding	2/45	80/20488	0.0133719793840871	0.0271122707354707	0.00871922208293484	PARP1/FOS	2
GO:1900046	BP	GO:1900046	regulation of hemostasis	2/45	80/20488	0.0133719793840871	0.0271122707354707	0.00871922208293484	ANXA5/F2R	2
GO:0014032	BP	GO:0014032	neural crest cell development	2/45	81/20488	0.0136915367746646	0.0277290135576728	0.00891756465952329	HIF1A/MAPK1	2
GO:0030512	BP	GO:0030512	negative regulation of transforming growth factor beta receptor signaling pathway	2/45	81/20488	0.0136915367746646	0.0277290135576728	0.00891756465952329	TP53/SIRT1	2
GO:0051279	BP	GO:0051279	regulation of release of sequestered calcium ion into cytosol	2/45	82/20488	0.0140144068699991	0.0283669840516761	0.00912273398944949	F2R/CX3CL1	2
GO:0005902	CC	GO:0005902	microvillus	2/45	83/20488	0.0143405742569855	0.0289621788045614	0.00931414677385397	AKR1B1/CD44	2
GO:0045582	BP	GO:0045582	positive regulation of T cell differentiation	2/45	83/20488	0.0143405742569855	0.0289621788045614	0.00931414677385397	IFNG/IL4	2
GO:0071277	BP	GO:0071277	cellular response to calcium ion	2/45	83/20488	0.0143405742569855	0.0289621788045614	0.00931414677385397	PRKAA2/FOS	2
GO:1903845	BP	GO:1903845	negative regulation of cellular response to transforming growth factor beta stimulus	2/45	83/20488	0.0143405742569855	0.0289621788045614	0.00931414677385397	TP53/SIRT1	2
GO:0045445	BP	GO:0045445	myoblast differentiation	2/45	84/20488	0.0146700235716004	0.029544821341576	0.00950152280460996	TNF/MAPK14	2
GO:0050818	BP	GO:0050818	regulation of coagulation	2/45	84/20488	0.0146700235716004	0.029544821341576	0.00950152280460996	ANXA5/F2R	2
GO:0050886	BP	GO:0050886	endocrine process	2/45	84/20488	0.0146700235716004	0.029544821341576	0.00950152280460996	IL1B/F2R	2
GO:0060420	BP	GO:0060420	regulation of heart growth	2/45	84/20488	0.0146700235716004	0.029544821341576	0.00950152280460996	MAPK1/MAPK14	2
GO:0120111	CC	GO:0120111	neuron projection cytoplasm	2/45	84/20488	0.0146700235716004	0.029544821341576	0.00950152280460996	HIF1A/MAPK1	2
GO:0060560	BP	GO:0060560	developmental growth involved in morphogenesis	3/45	235/20488	0.0148370237093654	0.0298644779685721	0.0096043233832946	VEGFA/CXCL12/CCL11	3
GO:0042391	BP	GO:0042391	regulation of membrane potential	4/45	434/20488	0.0149270741381185	0.0300289773654175	0.00965722587853736	PARP1/AKT1/BCL2/KDR	4
GO:0033613	MF	GO:0033613	activating transcription factor binding	2/45	85/20488	0.0150027394987688	0.0301307802739749	0.00968996537782393	MYC/FOS	2
GO:0048864	BP	GO:0048864	stem cell development	2/45	85/20488	0.0150027394987688	0.0301307802739749	0.00968996537782393	HIF1A/MAPK1	2
GO:0050772	BP	GO:0050772	positive regulation of axonogenesis	2/45	85/20488	0.0150027394987688	0.0301307802739749	0.00968996537782393	VEGFA/CXCL12	2
GO:0016209	MF	GO:0016209	antioxidant activity	2/45	86/20488	0.0153387067722309	0.0307500429795478	0.00988911834107997	MPO/PTGS2	2
GO:0032760	BP	GO:0032760	positive regulation of tumor necrosis factor production	2/45	86/20488	0.0153387067722309	0.0307500429795478	0.00988911834107997	MMP8/IFNG	2
GO:0034637	BP	GO:0034637	cellular carbohydrate biosynthetic process	2/45	86/20488	0.0153387067722309	0.0307500429795478	0.00988911834107997	AKT1/AKR1B1	2
GO:0030258	BP	GO:0030258	lipid modification	3/45	238/20488	0.0153451836327103	0.0307500429795478	0.00988911834107997	AKT1/PPARGC1A/MAPK14	3
GO:0010256	BP	GO:0010256	endomembrane system organization	4/45	438/20488	0.0153894874177697	0.0308216996756775	0.00991216291205598	AR/AKT1/F2R/MAPK1	4
GO:0031348	BP	GO:0031348	negative regulation of defense response	3/45	239/20488	0.0155167454054216	0.0310593233503639	0.00998858194799614	CX3CL1/NFKB1/IL4	3
GO:0006112	BP	GO:0006112	energy reserve metabolic process	2/45	87/20488	0.0156779101744093	0.0313471297112497	0.0100811395799971	AKT1/MYC	2
GO:0051781	BP	GO:0051781	positive regulation of cell division	2/45	87/20488	0.0156779101744093	0.0313471297112497	0.0100811395799971	IL1B/VEGFA	2
GO:0038093	BP	GO:0038093	Fc receptor signaling pathway	3/45	241/20488	0.0158631365145386	0.0316823551538986	0.0101889470414534	NFKB1/MAPK1/FOS	3
GO:0090092	BP	GO:0090092	regulation of transmembrane receptor protein serine/threonine kinase signaling pathway	3/45	241/20488	0.0158631365145386	0.0316823551538986	0.0101889470414534	PARP1/TP53/SIRT1	3
GO:0009791	BP	GO:0009791	post-embryonic development	2/45	88/20488	0.0160203345362764	0.0319432541030122	0.0102728513333779	BCL2/VEGFA	2
GO:0050829	BP	GO:0050829	defense response to Gram-negative bacterium	2/45	88/20488	0.0160203345362764	0.0319432541030122	0.0102728513333779	IL6/NOS2	2
GO:1903557	BP	GO:1903557	positive regulation of tumor necrosis factor superfamily cytokine production	2/45	88/20488	0.0160203345362764	0.0319432541030122	0.0102728513333779	MMP8/IFNG	2
GO:0044282	BP	GO:0044282	small molecule catabolic process	4/45	445/20488	0.0162204311282172	0.0323243619223643	0.0103954144247138	TP53/AKT1/NOS2/CD44	4
GO:0006094	BP	GO:0006094	gluconeogenesis	2/45	89/20488	0.0163659647372221	0.0325783856551657	0.0104771076684203	SIRT1/PPARGC1A	2
GO:0097306	BP	GO:0097306	cellular response to alcohol	2/45	89/20488	0.0163659647372221	0.0325783856551657	0.0104771076684203	AKT1/PRKAA2	2
GO:0010717	BP	GO:0010717	regulation of epithelial to mesenchymal transition	2/45	90/20488	0.0167147857049223	0.0332177586984323	0.0106827280538346	IL1B/IL6	2
GO:0014033	BP	GO:0014033	neural crest cell differentiation	2/45	90/20488	0.0167147857049223	0.0332177586984323	0.0106827280538346	HIF1A/MAPK1	2
GO:0030641	BP	GO:0030641	regulation of cellular pH	2/45	90/20488	0.0167147857049223	0.0332177586984323	0.0106827280538346	BCL2/MAPK1	2
GO:0035578	CC	GO:0035578	azurophil granule lumen	2/45	91/20488	0.0170667824152069	0.0338799582672819	0.0108956893789983	MPO/MAPK1	2
GO:0045638	BP	GO:0045638	negative regulation of myeloid cell differentiation	2/45	91/20488	0.0170667824152069	0.0338799582672819	0.0108956893789983	IL4/MYC	2
GO:0006352	BP	GO:0006352	DNA-templated transcription, initiation	3/45	249/20488	0.017292376705397	0.0343089124182436	0.0110336397020135	AR/TP53/PPARGC1A	3
GO:1901681	MF	GO:1901681	sulfur compound binding	3/45	250/20488	0.0174759564110395	0.0346540817892355	0.0111446450999482	ANXA5/MPO/VEGFA	3
GO:0003073	BP	GO:0003073	regulation of systemic arterial blood pressure	2/45	93/20488	0.0177802432068338	0.0351415546559175	0.0113014148602341	AR/F2R	2
GO:0032092	BP	GO:0032092	positive regulation of protein binding	2/45	93/20488	0.0177802432068338	0.0351415546559175	0.0113014148602341	MMP9/TERT	2
GO:0033273	BP	GO:0033273	response to vitamin	2/45	93/20488	0.0177802432068338	0.0351415546559175	0.0113014148602341	PTGS2/EGFR	2
GO:0035278	BP	GO:0035278	miRNA mediated inhibition of translation	2/45	93/20488	0.0177802432068338	0.0351415546559175	0.0113014148602341	MIR145/STAT3	2
GO:0040033	BP	GO:0040033	negative regulation of translation, ncRNA-mediated	2/45	93/20488	0.0177802432068338	0.0351415546559175	0.0113014148602341	MIR145/STAT3	2
GO:0045974	BP	GO:0045974	regulation of translation, ncRNA-mediated	2/45	93/20488	0.0177802432068338	0.0351415546559175	0.0113014148602341	MIR145/STAT3	2
GO:0045621	BP	GO:0045621	positive regulation of lymphocyte differentiation	2/45	94/20488	0.0181416774794282	0.035836270902682	0.0115248334480486	IFNG/IL4	2
GO:0044070	BP	GO:0044070	regulation of anion transport	2/45	95/20488	0.0185062278768502	0.0365163916585332	0.0117435581713054	IL1B/AKT1	2
GO:0045069	BP	GO:0045069	regulation of viral genome replication	2/45	95/20488	0.0185062278768502	0.0365163916585332	0.0117435581713054	BCL2/TNF	2
GO:0005770	CC	GO:0005770	late endosome	3/45	256/20488	0.0186004785051038	0.0366752721799664	0.0117946536536626	F2R/MAPK1/EGFR	3
GO:0005635	CC	GO:0005635	nuclear envelope	4/45	464/20488	0.018617250724014	0.0366752721799664	0.0117946536536626	PARP1/SIRT1/BCL2/EGFR	4
GO:0008544	BP	GO:0008544	epidermis development	4/45	464/20488	0.018617250724014	0.0366752721799664	0.0117946536536626	CASP3/BCL2/TNF/EGFR	4
GO:0030516	BP	GO:0030516	regulation of axon extension	2/45	96/20488	0.0188738796137396	0.0371200020538488	0.0119376774001843	VEGFA/CXCL12	2
GO:0090277	BP	GO:0090277	positive regulation of peptide hormone secretion	2/45	96/20488	0.0188738796137396	0.0371200020538488	0.0119376774001843	HIF1A/EGFR	2
GO:0097327	BP	GO:0097327	response to antineoplastic agent	2/45	96/20488	0.0188738796137396	0.0371200020538488	0.0119376774001843	EGFR/HMOX1	2
GO:0003007	BP	GO:0003007	heart morphogenesis	3/45	259/20488	0.0191775760379655	0.037676207390491	0.01211655130939	TP53/HIF1A/VEGFA	3
GO:0061695	CC	GO:0061695	transferase complex, transferring phosphorus-containing groups	3/45	259/20488	0.0191775760379655	0.037676207390491	0.01211655130939	TP53/PRKAA2/TERT	3
GO:0014020	BP	GO:0014020	primary neural tube formation	2/45	97/20488	0.0192446179521078	0.0377667774500831	0.0121456783593281	CASP3/HIF1A	2
GO:0032231	BP	GO:0032231	regulation of actin filament bundle assembly	2/45	97/20488	0.0192446179521078	0.0377667774500831	0.0121456783593281	CX3CL1/NOX4	2
GO:0032412	BP	GO:0032412	regulation of ion transmembrane transporter activity	3/45	260/20488	0.019372142869651	0.0379963672272057	0.0122195137187576	PPARGC1A/IFNG/MMP9	3
GO:0006885	BP	GO:0006885	regulation of pH	2/45	98/20488	0.0196184282012088	0.0384376265734711	0.0123614213543738	BCL2/MAPK1	2
GO:0050848	BP	GO:0050848	regulation of calcium-mediated signaling	2/45	98/20488	0.0196184282012088	0.0384376265734711	0.0123614213543738	CCL4/TNF	2
GO:0015850	BP	GO:0015850	organic hydroxy compound transport	3/45	262/20488	0.0197645803608244	0.0387029540507565	0.0124467498472075	SIRT1/CXCL12/NFKB1	3
GO:0048525	BP	GO:0048525	negative regulation of viral process	2/45	99/20488	0.0199952957174104	0.039112273130531	0.0125783855922972	CCL4/TNF	2
GO:0070301	BP	GO:0070301	cellular response to hydrogen peroxide	2/45	99/20488	0.0199952957174104	0.039112273130531	0.0125783855922972	SIRT1/IL6	2
GO:0030301	BP	GO:0030301	cholesterol transport	2/45	100/20488	0.0203752059040651	0.0397906701115122	0.0127965559549083	SIRT1/NFKB1	2
GO:0055024	BP	GO:0055024	regulation of cardiac muscle tissue development	2/45	100/20488	0.0203752059040651	0.0397906701115122	0.0127965559549083	MAPK1/MAPK14	2
GO:0060840	BP	GO:0060840	artery development	2/45	100/20488	0.0203752059040651	0.0397906701115122	0.0127965559549083	VEGFA/MIR145	2
GO:0043087	BP	GO:0043087	regulation of GTPase activity	4/45	479/20488	0.0206581454512686	0.0403213910404361	0.0129672341577227	CCL4/F2R/CX3CL1/CCL11	4
GO:0000018	BP	GO:0000018	regulation of DNA recombination	2/45	101/20488	0.0207581442113826	0.0404072456397501	0.0129948447302773	PARP1/IL4	2
GO:0007631	BP	GO:0007631	feeding behavior	2/45	101/20488	0.0207581442113826	0.0404072456397501	0.0129948447302773	STAT3/FOS	2
GO:0032649	BP	GO:0032649	regulation of interferon-gamma production	2/45	101/20488	0.0207581442113826	0.0404072456397501	0.0129948447302773	IL1B/TNF	2
GO:0050830	BP	GO:0050830	defense response to Gram-positive bacterium	2/45	101/20488	0.0207581442113826	0.0404072456397501	0.0129948447302773	IL6/TNF	2
GO:0097006	BP	GO:0097006	regulation of plasma lipoprotein particle levels	2/45	101/20488	0.0207581442113826	0.0404072456397501	0.0129948447302773	MPO/HMOX1	2
GO:0015711	BP	GO:0015711	organic anion transport	4/45	482/20488	0.0210823033251582	0.0410161100829804	0.0131906536446513	IL1B/AKT1/PRKAA2/NOS2	4
GO:0021549	BP	GO:0021549	cerebellum development	2/45	102/20488	0.0211440961363007	0.0410371427322697	0.0131974176793548	TP53/PPARGC1A	2
GO:0051087	MF	GO:0051087	chaperone binding	2/45	102/20488	0.0211440961363007	0.0410371427322697	0.0131974176793548	TP53/TERT	2
GO:0018958	BP	GO:0018958	phenol-containing compound metabolic process	2/45	103/20488	0.0215330472223587	0.0410371427322697	0.0131974176793548	BCL2/AKR1B1	2
GO:0034766	BP	GO:0034766	negative regulation of ion transmembrane transport	2/45	103/20488	0.0215330472223587	0.0410371427322697	0.0131974176793548	AKT1/MMP9	2
GO:0048259	BP	GO:0048259	regulation of receptor-mediated endocytosis	2/45	103/20488	0.0215330472223587	0.0410371427322697	0.0131974176793548	VEGFA/IL4	2
GO:1902106	BP	GO:1902106	negative regulation of leukocyte differentiation	2/45	103/20488	0.0215330472223587	0.0410371427322697	0.0131974176793548	IL4/MYC	2
GO:0005388	MF	GO:0005388	calcium-transporting ATPase activity	1/45	10/20488	0.0217529850025228	0.0410371427322697	0.0131974176793548	ANXA5	1
GO:0010918	BP	GO:0010918	positive regulation of mitochondrial membrane potential	1/45	10/20488	0.0217529850025228	0.0410371427322697	0.0131974176793548	AKT1	1
GO:0014041	BP	GO:0014041	regulation of neuron maturation	1/45	10/20488	0.0217529850025228	0.0410371427322697	0.0131974176793548	BCL2	1
GO:0021548	BP	GO:0021548	pons development	1/45	10/20488	0.0217529850025228	0.0410371427322697	0.0131974176793548	BCL2	1
GO:0030388	BP	GO:0030388	fructose 1,6-bisphosphate metabolic process	1/45	10/20488	0.0217529850025228	0.0410371427322697	0.0131974176793548	IFNG	1
GO:0030647	BP	GO:0030647	aminoglycoside antibiotic metabolic process	1/45	10/20488	0.0217529850025228	0.0410371427322697	0.0131974176793548	AKR1B1	1
GO:0031284	BP	GO:0031284	positive regulation of guanylate cyclase activity	1/45	10/20488	0.0217529850025228	0.0410371427322697	0.0131974176793548	NOS2	1
GO:0032025	BP	GO:0032025	response to cobalt ion	1/45	10/20488	0.0217529850025228	0.0410371427322697	0.0131974176793548	CASP3	1
GO:0032308	BP	GO:0032308	positive regulation of prostaglandin secretion	1/45	10/20488	0.0217529850025228	0.0410371427322697	0.0131974176793548	IL1B	1
GO:0032353	BP	GO:0032353	negative regulation of hormone biosynthetic process	1/45	10/20488	0.0217529850025228	0.0410371427322697	0.0131974176793548	NFKB1	1
GO:0033483	BP	GO:0033483	gas homeostasis	1/45	10/20488	0.0217529850025228	0.0410371427322697	0.0131974176793548	HIF1A	1
GO:0035865	BP	GO:0035865	cellular response to potassium ion	1/45	10/20488	0.0217529850025228	0.0410371427322697	0.0131974176793548	PPARGC1A	1
GO:0042536	BP	GO:0042536	negative regulation of tumor necrosis factor biosynthetic process	1/45	10/20488	0.0217529850025228	0.0410371427322697	0.0131974176793548	IL4	1
GO:0045792	BP	GO:0045792	negative regulation of cell size	1/45	10/20488	0.0217529850025228	0.0410371427322697	0.0131974176793548	AKT1	1
GO:0045945	BP	GO:0045945	positive regulation of transcription by RNA polymerase III	1/45	10/20488	0.0217529850025228	0.0410371427322697	0.0131974176793548	AR	1
GO:0046322	BP	GO:0046322	negative regulation of fatty acid oxidation	1/45	10/20488	0.0217529850025228	0.0410371427322697	0.0131974176793548	AKT1	1
GO:0048304	BP	GO:0048304	positive regulation of isotype switching to IgG isotypes	1/45	10/20488	0.0217529850025228	0.0410371427322697	0.0131974176793548	IL4	1
GO:0051400	MF	GO:0051400	BH domain binding	1/45	10/20488	0.0217529850025228	0.0410371427322697	0.0131974176793548	BCL2	1
GO:0060513	BP	GO:0060513	prostatic bud formation	1/45	10/20488	0.0217529850025228	0.0410371427322697	0.0131974176793548	AR	1
GO:0060768	BP	GO:0060768	regulation of epithelial cell proliferation involved in prostate gland development	1/45	10/20488	0.0217529850025228	0.0410371427322697	0.0131974176793548	AR	1
GO:0070091	BP	GO:0070091	glucagon secretion	1/45	10/20488	0.0217529850025228	0.0410371427322697	0.0131974176793548	IL6	1
GO:0070099	BP	GO:0070099	regulation of chemokine-mediated signaling pathway	1/45	10/20488	0.0217529850025228	0.0410371427322697	0.0131974176793548	HIF1A	1
GO:0070391	BP	GO:0070391	response to lipoteichoic acid	1/45	10/20488	0.0217529850025228	0.0410371427322697	0.0131974176793548	MAPK14	1
GO:0070513	MF	GO:0070513	death domain binding	1/45	10/20488	0.0217529850025228	0.0410371427322697	0.0131974176793548	BCL2	1
GO:0071104	BP	GO:0071104	response to interleukin-9	1/45	10/20488	0.0217529850025228	0.0410371427322697	0.0131974176793548	STAT3	1
GO:0071223	BP	GO:0071223	cellular response to lipoteichoic acid	1/45	10/20488	0.0217529850025228	0.0410371427322697	0.0131974176793548	MAPK14	1
GO:0071281	BP	GO:0071281	cellular response to iron ion	1/45	10/20488	0.0217529850025228	0.0410371427322697	0.0131974176793548	HMOX1	1
GO:0071313	BP	GO:0071313	cellular response to caffeine	1/45	10/20488	0.0217529850025228	0.0410371427322697	0.0131974176793548	PPARGC1A	1
GO:0072203	BP	GO:0072203	cell proliferation involved in metanephros development	1/45	10/20488	0.0217529850025228	0.0410371427322697	0.0131974176793548	MYC	1
GO:0072610	BP	GO:0072610	interleukin-12 secretion	1/45	10/20488	0.0217529850025228	0.0410371427322697	0.0131974176793548	MAPK14	1
GO:0090037	BP	GO:0090037	positive regulation of protein kinase C signaling	1/45	10/20488	0.0217529850025228	0.0410371427322697	0.0131974176793548	VEGFA	1
GO:0090154	BP	GO:0090154	positive regulation of sphingolipid biosynthetic process	1/45	10/20488	0.0217529850025228	0.0410371427322697	0.0131974176793548	TNF	1
GO:0097048	BP	GO:0097048	dendritic cell apoptotic process	1/45	10/20488	0.0217529850025228	0.0410371427322697	0.0131974176793548	CXCL12	1
GO:0097050	BP	GO:0097050	type B pancreatic cell apoptotic process	1/45	10/20488	0.0217529850025228	0.0410371427322697	0.0131974176793548	IL6	1
GO:0097278	BP	GO:0097278	complement-dependent cytotoxicity	1/45	10/20488	0.0217529850025228	0.0410371427322697	0.0131974176793548	IL4	1
GO:0106049	BP	GO:0106049	regulation of cellular response to osmotic stress	1/45	10/20488	0.0217529850025228	0.0410371427322697	0.0131974176793548	PTGS2	1
GO:0110096	BP	GO:0110096	cellular response to aldehyde	1/45	10/20488	0.0217529850025228	0.0410371427322697	0.0131974176793548	AKR1B1	1
GO:0140052	BP	GO:0140052	cellular response to oxidised low-density lipoprotein particle stimulus	1/45	10/20488	0.0217529850025228	0.0410371427322697	0.0131974176793548	AKT1	1
GO:1900122	BP	GO:1900122	positive regulation of receptor binding	1/45	10/20488	0.0217529850025228	0.0410371427322697	0.0131974176793548	MMP9	1
GO:1901033	BP	GO:1901033	positive regulation of response to reactive oxygen species	1/45	10/20488	0.0217529850025228	0.0410371427322697	0.0131974176793548	TNF	1
GO:1901725	BP	GO:1901725	regulation of histone deacetylase activity	1/45	10/20488	0.0217529850025228	0.0410371427322697	0.0131974176793548	VEGFA	1
GO:1902237	BP	GO:1902237	positive regulation of endoplasmic reticulum stress-induced intrinsic apoptotic signaling pathway	1/45	10/20488	0.0217529850025228	0.0410371427322697	0.0131974176793548	SIRT1	1
GO:1903265	BP	GO:1903265	positive regulation of tumor necrosis factor-mediated signaling pathway	1/45	10/20488	0.0217529850025228	0.0410371427322697	0.0131974176793548	CASP1	1
GO:1903799	BP	GO:1903799	negative regulation of production of miRNAs involved in gene silencing by miRNA	1/45	10/20488	0.0217529850025228	0.0410371427322697	0.0131974176793548	TP53	1
GO:2000035	BP	GO:2000035	regulation of stem cell division	1/45	10/20488	0.0217529850025228	0.0410371427322697	0.0131974176793548	MIR145	1
GO:2000109	BP	GO:2000109	regulation of macrophage apoptotic process	1/45	10/20488	0.0217529850025228	0.0410371427322697	0.0131974176793548	SIRT1	1
GO:2000304	BP	GO:2000304	positive regulation of ceramide biosynthetic process	1/45	10/20488	0.0217529850025228	0.0410371427322697	0.0131974176793548	TNF	1
GO:2000480	BP	GO:2000480	negative regulation of cAMP-dependent protein kinase activity	1/45	10/20488	0.0217529850025228	0.0410371427322697	0.0131974176793548	SIRT1	1
GO:2000628	BP	GO:2000628	regulation of miRNA metabolic process	1/45	10/20488	0.0217529850025228	0.0410371427322697	0.0131974176793548	NFKB1	1
GO:2000668	BP	GO:2000668	regulation of dendritic cell apoptotic process	1/45	10/20488	0.0217529850025228	0.0410371427322697	0.0131974176793548	CXCL12	1
GO:2001054	BP	GO:2001054	negative regulation of mesenchymal cell apoptotic process	1/45	10/20488	0.0217529850025228	0.0410371427322697	0.0131974176793548	HIF1A	1
GO:2001214	BP	GO:2001214	positive regulation of vasculogenesis	1/45	10/20488	0.0217529850025228	0.0410371427322697	0.0131974176793548	KDR	1
GO:0098742	BP	GO:0098742	cell-cell adhesion via plasma-membrane adhesion molecules	3/45	273/20488	0.0220018318582007	0.0414848967655671	0.0133414139861541	BSG/CX3CL1/MAPK14	3
GO:0001841	BP	GO:0001841	neural tube formation	2/45	105/20488	0.022319889284292	0.0420187059751781	0.0135130853704482	CASP3/HIF1A	2
GO:0007009	BP	GO:0007009	plasma membrane organization	2/45	105/20488	0.022319889284292	0.0420187059751781	0.0135130853704482	AR/AKT1	2
GO:0055017	BP	GO:0055017	cardiac muscle tissue growth	2/45	105/20488	0.022319889284292	0.0420187059751781	0.0135130853704482	MAPK1/MAPK14	2
GO:0016054	BP	GO:0016054	organic acid catabolic process	3/45	275/20488	0.0224229558891367	0.0421687184004776	0.0135613289006249	AKT1/NOS2/CD44	3
GO:0046395	BP	GO:0046395	carboxylic acid catabolic process	3/45	275/20488	0.0224229558891367	0.0421687184004776	0.0135613289006249	AKT1/NOS2/CD44	3
GO:0003300	BP	GO:0003300	cardiac muscle hypertrophy	2/45	106/20488	0.0227177515791061	0.0427008493725042	0.0137324605689229	PARP1/MIR145	2
GO:0016651	MF	GO:0016651	oxidoreductase activity, acting on NAD(P)H	2/45	107/20488	0.0231185556726842	0.0434315782871729	0.0139674607189134	NOS2/NOX4	2
GO:0006275	BP	GO:0006275	regulation of DNA replication	2/45	108/20488	0.0235222873396668	0.043609968204067	0.0140248303622727	TP53/EGFR	2
GO:0030004	BP	GO:0030004	cellular monovalent inorganic cation homeostasis	2/45	108/20488	0.0235222873396668	0.043609968204067	0.0140248303622727	BCL2/MAPK1	2
GO:0010975	BP	GO:0010975	regulation of neuron projection development	4/45	499/20488	0.0235877463937163	0.043609968204067	0.0140248303622727	AKT1/VEGFA/CXCL12/CX3CL1	4
GO:0010976	BP	GO:0010976	positive regulation of neuron projection development	3/45	281/20488	0.0237128442566337	0.043609968204067	0.0140248303622727	VEGFA/CXCL12/CX3CL1	3
GO:0000185	BP	GO:0000185	activation of MAPKKK activity	1/45	11/20488	0.0239026634708734	0.043609968204067	0.0140248303622727	TNF	1
GO:0001094	MF	GO:0001094	TFIID-class transcription factor complex binding	1/45	11/20488	0.0239026634708734	0.043609968204067	0.0140248303622727	TP53	1
GO:0002887	BP	GO:0002887	negative regulation of myeloid leukocyte mediated immunity	1/45	11/20488	0.0239026634708734	0.043609968204067	0.0140248303622727	HMOX1	1
GO:0002923	BP	GO:0002923	regulation of humoral immune response mediated by circulating immunoglobulin	1/45	11/20488	0.0239026634708734	0.043609968204067	0.0140248303622727	TNF	1
GO:0003093	BP	GO:0003093	regulation of glomerular filtration	1/45	11/20488	0.0239026634708734	0.043609968204067	0.0140248303622727	F2R	1
GO:0006853	BP	GO:0006853	carnitine shuttle	1/45	11/20488	0.0239026634708734	0.043609968204067	0.0140248303622727	PRKAA2	1
GO:0009629	BP	GO:0009629	response to gravity	1/45	11/20488	0.0239026634708734	0.043609968204067	0.0140248303622727	FOS	1
GO:0019371	BP	GO:0019371	cyclooxygenase pathway	1/45	11/20488	0.0239026634708734	0.043609968204067	0.0140248303622727	PTGS2	1
GO:0030422	BP	GO:0030422	production of siRNA involved in RNA interference	1/45	11/20488	0.0239026634708734	0.043609968204067	0.0140248303622727	TERT	1
GO:0031094	CC	GO:0031094	platelet dense tubular network	1/45	11/20488	0.0239026634708734	0.043609968204067	0.0140248303622727	F2R	1
GO:0031915	BP	GO:0031915	positive regulation of synaptic plasticity	1/45	11/20488	0.0239026634708734	0.043609968204067	0.0140248303622727	PTGS2	1
GO:0032306	BP	GO:0032306	regulation of prostaglandin secretion	1/45	11/20488	0.0239026634708734	0.043609968204067	0.0140248303622727	IL1B	1
GO:0032351	BP	GO:0032351	negative regulation of hormone metabolic process	1/45	11/20488	0.0239026634708734	0.043609968204067	0.0140248303622727	NFKB1	1
GO:0032494	BP	GO:0032494	response to peptidoglycan	1/45	11/20488	0.0239026634708734	0.043609968204067	0.0140248303622727	IL6	1
GO:0032908	BP	GO:0032908	regulation of transforming growth factor beta1 production	1/45	11/20488	0.0239026634708734	0.043609968204067	0.0140248303622727	CX3CL1	1
GO:0033327	BP	GO:0033327	Leydig cell differentiation	1/45	11/20488	0.0239026634708734	0.043609968204067	0.0140248303622727	AR	1
GO:0035404	BP	GO:0035404	histone-serine phosphorylation	1/45	11/20488	0.0239026634708734	0.043609968204067	0.0140248303622727	PRKAA2	1
GO:0035747	BP	GO:0035747	natural killer cell chemotaxis	1/45	11/20488	0.0239026634708734	0.043609968204067	0.0140248303622727	CCL4	1
GO:0043117	BP	GO:0043117	positive regulation of vascular permeability	1/45	11/20488	0.0239026634708734	0.043609968204067	0.0140248303622727	VEGFA	1
GO:0043129	BP	GO:0043129	surfactant homeostasis	1/45	11/20488	0.0239026634708734	0.043609968204067	0.0140248303622727	VEGFA	1
GO:0043220	CC	GO:0043220	Schmidt-Lanterman incisure	1/45	11/20488	0.0239026634708734	0.043609968204067	0.0140248303622727	AKR1B1	1
GO:0045217	BP	GO:0045217	cell-cell junction maintenance	1/45	11/20488	0.0239026634708734	0.043609968204067	0.0140248303622727	F2R	1
GO:0045899	BP	GO:0045899	positive regulation of RNA polymerase II transcriptional preinitiation complex assembly	1/45	11/20488	0.0239026634708734	0.043609968204067	0.0140248303622727	TP53	1
GO:0046007	BP	GO:0046007	negative regulation of activated T cell proliferation	1/45	11/20488	0.0239026634708734	0.043609968204067	0.0140248303622727	CASP3	1
GO:0046689	BP	GO:0046689	response to mercury ion	1/45	11/20488	0.0239026634708734	0.043609968204067	0.0140248303622727	BSG	1
GO:0048742	BP	GO:0048742	regulation of skeletal muscle fiber development	1/45	11/20488	0.0239026634708734	0.043609968204067	0.0140248303622727	BCL2	1
GO:0051024	BP	GO:0051024	positive regulation of immunoglobulin secretion	1/45	11/20488	0.0239026634708734	0.043609968204067	0.0140248303622727	IL6	1
GO:0051573	BP	GO:0051573	negative regulation of histone H3-K9 methylation	1/45	11/20488	0.0239026634708734	0.043609968204067	0.0140248303622727	SIRT1	1
GO:0051574	BP	GO:0051574	positive regulation of histone H3-K9 methylation	1/45	11/20488	0.0239026634708734	0.043609968204067	0.0140248303622727	SIRT1	1
GO:0051974	BP	GO:0051974	negative regulation of telomerase activity	1/45	11/20488	0.0239026634708734	0.043609968204067	0.0140248303622727	TP53	1
GO:0052650	MF	GO:0052650	NADP-retinol dehydrogenase activity	1/45	11/20488	0.0239026634708734	0.043609968204067	0.0140248303622727	AKR1B1	1
GO:0060439	BP	GO:0060439	trachea morphogenesis	1/45	11/20488	0.0239026634708734	0.043609968204067	0.0140248303622727	MAPK1	1
GO:0060736	BP	GO:0060736	prostate gland growth	1/45	11/20488	0.0239026634708734	0.043609968204067	0.0140248303622727	AR	1
GO:0060767	BP	GO:0060767	epithelial cell proliferation involved in prostate gland development	1/45	11/20488	0.0239026634708734	0.043609968204067	0.0140248303622727	AR	1
GO:0061307	BP	GO:0061307	cardiac neural crest cell differentiation involved in heart development	1/45	11/20488	0.0239026634708734	0.043609968204067	0.0140248303622727	MAPK1	1
GO:0061308	BP	GO:0061308	cardiac neural crest cell development involved in heart development	1/45	11/20488	0.0239026634708734	0.043609968204067	0.0140248303622727	MAPK1	1
GO:0070106	BP	GO:0070106	interleukin-27-mediated signaling pathway	1/45	11/20488	0.0239026634708734	0.043609968204067	0.0140248303622727	STAT3	1
GO:0070213	BP	GO:0070213	protein auto-ADP-ribosylation	1/45	11/20488	0.0239026634708734	0.043609968204067	0.0140248303622727	PARP1	1
GO:0070673	BP	GO:0070673	response to interleukin-18	1/45	11/20488	0.0239026634708734	0.043609968204067	0.0140248303622727	AKT1	1
GO:0070757	BP	GO:0070757	interleukin-35-mediated signaling pathway	1/45	11/20488	0.0239026634708734	0.043609968204067	0.0140248303622727	STAT3	1
GO:0070857	BP	GO:0070857	regulation of bile acid biosynthetic process	1/45	11/20488	0.0239026634708734	0.043609968204067	0.0140248303622727	SIRT1	1
GO:0071372	BP	GO:0071372	cellular response to follicle-stimulating hormone stimulus	1/45	11/20488	0.0239026634708734	0.043609968204067	0.0140248303622727	PPARGC1A	1
GO:0071803	BP	GO:0071803	positive regulation of podosome assembly	1/45	11/20488	0.0239026634708734	0.043609968204067	0.0140248303622727	TNF	1
GO:0072584	BP	GO:0072584	caveolin-mediated endocytosis	1/45	11/20488	0.0239026634708734	0.043609968204067	0.0140248303622727	MAPK1	1
GO:0090042	BP	GO:0090042	tubulin deacetylation	1/45	11/20488	0.0239026634708734	0.043609968204067	0.0140248303622727	PRKAA2	1
GO:0098883	BP	GO:0098883	synapse pruning	1/45	11/20488	0.0239026634708734	0.043609968204067	0.0140248303622727	CX3CL1	1
GO:1900112	BP	GO:1900112	regulation of histone H3-K9 trimethylation	1/45	11/20488	0.0239026634708734	0.043609968204067	0.0140248303622727	SIRT1	1
GO:1903980	BP	GO:1903980	positive regulation of microglial cell activation	1/45	11/20488	0.0239026634708734	0.043609968204067	0.0140248303622727	MMP8	1
GO:1904468	BP	GO:1904468	negative regulation of tumor necrosis factor secretion	1/45	11/20488	0.0239026634708734	0.043609968204067	0.0140248303622727	CX3CL1	1
GO:1904995	BP	GO:1904995	negative regulation of leukocyte adhesion to vascular endothelial cell	1/45	11/20488	0.0239026634708734	0.043609968204067	0.0140248303622727	CXCL12	1
GO:1990440	BP	GO:1990440	positive regulation of transcription from RNA polymerase II promoter in response to endoplasmic reticulum stress	1/45	11/20488	0.0239026634708734	0.043609968204067	0.0140248303622727	TP53	1
GO:2000392	BP	GO:2000392	regulation of lamellipodium morphogenesis	1/45	11/20488	0.0239026634708734	0.043609968204067	0.0140248303622727	CD44	1
GO:2000551	BP	GO:2000551	regulation of T-helper 2 cell cytokine production	1/45	11/20488	0.0239026634708734	0.043609968204067	0.0140248303622727	IL6	1
GO:0014897	BP	GO:0014897	striated muscle hypertrophy	2/45	109/20488	0.0239289324005354	0.0436358236444545	0.0140331453916183	PARP1/MIR145	2
GO:0006024	BP	GO:0006024	glycosaminoglycan biosynthetic process	2/45	110/20488	0.0243384767214879	0.0443154394419015	0.0142517077218203	IL1B/NFKB1	2
GO:0016101	BP	GO:0016101	diterpenoid metabolic process	2/45	110/20488	0.0243384767214879	0.0443154394419015	0.0142517077218203	AKR1B1/EGFR	2
GO:0061387	BP	GO:0061387	regulation of extent of cell growth	2/45	110/20488	0.0243384767214879	0.0443154394419015	0.0142517077218203	VEGFA/CXCL12	2
GO:0034976	BP	GO:0034976	response to endoplasmic reticulum stress	3/45	285/20488	0.0245948703551486	0.0447596858582346	0.0143945759898953	TP53/SIRT1/BCL2	3
GO:0014896	BP	GO:0014896	muscle hypertrophy	2/45	111/20488	0.0247509062143133	0.0450209373247746	0.0144785936503295	PARP1/MIR145	2
GO:0014902	BP	GO:0014902	myotube differentiation	2/45	112/20488	0.0251662068362665	0.0456382644838679	0.0146771241478477	BCL2/MAPK14	2
GO:0015918	BP	GO:0015918	sterol transport	2/45	112/20488	0.0251662068362665	0.0456382644838679	0.0146771241478477	SIRT1/NFKB1	2
GO:0030880	CC	GO:0030880	RNA polymerase complex	2/45	112/20488	0.0251662068362665	0.0456382644838679	0.0146771241478477	TP53/TERT	2
GO:0043279	BP	GO:0043279	response to alkaloid	2/45	112/20488	0.0251662068362665	0.0456382644838679	0.0146771241478477	CASP3/PPARGC1A	2
GO:0048593	BP	GO:0048593	camera-type eye morphogenesis	2/45	112/20488	0.0251662068362665	0.0456382644838679	0.0146771241478477	HIF1A/VEGFA	2
GO:0060419	BP	GO:0060419	heart growth	2/45	112/20488	0.0251662068362665	0.0456382644838679	0.0146771241478477	MAPK1/MAPK14	2
GO:0071824	BP	GO:0071824	protein-DNA complex subunit organization	3/45	288/20488	0.0252679918841189	0.0457998224753854	0.0147290806962703	PARP1/TP53/MYC	3
GO:0032609	BP	GO:0032609	interferon-gamma production	2/45	113/20488	0.025584364589944	0.0462372717448944	0.0148697630230323	IL1B/TNF	2
GO:0005976	BP	GO:0005976	polysaccharide metabolic process	2/45	114/20488	0.0260053655231596	0.0462372717448944	0.0148697630230323	AKT1/NFKB1	2
GO:0030282	BP	GO:0030282	bone mineralization	2/45	114/20488	0.0260053655231596	0.0462372717448944	0.0148697630230323	HIF1A/PTGS2	2
GO:0002863	BP	GO:0002863	positive regulation of inflammatory response to antigenic stimulus	1/45	12/20488	0.02604772281276	0.0462372717448944	0.0148697630230323	TNF	1
GO:0003964	MF	GO:0003964	RNA-directed DNA polymerase activity	1/45	12/20488	0.02604772281276	0.0462372717448944	0.0148697630230323	TERT	1
GO:0004859	MF	GO:0004859	phospholipase inhibitor activity	1/45	12/20488	0.02604772281276	0.0462372717448944	0.0148697630230323	ANXA5	1
GO:0004861	MF	GO:0004861	cyclin-dependent protein serine/threonine kinase inhibitor activity	1/45	12/20488	0.02604772281276	0.0462372717448944	0.0148697630230323	CASP3	1
GO:0006527	BP	GO:0006527	arginine catabolic process	1/45	12/20488	0.02604772281276	0.0462372717448944	0.0148697630230323	NOS2	1
GO:0006983	BP	GO:0006983	ER overload response	1/45	12/20488	0.02604772281276	0.0462372717448944	0.0148697630230323	TP53	1
[truncated: 91 more rows]
