# Supplementary material for: Exploring the protective mechanism of baicalin in treatment of atherosclerosis using endothelial cells deregulation model and network pharmacology
Source: BMC Complement Med Ther. 2022 Oct 3;22:257. doi: 10.1186/s12906-022-03738-3 (PMC9527735; doi:10.1186/s12906-022-03738-3)
Supplement: Supplementary file 2 — Additional file 2. [file 12906_2022_3738_MOESM2_ESM.zip › GSE132651 expression matrix.txt]

ID_REF	GSM3884865	GSM3884866	GSM3884867	GSM3884868	GSM3884869	GSM3884870	GSM3884871	GSM3884872	GSM3884873	GSM3884874	GSM3884875	GSM3884876	GSM3884877	GSM3884878	GSM3884879	GSM3884880	GSM3884881	GSM3884882	GSM3884883
1007_s_at	267.6788551	343.8102127	376.1942703	348.9224933	366.6847151	339.6352597	364.7024104	355.4126723	268.1228969	313.0621668	343.1555627	272.6198898	305.1222945	246.4507297	297.8032601	311.0759095	344.0873855	333.787617	404.387548
1053_at	135.1165131	126.5466457	138.4380292	129.5974116	126.2519766	149.1110192	127.0144963	136.6707031	167.7148706	125.1223202	136.3860131	181.4937085	182.0479953	169.6164441	211.3267419	193.502559	147.571494	128.5372589	124.3941724
117_at	115.0445959	145.9927185	127.5746237	119.2612849	116.5305463	116.6131468	125.8974062	112.3396221	122.1612289	141.4203876	123.4605049	127.1982022	115.714484	121.2441478	119.076436	120.4893785	118.2757588	120.4648482	117.4322989
121_at	357.9403403	537.2070719	504.465903	480.7839016	587.2667943	490.0126979	546.9232132	563.7476078	482.039107	491.997176	501.2430351	472.2798879	518.1435083	455.440867	531.1639163	532.518148	521.1717666	552.2769938	601.3172798
1255_g_at	27.31608074	29.59851411	28.26165011	29.91067776	28.98944148	31.10305131	32.54454443	29.8652861	29.43693884	29.15079834	28.14057047	31.76277061	32.25453973	29.56467477	27.05251662	31.29356678	29.62393669	30.36338895	31.90266025
1294_at	222.9264185	273.527073	228.5468535	280.7110262	255.4668684	302.5186548	266.0980072	266.8513752	221.8729353	279.2197248	274.6409717	205.5125626	175.1933492	237.0728734	177.6626169	202.3224301	227.381139	251.3863228	252.0467153
1316_at	90.08497601	97.00692537	89.18404468	91.80963206	88.43997943	98.33559415	90.62141032	90.94985091	91.48995206	92.05577627	86.37351648	90.56093419	89.4503156	79.53182721	85.89339035	94.06740435	95.53726969	95.52255633	91.53236617
1320_at	87.071917	86.97693157	80.01522511	84.28766847	88.68516622	83.28896558	85.17673852	84.44407793	84.5057881	79.13122721	83.33989613	80.33440973	85.31307168	85.56248121	86.36989218	83.83728446	85.59765749	90.37879973	84.28031375
1405_i_at	32.78844167	29.55728859	60.53605025	29.31949768	32.3842933	33.05732228	33.16869351	34.04449133	30.4722948	32.83496456	29.27159031	30.73628528	32.56598247	32.41948937	33.67644044	31.54680394	31.05493943	32.05130329	33.29061375
1431_at	28.15405255	31.48986616	27.30551925	29.07618052	27.39384167	28.15333433	27.90935254	29.01295744	26.45985204	29.00493456	29.44653444	26.00129348	28.56296936	28.060255	28.75847468	27.45548709	27.96418295	25.33903413	29.12305983
1438_at	170.5456154	220.2517255	176.0723693	190.998659	165.1854885	175.8208435	185.3300714	196.8498271	189.475249	194.7514683	184.6877486	158.5145589	184.4775667	177.9662446	187.4866991	183.3574822	179.3852303	182.4267816	188.5154729
1487_at	214.9475898	221.0727559	266.4298924	229.8718396	214.2333639	203.9004168	246.1512438	232.095803	209.3920308	226.9059811	220.1163909	214.5329879	198.2905561	198.1493452	199.7490683	210.1805972	216.6742515	200.6968344	213.3400523
1494_f_at	165.74805	223.1714673	191.9047233	196.7345005	223.3355153	228.0839416	209.4596374	203.5667144	207.6044753	183.1321346	181.6596872	178.3086479	210.5791563	185.0480252	209.3961245	214.9462573	209.2628701	219.5363098	232.01038
1598_g_at	706.0204635	1399.279059	1577.333526	1464.912483	1498.116655	832.2965475	1473.958954	1081.208416	922.2022721	1394.570363	1297.649316	825.0374912	995.6194788	881.4960338	878.2989306	985.0323134	885.4564268	1158.000437	2296.123241
160020_at	476.6935978	642.9042415	417.2904417	516.17662	501.3556221	623.3128628	571.0479288	633.8336372	612.4282737	591.1896258	513.2948563	526.8876425	598.6837102	564.6919414	627.8697526	696.691271	657.2737042	596.1645729	649.8309336
1729_at	281.5206664	259.870029	263.899083	255.0763811	253.1192404	271.3775044	266.5653554	255.615771	268.5204243	287.2507616	261.6254973	260.5872496	232.5465641	239.722655	259.5486667	264.8536421	267.0361985	272.5213711	278.2282474
1773_at	155.1506221	145.1241535	153.216983	147.6252646	161.7250135	113.2936197	141.5273117	151.9207949	141.3529692	147.8645841	135.4242518	134.2349263	150.7345128	156.4462406	134.282877	145.5002608	136.2894719	120.5381666	153.4920797
177_at	203.3887692	252.8858	285.3006317	145.5045625	157.4179937	207.7526225	265.6379382	230.3279462	155.7808159	249.5849236	180.3833115	158.0110529	153.0467028	191.5160284	139.5677289	184.2056013	168.9530776	141.6634278	144.970886
179_at	755.142801	1008.860608	945.6048356	965.1563746	1068.255328	950.6249023	989.8278435	1025.250783	960.1332774	1031.939331	821.5713885	767.2844181	1073.947011	922.7279116	903.8423288	1061.225631	1053.161938	1013.582667	1208.316027
1861_at	146.4948062	134.534755	146.3316479	139.9093537	170.3560768	117.717609	130.4351066	141.7530956	132.9676946	120.8435838	144.6084205	155.0232781	149.3288204	163.0476193	171.4578009	135.2897437	138.4011992	144.7189971	139.9951742
200000_s_at	727.770223	810.6519361	683.6175243	734.4287311	659.1656727	890.5269566	726.0143014	687.4469986	986.6272954	796.2251914	648.003763	847.1736482	817.1720396	709.7506773	829.2770953	751.9868304	857.4300733	710.2568188	623.5869587
200001_at	2606.066429	2526.537878	3092.784471	2894.679547	1625.813431	2592.84453	2674.346736	2395.980985	2094.996991	2753.645639	2678.675809	2564.301827	1940.963965	2342.400733	2115.63889	2039.686883	2316.437139	2272.175936	2178.694229
200002_at	3114.337549	3221.288079	3319.918719	3586.522793	2748.483669	4285.981331	3566.365238	3224.595311	3417.835104	3512.493888	3246.655129	3188.222341	3672.569287	4098.700202	3976.053127	3957.637134	3816.756065	3901.820108	3475.938405
200003_s_at	5635.809847	6492.669377	6488.169432	7360.189942	6489.995031	6874.44726	6339.708872	6722.787614	5530.562754	6295.30595	5997.166102	6293.697172	6088.837268	6417.125405	6993.560361	5741.635955	6110.098036	6657.226357	7377.618219
200004_at	2517.75251	2759.972561	3255.292756	2928.079181	3456.105722	2552.401557	3076.757217	3075.349112	3454.645903	2762.866772	3002.407433	3542.69053	3330.246808	3011.704678	3016.899192	3030.163105	3457.892615	3167.646891	3042.460925
200005_at	1890.354061	1644.6235	1642.891292	1606.567971	1573.259237	1901.946194	1725.285612	1533.423363	1607.295904	1599.387591	1607.131899	1551.960584	1469.164975	1617.782379	1745.1084	1623.957771	1491.056204	1606.666031	1483.859911
200006_at	3010.610574	2653.15271	2960.161412	2732.477176	2211.197833	3572.768545	2489.587665	2965.404181	2882.654655	2406.929297	2697.979777	3187.650773	2339.529715	3009.677598	2854.252824	2803.114995	2745.533829	2439.591337	2037.501653
200007_at	2592.254851	3048.763736	2986.239013	3607.427243	2683.830805	2315.570219	2902.169015	3221.165199	2889.997251	3741.04551	3282.680259	2741.409109	2942.247252	2778.413957	2712.985888	2503.289072	3171.304294	2710.291255	2932.95044
200008_s_at	1561.741202	1788.475845	1283.7678	1560.311296	1934.699046	1138.123981	1536.003719	1589.766866	1587.748676	1633.469924	1546.074456	1402.366389	1990.144493	1870.677063	1659.547021	2031.400686	1842.910915	1514.285622	1853.02949
200009_at	3030.128427	3272.440392	2484.818797	2747.334532	2405.509994	3492.109588	2466.716508	2846.126912	3159.522036	2891.956135	3142.432608	3003.976942	3063.055646	2475.955347	3038.885458	3260.344571	2795.24263	2754.357399	2613.864639
200010_at	4789.376074	5506.248834	5359.868485	5601.623197	5699.671357	4888.260108	4782.306232	5472.425349	4519.569512	4930.65557	5108.153626	5466.640635	4865.354537	4480.832631	4680.7331	4847.694484	4342.131204	4734.833292	5078.27181
200011_s_at	960.1259522	931.7635196	1034.440088	871.6081606	554.9254764	768.2721699	750.9444581	832.8046961	773.7013832	826.6090796	856.3828193	874.9344253	795.8721768	557.5701758	673.9133742	721.8818595	768.9923667	713.1315524	651.2609757
200012_x_at	6355.023765	7713.58938	6788.062266	7522.85607	6367.44805	6808.03676	7531.053646	7397.972803	7243.849057	6882.614307	7115.225874	6908.6494	6448.431102	6556.14736	6787.73212	6972.981698	6363.62961	6523.472577	6795.67301
200013_at	4501.283954	5353.033568	5567.553657	5705.909436	4492.205351	5474.61773	5332.220004	5600.287825	5212.6747	4652.100334	5582.499059	5323.079571	5261.911814	5646.898053	5771.919227	5116.866445	5356.32223	5425.961437	5346.712145
200014_s_at	896.1382962	800.9512434	899.365599	991.2930296	735.3131753	1119.107797	1002.750454	971.7285354	1296.295541	883.8867447	1164.598914	1236.534606	1214.380403	1083.48288	1151.234568	1108.684113	1143.883525	989.4130541	838.83033
200015_s_at	1800.835516	2068.450102	2181.808945	2131.415776	1792.372316	2010.568986	1991.70142	1883.166547	1938.452794	2006.364633	1929.465209	1943.153137	1995.757037	1857.348217	1876.402688	1787.459582	1665.634811	1902.120331	1824.755072
200016_x_at	3767.827609	4593.185991	5182.324777	4624.127785	3984.559771	4577.050709	4390.424867	5386.494112	5159.453241	4828.652358	5138.671911	5855.7116	5723.736633	5065.739043	5455.776304	4741.371715	4903.340963	4280.201518	4691.400555
200017_at	4302.526402	5280.033378	5474.816132	5153.311272	4676.744079	4110.710039	5553.130171	4504.710879	4407.373119	4633.176947	5005.585126	4765.692933	4260.758734	4396.315787	4232.478449	4547.659798	4667.72111	3909.869623	4511.766179
200018_at	6398.615134	7880.630563	7503.33849	7350.727097	6844.159971	5812.75248	7970.271032	7493.191361	7447.091572	7740.006677	6778.093774	7053.07807	6364.879912	6598.669884	6459.534715	6933.936498	7091.448208	7079.575686	7449.321966
200019_s_at	3760.823637	4643.70502	4587.389996	4876.382289	4387.427973	4467.153498	4500.245226	4337.971514	4408.840279	4582.671933	4228.242344	4557.471958	4160.070246	4892.28957	5111.774444	3983.173023	4122.920203	4013.433474	3720.828442
200020_at	985.7695485	645.1355743	786.7316492	871.8941507	934.5057646	1091.388349	939.5466506	925.4329734	1215.712396	1017.316846	794.0874881	1092.002611	1251.91433	1186.125441	1243.717571	1198.849381	1221.208133	1151.294406	943.9172736
200021_at	7195.164994	8300.988371	9158.148699	9080.45158	9465.174757	8438.032595	9430.440739	8437.421035	9750.732549	9934.830647	9005.11389	9633.4575	10213.14615	9885.83557	10168.8766	8980.251819	10426.5376	9610.553567	9783.352169
200022_at	4434.499636	5076.489892	5573.912917	6021.028796	4960.127597	5694.917164	4939.498999	5001.233406	4784.359016	5056.611731	5005.270072	4779.611581	5049.118517	5220.176653	5764.938202	4737.222589	5278.225968	5639.621817	5312.769076
200023_s_at	2212.555239	2988.321554	3144.201251	3707.25203	3664.159078	2312.834648	3277.453179	3108.106657	2157.648014	3192.685914	3284.856752	2662.072864	2416.299055	2540.600124	2447.814486	2005.72661	2521.472183	2995.889016	3221.063826
200024_at	5183.056282	6169.182578	6082.505379	6935.755234	5597.602021	7365.393025	6211.795391	6204.939151	5860.208802	6174.11483	6026.273617	6047.563922	6461.487823	6875.017654	7008.4694	5789.367387	6216.394139	6377.280893	6204.388849
200025_s_at	6246.178482	7304.946435	7108.53163	7328.887781	5605.048545	6506.796045	7562.310506	6891.113071	6056.689069	6894.445819	6955.388203	6728.630892	5789.494376	5870.226771	6194.060515	6309.418366	6057.243601	5932.04718	6577.697309
200026_at	5099.674492	5440.236204	5931.22128	6150.970999	5273.81828	5264.813104	5725.500026	5134.346486	4864.408076	5092.40399	5070.393495	4737.14127	4429.017926	4752.236283	4835.048277	5242.932355	4663.551931	4699.312898	4955.404232
200027_at	1414.152672	1355.146271	1251.950148	1172.165243	1326.517526	1298.83232	1344.209391	1315.866285	1397.039633	1158.326267	1220.280853	1358.002827	1554.731516	1482.244724	1553.84511	1540.140148	1361.176267	1068.055669	1329.534972
200028_s_at	1078.138496	1034.959127	1303.184826	1024.105494	854.7790787	1536.626405	965.645715	1211.566533	1432.96277	1146.540201	1145.471875	1160.999324	1162.490593	1225.342582	1373.211448	1069.904457	1060.716686	1024.093285	923.8862542
200029_at	5750.014332	7033.249839	6266.6259	6914.482774	5827.233408	6398.566317	6304.05938	6279.158807	5858.632991	6169.459103	6537.460521	6290.420858	5754.364504	6280.835747	6076.516176	5935.985927	5754.770615	5482.59078	5651.784635
200030_s_at	4806.397368	5030.134199	4702.460044	5586.813073	5314.66941	5571.223823	5454.179206	5878.372323	5579.587653	5802.29582	5561.678995	5853.109828	6091.944681	5253.212523	6137.441254	5697.638794	5700.812954	5468.225737	4931.878304
200031_s_at	6063.705326	7662.734795	7723.342575	7263.786085	6894.182822	6829.860999	6883.736803	6689.843734	6134.784512	7061.70651	6810.517404	6596.700474	6090.840932	7130.591487	6882.469905	6308.551959	6236.101723	6687.770577	7216.826066
200032_s_at	6908.675755	8817.659552	7354.667885	8066.952705	7482.4942	7816.850019	7167.913454	8221.361289	6698.149177	6850.017284	7327.685708	7404.508856	6618.042893	6421.723057	5694.629324	6675.657068	6854.173332	6676.013597	7835.299848
200033_at	2378.510015	3063.61656	2411.959234	3203.412393	2923.832179	1761.358585	3023.443139	2567.440111	2715.880037	2417.358142	3482.840268	2793.891421	2309.014242	2608.727098	1888.261289	2427.804389	2721.322029	2593.628504	2800.991896
200034_s_at	3029.908814	4698.434584	3315.94129	4055.966548	3422.600555	3747.680246	3409.455436	3720.367171	3616.017589	3358.441069	3226.610206	3586.091852	3192.408851	3172.680691	2840.267397	3584.847201	3662.059536	3253.176182	3502.422182
200035_at	497.2467681	595.6590649	490.3691533	587.909536	515.9015175	720.7018059	532.2231695	481.9860136	550.1988983	557.9340049	543.8254494	620.5332478	524.9120898	669.6919414	754.8684698	524.8242427	597.9011652	581.016961	590.3543794
200036_s_at	3811.205553	5331.11663	4600.094697	4842.233033	3823.791269	4078.086256	4256.96929	4339.051408	4463.312441	5085.82284	4499.678748	4222.254492	3845.502846	4304.225466	4239.66531	4523.295057	4074.268882	3881.959405	3879.760965
200037_s_at	804.1401417	992.9805329	906.5823703	876.3047518	910.2595358	911.6399783	905.6085072	900.3460574	1134.028015	673.4607485	1006.943475	1224.013461	959.3479672	805.4483649	817.8686552	1072.331534	940.0682799	896.1976945	931.5840399
200038_s_at	5968.449619	6911.548993	5931.775639	6583.000115	7325.512692	6105.368308	6219.181119	7130.686691	6343.567405	6249.252958	6742.274249	6331.751265	6765.932808	7017.177109	7033.397404	6243.998667	6613.872335	6214.029151	7183.009224
200039_s_at	1702.889165	1597.721313	1380.640513	1518.791516	1373.246153	2136.506586	1646.326918	1696.88933	2125.132904	1537.285262	1651.228075	1852.644283	1788.290794	2122.647616	2012.478692	2045.71421	1802.9827	1612.912044	1506.010315
200040_at	896.9261784	933.4289077	931.0444763	1045.75524	816.319134	1172.21946	997.89184	1076.521848	1077.173455	910.0555572	1064.19411	1177.879674	1207.270155	978.9128912	1182.295814	1059.516621	1187.863636	1098.773969	909.0333156
200041_s_at	1116.537046	1408.505753	1181.590194	1460.579668	1117.617821	1768.017119	1468.227935	1367.800407	1686.202827	1445.552708	1447.933418	1706.817277	1629.348524	1603.196969	1705.440757	1594.530815	1760.453426	1644.763881	1273.649895
200042_at	945.1031176	958.4056202	1059.199393	1076.117937	1013.828704	1073.514887	1011.624723	931.7110937	988.9517522	984.537374	926.3839806	1037.305447	977.1579654	1003.52966	1194.065616	970.2140784	1111.30673	1080.766671	915.1329777
200043_at	1684.109593	1969.433455	1743.837364	1933.847733	1310.9256	1883.277898	1713.528619	1921.195256	2257.488584	1864.930669	1894.408353	1887.673424	2169.461561	2159.131092	2036.497311	2298.869738	1987.36499	1694.864452	2020.641455
200044_at	1588.259799	1352.482737	1557.037352	1564.073096	1077.655868	1230.015262	1490.683691	1548.882884	1767.987612	1448.606051	1449.324608	1564.402778	1286.94326	1413.282392	1382.525312	1566.876114	1416.932252	1294.353005	1191.598789
200045_at	719.8500393	547.9812305	639.3524674	587.0512103	690.915652	766.952646	568.0762157	663.3074685	656.3303833	579.1553999	579.6784121	622.3087758	720.2091696	701.8331367	721.7321393	751.1733049	671.8518796	669.3883236	704.3220562
200046_at	2336.280074	2000.021177	2606.160873	2087.157773	1859.22941	1848.4925	2165.945114	2500.012231	2270.211394	2120.350251	2114.46193	2018.10322	1948.128678	1751.549313	1979.941735	1892.871518	2039.279405	2225.593567	2234.473699
200047_s_at	655.7016296	581.9757918	787.6982354	658.0150292	678.0039529	631.6998281	638.6416081	686.7209768	732.8010433	643.7843658	738.8824032	700.0736949	696.4763654	464.9430126	599.580772	636.7921516	661.750623	657.1919086	648.5917329
200048_s_at	1174.82766	1249.120102	1367.330239	1285.296631	1098.797023	1605.951402	1302.122654	1258.62236	1442.009266	1327.993413	1239.738057	1340.893269	1401.296208	1671.141599	1682.382324	1578.036925	1361.807299	1435.484275	1437.402819
200049_at	355.0197101	541.8801757	407.8023899	468.125972	417.132084	554.7085394	469.4546729	482.0986429	453.2834031	537.7188676	509.9015377	531.2024161	389.7331241	414.7241663	384.8878173	499.5096222	579.5313794	426.5533706	418.0725666
200050_at	410.2837695	297.341822	388.3079335	405.7130875	449.0299187	300.5125857	398.5118279	428.9769872	430.0222929	325.7719714	439.6181484	444.855801	413.0367955	411.3813979	361.3068483	428.3701015	377.9624692	377.7765211	383.601416
200051_at	175.8683021	156.5454146	145.5056032	159.12571	157.1620878	167.1756837	171.5969267	151.578316	170.7798222	190.5958941	175.8020648	184.538889	145.5562612	214.6204699	191.9425195	141.5981217	161.5193976	145.4082228	127.8918931
200052_s_at	706.5818935	752.4125797	788.452809	736.6327065	702.6270645	907.31021	733.1086034	763.2350847	1046.251021	782.7931617	807.6174222	1000.635445	991.2330004	1034.431703	962.7583782	947.5167763	884.3222305	767.3103953	785.3729309
200053_at	690.6695935	721.1339127	790.2485732	799.241291	713.8606469	865.5042974	692.7719804	794.3484211	748.5363127	960.4831211	791.3772003	723.8848963	752.9577613	824.5993505	761.0219121	729.0042581	809.1153159	819.0480551	677.2126595
200054_at	220.5865869	161.1144808	184.5102049	196.9188302	227.4643153	199.6067236	203.6027298	190.5963485	183.3588811	200.3016969	212.1732756	211.1938701	209.4883044	210.6525702	248.2710572	181.9713607	181.1099507	196.7071098	199.2133525
200055_at	1095.532451	1345.141683	1159.019653	1058.763611	1227.316144	1139.278889	1479.253081	1241.028624	1206.161921	1071.903127	1219.53221	1128.448304	908.1373604	895.052727	1134.489907	958.722833	982.5085659	1101.634186	1035.482377
200056_s_at	129.4011699	99.46969638	149.169903	141.4042043	115.3569941	79.81322493	114.9878871	131.6694743	135.3363287	117.8169486	167.4065398	148.6326341	114.108224	108.4355293	98.6270249	106.5425347	114.2980586	104.5924763	91.5591251
200057_s_at	2369.951187	2841.338886	2639.232532	2903.882742	2690.084541	2718.635969	2632.660116	2535.26565	2986.005495	2394.118304	2749.944042	3031.270096	2794.864119	2714.981433	2866.212541	2934.998617	2720.496863	2252.502579	2699.602537
200058_s_at	759.6659372	772.7527095	839.1583822	846.9914801	685.2218934	914.8768647	704.9940705	731.8993786	944.2895755	832.7113799	730.4747658	884.0110871	723.9283897	752.8547244	801.9819532	853.6214913	866.6354338	735.7708829	678.6615353
200059_s_at	3405.305785	4660.279713	4174.703713	3964.837486	4275.004312	3255.780197	3950.886906	4134.47262	4267.871509	4359.936551	4454.068295	4037.777237	4675.932413	3973.858246	3819.654559	4297.646353	4284.015728	4005.701709	3904.142744
200060_s_at	733.8332774	835.9948364	865.8601219	881.0926093	813.5814596	904.844926	746.3942347	806.5448558	1059.813731	843.8583572	867.5400835	979.1878645	973.1474405	823.0951628	1017.003038	1006.446644	918.5075197	886.7485129	992.0727943
200061_s_at	10112.21566	10455.38381	9273.17423	10428.23808	9576.591981	8210.572005	9864.880805	9317.160106	9214.093512	9494.29444	10097.56776	10085.40304	9579.359664	9243.366287	9528.754739	9352.324164	8980.337462	8595.280427	9655.79903
200062_s_at	6386.586823	7954.620669	7101.904639	7280.020978	5763.7233	5547.609317	7000.019494	7440.901115	6089.203105	6585.072193	6915.392829	6371.937188	6070.857081	6247.781073	6172.837246	6300.603416	5624.475211	5855.041505	6957.577496
200063_s_at	3217.523934	3716.671972	3276.737489	3563.434651	2645.353335	3125.918516	3573.334194	3722.546293	4290.582158	3172.378135	3944.573256	4067.280936	3889.025781	3535.171061	3440.878887	4024.705977	3643.568654	3158.865236	2920.213704
200064_at	5177.044204	4155.339886	3673.648195	3757.288911	6228.963213	6452.94041	4387.109987	4877.665991	6267.468618	4834.467319	4261.169154	5422.304227	7358.014304	7004.466948	7461.963996	6848.188376	6240.10548	5862.701906	6707.379591
200065_s_at	2734.755676	2972.408987	3160.561745	3058.216194	3241.763644	2781.052988	3123.525603	2876.091755	3408.194083	3359.61352	3483.119285	3134.868667	3374.429243	3316.159497	3398.337182	3028.296876	3303.78865	3328.259244	3797.52753
200066_at	369.1370921	429.564249	389.2665755	403.2322394	451.2572873	546.8775762	433.4237261	403.1234258	418.0588115	517.896744	434.879072	469.9507702	462.336699	579.8080639	544.6686206	535.2658188	482.1262296	456.83441	383.2238816
200067_x_at	1161.243491	876.656656	916.5741303	818.7099064	706.1302222	622.261596	971.4950319	989.2271868	807.2458843	805.423785	906.494187	745.2213709	823.7249453	679.0590461	690.7301942	698.6483962	774.6390321	673.5159853	729.6928635
200068_s_at	1728.577825	3482.12622	3008.595707	2922.41463	2720.450163	3180.639181	2853.297553	3359.776927	3472.485981	3650.935671	3236.641843	3548.222189	3520.139685	3607.537334	3498.479662	2772.823418	3112.027696	3381.039263	2403.023358
200069_at	102.0630056	89.54881345	118.6331295	113.6169734	125.0026339	107.6086601	101.4063646	117.2535276	112.4066016	96.46428722	106.125343	131.336884	128.1771261	124.0067333	113.0498622	92.51258633	132.807506	117.932904	112.2680784
200070_at	148.210686	167.3671106	176.2596949	175.6574355	167.2073338	180.5977845	169.0050488	137.8750352	141.2461768	142.4563837	158.8182501	187.3246858	161.4529443	174.7967394	169.9200132	154.6961543	167.57226	169.514405	172.3355807
200071_at	258.2836893	200.8872714	237.4461029	251.6883376	247.9797647	158.0368985	226.644511	230.9309261	281.8020387	208.0857449	271.4057157	301.6248932	238.2199959	231.3763357	200.997844	273.4077576	244.0632623	233.8838086	242.4503732
200072_s_at	964.9759843	1017.671511	941.2865414	846.6478505	1093.075274	1615.28106	859.6665573	1048.495442	1634.146927	1164.451207	974.4067117	1553.994785	2041.665134	2145.525344	2109.176223	1962.22875	1679.636154	1251.094377	1136.905187
200073_s_at	717.1092602	772.3360742	725.3793195	845.9279325	665.3697132	828.5703676	701.6199905	926.4665886	912.4545423	768.2219828	857.0695395	1110.207705	858.5797246	859.0891727	841.1903581	765.8303679	749.4749125	559.1911451	455.2760639
200074_s_at	3086.782153	3615.186596	3602.480031	4143.033709	3216.80906	3464.441452	3479.390943	4015.006888	3437.638314	3371.080857	3673.532583	3500.535494	2962.303455	2742.240618	2754.817121	3117.850144	3351.760153	3516.737264	3369.718009
200075_s_at	737.9243442	802.3059239	1124.044077	1049.886257	737.5876817	953.1640098	837.9460286	717.55461	704.4685007	989.6669091	806.9903346	823.1587474	753.0683532	843.2373065	870.6648095	802.0331984	743.8424717	872.9133372	757.0854073
200076_s_at	537.4117829	593.0598913	510.5973925	541.2258144	460.2977707	482.2745352	487.8800983	533.5638184	563.7231461	576.0862786	505.5642367	610.0007915	516.4026188	534.5590307	616.3284161	527.7802984	530.3651699	513.5617119	512.1709357
200077_s_at	5385.862302	6449.550445	6329.728715	5764.256506	5826.410988	6161.550661	5583.734337	5698.589769	5455.38609	5492.219861	6141.346527	5735.971453	5836.226467	5489.811007	5543.642776	5775.591917	5507.908453	5134.664768	5136.550381
200078_s_at	710.9165288	919.4807853	806.4156437	851.9896078	987.966664	1000.191326	974.4810558	863.2443935	885.6903668	943.2234825	843.7794938	744.3605019	901.5377748	902.9846436	1100.61505	998.7096541	842.0993649	792.9580206	871.1045806
200079_s_at	1071.411029	903.2098633	960.2220999	926.6247571	1038.629415	1262.703435	1060.781429	902.2331697	1247.833615	849.6090045	950.1096475	1167.57369	1156.369901	1116.654182	1293.58174	1371.171304	1083.143497	994.4228831	1074.595523
200080_s_at	1344.495935	2091.011889	2085.913106	2347.504015	1224.011711	1064.681371	1856.050304	1902.127587	1760.056411	1708.377372	2285.197265	1877.978985	1443.469099	1180.197662	1096.828223	1269.65573	1596.563716	1433.249097	1469.673664
200081_s_at	5802.67211	7091.536127	6289.479084	6892.006905	5758.855268	5172.617416	6811.608654	6917.892798	6259.130105	6471.675726	6872.021973	6728.05981	6497.538029	6116.767812	6073.399256	5973.153028	6379.026623	5943.678541	6784.910354
200082_s_at	5234.4741	6141.774091	6018.187127	6704.2076	5032.95569	4956.037535	5296.560301	6027.572602	5777.498011	5584.091128	5600.821935	5646.117238	4899.666855	4867.159817	4448.464819	5409.268036	4982.766508	4876.005615	5193.427061
200083_at	701.5841937	697.264566	848.0167361	1066.882403	934.4861581	976.5561495	707.9862409	866.1677678	802.6732745	797.7921096	901.0040136	1000.935611	857.1026434	741.1244812	828.3060924	793.2208519	880.1360552	1028.117651	1010.583318
200084_at	1050.019933	1393.282221	1128.324013	1109.536644	924.3749459	823.4319815	1157.706715	1150.633075	1359.838565	1082.385049	1340.912451	1201.076332	1200.535808	1156.755394	1064.018548	1084.237961	1104.041637	999.6358587	1065.257743
200085_s_at	1354.665595	1408.768384	1293.156199	1490.231682	1307.438448	2048.582157	1273.038467	1299.905445	1044.635363	1475.918363	1344.116454	1303.958708	1274.788528	1600.931935	1479.613565	1203.458334	1239.47443	1457.165446	1399.728843
200086_s_at	1701.231866	1800.085164	2130.51549	1838.79322	1487.257959	1805.237459	1501.551647	1736.746427	1329.193939	1659.21232	1663.195116	1573.118958	1299.308054	1624.090192	1649.036714	1461.555733	1491.214763	1612.572139	1627.302589
200087_s_at	1499.647591	1661.266688	1763.789197	1785.389627	1551.241439	1396.94704	1771.651049	2088.630244	1810.61256	1609.559197	1888.279297	1773.633187	1862.82074	1407.995408	1651.650945	1797.704825	1713.272077	1800.299764	1774.925094
200088_x_at	7569.540365	8064.606606	7834.731972	8050.244915	7082.013437	9241.356649	7893.545342	8445.705001	6602.47194	8031.265976	8319.803289	7338.322511	8658.399189	9264.953339	9143.984558	8748.247362	8074.341603	8636.19083	8508.268997
200089_s_at	3239.903042	4366.798421	3631.15016	4191.882473	3778.161656	4143.705452	3600.889703	3609.853477	3466.989734	3735.612225	3914.600528	3490.944165	3527.755023	3861.452161	3716.874014	3653.15077	3629.360264	3582.003907	3699.683167
200090_at	735.0281727	988.5137616	759.3461493	919.3378641	603.7395698	875.1084155	710.7494257	824.4110294	715.1918108	810.2492521	842.0218705	807.0757654	675.1449356	836.9038157	675.9940877	719.1017974	758.1959548	747.1320415	674.714325
200091_s_at	2520.688384	3326.640859	2674.164385	2892.492613	2541.268934	2322.292084	2709.827335	2810.506929	2226.618966	2725.528292	2859.572535	2785.08994	2129.170851	2468.825198	2163.863983	2017.182502	1803.472812	1809.79341	2274.855824
200092_s_at	3917.808707	5295.737021	5124.812082	5297.868722	3970.78972	4328.508093	4710.426978	5168.051482	4425.420675	4564.636011	5057.132573	4410.476171	3989.609331	3869.042017	3743.236743	3734.14474	3793.419233	3901.75313	4005.766652
200093_s_at	1359.414563	1525.886526	1561.813439	1513.277951	1103.177547	1551.438209	1671.041994	1505.565145	1512.022189	1567.682491	1599.550044	1476.937074	1158.094311	1368.876991	1230.616589	1289.289587	1422.967778	1434.475688	1076.200041
200094_s_at	2854.297738	3353.43873	3203.739296	3868.400044	2364.31766	2979.782695	3220.157759	4010.579168	2894.727858	3268.401395	3217.379719	2875.48839	2269.660457	2752.263355	2568.125783	2589.260316	2803.721891	3011.922972	3058.884155
200095_x_at	10349.1968	11340.30755	11976.55254	12320.43975	10218.52405	13040.44557	11178.10791	13368.50815	11086.58245	11418.07298	11282.26132	11468.91828	12166.71051	11746.49567	12608.08872	11801.66186	11790.58095	11620.07919	11894.32553
200096_s_at	2958.221215	2150.103327	2941.158747	2396.455167	1813.933523	1606.803939	2037.643505	2716.29707	2067.514302	2221.637579	2353.698973	2029.214658	1845.562307	2015.117469	2008.839251	1533.802899	1871.865595	1869.28783	1948.254089
200097_s_at	1252.942716	1473.326535	1656.714883	1792.498812	1473.514125	1144.923618	1541.764754	1552.203334	1698.787014	1593.432514	1508.630864	1594.314135	1724.301967	1310.943728	1345.457937	1451.658229	1626.876643	1546.899631	1557.111599
200098_s_at	823.9873659	795.9382128	793.5450674	933.6056265	762.1727593	997.2881919	730.6813473	790.6571516	882.6219759	707.8265769	862.2907693	1035.660144	906.3372938	1018.01999	1082.192037	905.242823	936.8213294	908.7698096	774.5596201
200099_s_at	5539.30927	6899.984239	6293.006964	7230.004309	6014.9223	5605.203564	6743.00087	7006.08369	6436.82477	6140.626177	6541.819965	6522.589217	5134.1898	4257.574237	4829.191169	5925.262374	5413.375904	5827.277867	6405.850323
200593_s_at	1051.184679	1001.678539	991.4991418	1067.669698	1147.50665	1069.367382	1131.742423	928.3956109	1276.2878	988.4736968	1270.338827	1303.218383	1342.115056	1252.168064	1186.933942	1292.676554	1178.665694	1107.766736	871.8800153
200594_x_at	1907.558308	1895.311892	1831.951994	2108.645262	1670.740029	2102.788444	2124.594887	2034.526977	2565.659444	2097.162883	2560.494553	2823.189192	2603.787128	2172.022375	2381.805903	2360.735262	2196.806175	2163.298625	1941.738783
200595_s_at	681.8527	678.0084791	683.3776494	752.8816491	644.8636914	470.0413113	758.9450657	714.7837144	663.2919704	543.8091127	717.3944985	654.294595	646.830964	586.5671348	533.9685045	524.1959768	592.3908979	597.6064429	518.3540547
200596_s_at	747.765741	883.7493561	634.6005699	792.3370261	960.887615	1062.906988	855.6219835	703.5852579	765.2674729	783.2247748	715.8458643	818.6283187	1070.070785	895.3485444	982.4706184	1020.956212	833.4117047	935.0740864	899.1100402
200597_at	146.8903645	128.3462333	152.9776809	161.2542099	224.0996409	149.6814185	138.4154548	147.4243584	139.3375856	126.3383955	147.1302466	148.1993081	141.3076821	168.9318908	142.5295615	145.6432537	150.5561507	165.4671614	149.2490203
200598_s_at	1632.681868	2370.858815	1491.581007	1850.782109	2207.549524	2635.598018	2475.740482	2351.319712	2246.582542	2703.893844	2113.29671	2002.948267	2434.237952	2513.769811	2459.567224	2425.454305	2723.374351	2811.898353	4030.183058
200599_s_at	1709.033265	2845.215061	2165.231564	2481.377996	2169.363288	3141.0244	2705.544673	2805.372134	2507.592334	2676.14924	2525.237086	2519.684949	2349.072787	2365.526536	2672.057407	2216.246695	3327.916461	3395.395712	3297.747913
200600_at	3318.59238	1953.842591	2178.274561	2288.962985	2456.266799	1487.947441	2660.076886	2430.536863	2432.144886	2208.581354	2679.59434	2481.215901	2128.160899	1818.867847	2046.564023	2148.215648	2288.812368	2319.681302	2336.938555
200601_at	874.6987384	845.710544	850.7501975	1220.532831	906.0235888	954.0538893	1033.079095	1017.489554	999.8794634	1124.639715	965.8566268	1119.733389	1027.815705	1055.423702	1112.899727	907.5932002	1059.777345	1359.854775	1188.873421
200602_at	664.7903079	687.7463454	1009.153618	629.8954036	678.0973923	424.6479494	738.7893949	741.671386	429.103419	497.0554606	756.5267755	499.8143534	457.2375837	517.1857626	404.9585258	415.090572	499.1981737	512.3731916	507.0693143
200603_at	733.4659545	800.6083497	1428.483304	1198.800792	633.2306623	440.2628021	1054.499106	931.3477481	729.9932015	606.9412548	1057.321206	737.0539803	682.3981656	462.1638911	547.0241495	423.4000312	712.5078379	681.1303129	568.5081623
200604_s_at	467.5934493	794.8841893	1081.052728	801.8259431	853.9760954	363.1368216	780.8586845	847.6431843	683.2844598	827.2340561	790.3262019	500.5513361	743.6484806	751.3165935	571.7094485	686.6597456	777.0511156	524.9844308	565.28922
200605_s_at	1465.692244	1258.913471	1967.836695	1544.751702	1071.067767	404.7643146	1184.198351	1415.522205	1026.289196	1065.188664	1386.953908	989.6216068	1137.793524	714.0492508	725.4018026	1009.25275	1061.654327	900.723937	765.9267805
200606_at	30.78168706	31.59216767	195.0334238	34.98900685	32.50377974	29.72438562	33.46126873	30.6244572	32.14466685	32.45185309	34.8069585	32.37770022	31.61811154	30.50910052	30.14927364	30.13413202	32.25869264	28.11496627	29.47058279
200607_s_at	412.0353325	448.5723759	374.3964939	411.1319556	444.7090355	419.4733661	357.6235292	343.2400058	653.488281	388.6706454	362.7948242	538.6342401	575.7413595	523.3882416	544.2589394	730.9294616	589.1681934	421.6264932	458.1657971
200608_s_at	328.5118237	251.8146244	290.8813519	323.0038312	258.8907146	236.9885567	245.6219871	266.9423707	379.2352044	240.959109	366.7284299	518.8627338	314.7454754	290.3324677	279.8542021	320.8343817	423.2546933	238.3138415	249.4136061
200609_s_at	3373.882209	2893.49412	3443.534627	3780.929878	3180.408659	2625.980099	3044.617516	3170.95046	3381.903516	3064.712391	3543.106119	3197.735107	2892.971252	3029.108515	2570.76733	2633.97354	3231.546626	3752.197011	3443.797358
200610_s_at	2184.934365	2041.846221	1813.635139	1758.519557	2084.871977	2680.368756	1513.547848	1947.378239	2257.96012	1385.011559	2029.859185	2459.153256	2636.167388	2580.677665	2674.376067	2805.418954	1922.152817	2016.871843	1888.006495
200611_s_at	3031.761579	2268.55574	2593.754654	2357.672007	2609.079157	2577.142221	2215.272549	2365.930384	3014.578233	2415.350996	2447.661587	2491.527	2760.400313	2621.553675	3001.336743	2348.854373	2537.536997	2802.489522	2719.537079
200612_s_at	308.5328167	385.5897201	304.3369138	439.4427262	230.9908372	620.3915311	454.9446842	474.0643622	371.3739941	424.6218293	432.0523546	446.9068729	485.5731346	640.7319524	671.0610465	467.9568019	531.7305495	537.7916914	419.0801103
200613_at	2782.819927	2187.283975	2515.211012	2226.615781	2080.04107	2405.331063	1966.500956	2040.573112	2326.611459	2408.043984	1732.151341	2354.14009	1984.89127	2141.231745	2324.055663	2138.959143	2215.459527	2395.865596	1953.850045
200614_at	3582.547102	3692.689652	3440.560599	3467.333614	3584.108821	3519.468335	3738.794944	3342.197145	3870.83937	3330.897946	3703.255522	3344.247251	3636.80607	3299.679494	3397.604816	3714.414815	3542.34931	3606.739246	3015.297051
200615_s_at	944.0149493	711.4964405	684.3784454	743.2220201	668.354949	714.2617452	813.6551726	798.4657317	694.919204	735.2314843	773.0556572	744.6608407	753.0981584	672.3563218	803.9622434	656.6546927	779.0619685	758.1048532	674.2084353
200616_s_at	596.5899977	464.650901	338.1195543	417.0986694	434.8456872	804.9534538	390.4829625	436.9156026	582.1681364	515.6543457	395.8682626	682.7812604	532.1769829	544.4580298	758.4725803	491.7307397	496.5537172	442.1469884	467.5466288
200617_at	486.9638953	479.5196172	334.9422631	468.8533403	497.6737416	656.9515951	483.6879061	462.7464939	611.9378622	620.0268852	421.5255796	629.3537916	666.2462809	772.6690697	832.9953318	588.1994761	645.8690604	537.0779826	543.7663285
200618_at	1879.836254	1738.221151	1423.796497	1535.789134	1707.44896	1424.022595	1656.237801	1655.19802	1736.593227	2003.375233	1600.04818	1760.259523	1484.1005	1519.091371	1428.57322	1197.422806	1500.35498	1571.787306	1353.454326
200619_at	731.4472184	643.758273	587.6508418	691.0494234	731.3715368	653.4792444	669.1891792	638.7777467	703.4591228	636.9801364	643.2498282	752.1062454	785.2901718	816.3989345	836.1754368	736.0982921	666.1109583	622.013293	712.2099392
200620_at	1180.841075	1477.389981	1372.372907	1230.208828	1029.984726	1236.179112	1172.446419	1042.600033	995.0129352	1291.48253	1203.597788	1013.414005	1116.313458	1174.689858	1029.513835	1048.82947	1160.495097	1242.553364	1292.794291
200621_at	1494.515627	1690.827588	1143.34257	2576.159306	2272.587688	1609.904608	2068.285394	2164.945591	2076.107186	2172.284423	1948.841305	2602.825079	2162.385903	2068.190718	2308.882123	1704.602536	1896.502512	2683.777056	2899.864416
200622_x_at	591.8403296	567.99252	453.9773184	567.1689517	573.026044	766.5596069	570.4799279	571.4919453	511.6763806	560.1144918	580.5373077	419.0869047	564.2236127	635.0567537	594.0623905	599.9794524	632.3890893	549.9714833	506.727056
200623_s_at	493.7692629	569.8070606	464.9359182	540.2650748	467.3939374	520.2166093	479.7057767	448.2142431	540.1978406	498.1348098	499.0544205	435.6679868	453.0204342	499.4329326	477.8052781	506.6758338	531.3736725	466.8477775	421.5265846
200624_s_at	706.7884584	1098.009812	952.5106571	986.0257598	912.1456791	608.0765214	957.2747474	960.2211842	1093.079965	1021.390557	1103.173339	919.1879522	1065.808	1027.318373	845.8597657	735.4074994	1070.568905	919.4386957	892.1905352
200625_s_at	2357.677628	2092.804395	2234.640985	1682.57888	1815.496297	1963.764775	2289.826494	2092.434197	2008.020423	1785.459438	1901.835553	2068.976861	2077.346993	2187.52283	1828.635537	1742.004812	1990.127411	1836.570111	1737.201138
200626_s_at	805.2586578	884.4107872	922.2647174	902.9471842	918.161144	708.2087504	765.6635005	918.421242	885.2588506	725.2572314	1024.10354	1065.678412	869.6399547	654.6316331	632.3960249	854.5398566	918.1874132	782.4744584	829.749769
200627_at	2093.50905	1815.682431	1654.92338	1782.542464	1928.267688	2181.977491	1797.153722	1797.957721	2570.951212	2017.974275	2018.083011	2220.261898	2861.87104	2188.679926	2353.044745	2902.854108	2303.999028	1921.835715	2047.171109
200628_s_at	1269.485014	908.2274359	1954.451063	1490.246605	1328.082702	456.1413476	1647.661224	1369.625878	1038.187245	1475.917659	1457.862528	878.9420325	850.3434085	1300.333207	584.2418799	654.8142679	901.3000788	1163.730156	1857.666194
200629_at	1571.946955	1112.358573	2565.248413	2147.503843	1173.105184	906.1380829	2035.521612	1994.324365	1054.02907	1842.833585	1935.360618	1189.748468	701.0451201	1891.563213	613.465853	652.9073913	925.7317687	1429.628101	1938.676494
200630_x_at	1984.254398	1973.581121	1907.877602	2041.299115	1845.879146	2960.298332	1676.217337	2080.996432	2491.867994	1551.009194	2023.134647	2171.947805	2617.892325	1979.710442	2650.375957	3051.300155	2757.34959	2735.518642	1953.154212
200631_s_at	1126.939444	1411.369123	1436.21276	1372.562042	1420.348376	1385.475255	1353.429802	1377.248965	1590.498562	1435.587638	1383.757319	1510.47718	1877.10698	1740.729397	1602.078948	1656.27492	1588.296152	1703.444664	1285.451085
200632_s_at	544.3386187	394.0399699	620.0372331	354.7907392	379.9407487	509.3712821	500.1853326	305.0206114	287.7508697	302.851772	399.4011868	311.4655262	259.6164974	276.8607445	230.7505158	403.1178514	303.8540505	405.1029899	309.1646071
200633_at	6921.627943	7336.363229	7302.63391	7139.205818	7628.647093	8881.572756	6755.139946	7502.28667	8506.816694	8068.706956	7151.20562	7151.266999	8800.529904	7758.511903	8625.194389	8659.010251	8171.490763	7340.730346	7488.283623
200634_at	4690.130091	3964.497196	3924.367685	3731.282666	3433.604987	3750.583511	3946.255156	4178.81046	4625.799443	4168.704216	4256.2183	4966.162457	3908.072782	4084.956414	4234.355794	3512.78198	4023.059701	3637.610811	3449.066055
200635_s_at	536.0885612	332.5278429	489.6023358	430.535841	429.4724939	315.154415	493.5762336	479.8551682	441.9591769	521.1727606	394.3467305	489.7837683	369.4352114	411.1354843	358.9480811	323.1976468	360.4768747	434.442163	487.0728104
200636_s_at	923.867311	598.2202789	875.7850947	819.966759	896.2622252	462.4676703	898.7315521	865.1292302	672.5891209	845.9501181	700.4934339	872.6898463	775.1640942	773.5302189	724.0012297	571.7015428	645.1678757	781.7032412	1158.941177
200637_s_at	678.7430902	450.5791315	667.475607	552.401834	444.2700889	294.9318206	622.5666963	616.2470144	564.4461549	614.4128962	513.3367116	566.280958	466.3747477	483.2798448	452.01987	370.2633877	461.6731521	513.3893416	574.0871969
200638_s_at	2191.765022	1640.938675	2269.653964	2027.307438	2130.052286	1001.968507	1500.32207	2137.638734	2054.23608	1768.300409	1803.723079	1802.393882	1930.968221	1613.663626	1590.743547	1714.391667	2166.266339	1776.788041	1966.163412
200639_s_at	1662.48071	1288.314298	1615.920475	1333.32136	1375.696033	1265.132849	1560.631999	1626.118132	1387.166218	1350.932607	1727.098929	1712.612107	1403.551158	1257.565926	1275.669023	1150.827318	1451.919214	1370.25168	1297.828771
200640_at	3121.491727	2394.912993	3033.537365	2813.219369	2883.738009	2496.650391	2662.329291	2881.568959	3006.129189	2754.765891	2701.911601	2911.452941	3108.248938	3484.129247	3059.581441	2727.561676	3529.545301	3084.836924	2910.82689
200641_s_at	2471.475382	1957.571873	2304.80007	1967.644345	2354.912525	602.8253626	1727.59807	2303.800184	2201.197567	2322.412789	1913.385869	1761.360265	2433.760937	2207.397949	1665.460882	2138.864291	2449.702591	1858.760484	2375.152999
200642_at	3064.639323	1926.437893	2147.401444	1881.737531	2056.741301	2646.957064	2249.746037	2149.679941	2628.37909	2175.263427	2402.747224	2057.646715	2186.27669	2484.244209	2380.199382	2715.569247	2574.648807	2340.099843	2024.898897
200643_at	982.9035879	1053.31361	853.2308238	927.5663738	763.7200053	1032.048575	909.5943871	846.3709486	889.2526862	1147.974579	904.5304436	907.9455468	697.84765	814.4307281	916.6099697	654.3426435	829.8969659	824.6732753	698.1179032
200644_at	1835.692824	2499.356663	2714.253963	2223.465726	1882.92501	1278.85677	2063.523423	2951.3765	1423.254823	2722.114995	2334.077571	2211.436136	1627.752707	1187.948035	1328.315769	1161.383038	1815.465132	1850.013592	1988.544216
200645_at	2560.682585	2635.995181	3448.575986	2818.27983	2540.82183	2009.989047	2711.645995	2870.347105	1909.070654	2855.047767	2542.7744	2078.643044	1753.328364	1812.705708	2078.325893	1765.343283	2031.964517	2608.174848	2280.376223
200646_s_at	309.0807358	402.4283662	405.9123993	398.963013	377.8150726	293.4226092	361.0479974	322.9103545	204.4184201	357.5851625	348.007279	280.502025	260.6357146	241.3192392	244.8894314	264.9707408	272.3095078	343.8108685	461.8933475
200647_x_at	2236.293214	1757.98382	2307.14326	2739.711575	2448.763611	3041.106219	2071.012159	1376.580582	2611.622103	2282.663017	1563.674139	2824.446824	1856.246792	2620.932471	2633.50259	2744.919896	1949.765228	2868.319425	2250.437003
200648_s_at	258.3133724	254.0632752	269.8571544	366.8106279	307.7198751	276.9386458	321.0936442	303.9182431	284.8557137	290.3962962	420.0584337	286.4590616	336.6265037	334.6349568	292.1425308	329.3908454	327.9002186	333.9886995	331.9850542
200649_at	752.611728	892.9042659	965.6226925	995.7994247	929.8274994	857.7015957	896.5182571	824.7334425	543.4311724	897.2401561	801.3126243	723.1959095	587.3670538	551.0587831	598.3880315	620.7155449	653.1960585	876.4915527	1095.680298
200650_s_at	4200.61051	3181.151849	2190.040216	2656.162876	4242.22142	4644.635115	3471.840275	3760.457821	6378.582542	3367.726157	3396.328413	5273.023679	5643.592446	5240.84275	5828.222689	5668.031728	4890.792125	4044.672063	3176.322702
200651_at	5912.505385	7145.131651	6666.266869	7138.633929	6639.454362	6135.340343	6191.007288	6227.145715	6090.56793	6460.119969	6062.398554	5906.683574	5898.543794	6262.760413	6182.186792	5892.921186	5407.235898	5706.165196	6282.027844
200652_at	2002.468874	2155.7239	2117.443421	2191.044011	2242.96248	2364.129392	2184.120826	2043.074335	2282.574853	2447.023247	2046.661613	2475.548064	2611.797699	2901.948989	3171.334538	2107.345577	2539.987203	2584.739255	2449.56359
200653_s_at	1146.088705	1168.359518	1082.166752	1383.060718	901.4225726	1099.322143	1047.195349	1226.614069	1206.02562	1055.719663	971.8939677	1290.064444	828.77268	736.9931812	937.3991051	806.4637113	961.9227582	866.7771881	792.6846928
200654_at	3341.668084	4325.966	4083.402319	3982.983095	5060.828231	4863.907083	4640.876018	4323.969689	3908.896542	5437.217502	4356.320627	4105.730383	4044.529346	4577.382462	4843.738707	3964.640871	4412.381972	4960.316815	4939.68743
200655_s_at	1342.090737	1529.256116	1475.490531	2076.970615	1273.420955	1446.424238	1636.231896	1660.533315	1608.3263	1577.667507	1511.914044	1648.164913	1357.79239	1357.921238	1436.829933	1129.65426	1550.278662	1389.112252	1324.354132
200656_s_at	1794.233898	2075.195629	1983.254553	1793.673596	2017.566324	1804.665115	2442.369685	1750.555702	1585.765563	2228.214263	2132.836073	2252.966628	1350.371648	1431.769559	1631.823382	1302.091609	1482.16698	1880.242356	2426.121724
200657_at	3260.963381	3083.536865	2785.048771	3246.41363	3408.961242	4104.912119	3698.222742	3342.531835	4148.383005	3025.80555	3358.2457	4226.065427	4760.755166	4163.340629	4555.08644	5444.601242	4304.196732	3618.725678	3791.115467
200658_s_at	883.6549665	631.9495871	737.728027	684.0968744	826.744681	1240.092799	608.7693247	706.2447126	942.2655222	660.638308	671.9832417	852.0663945	971.5362616	1168.419688	1155.5453	1117.338072	857.096513	789.8198685	720.1779189
200659_s_at	433.3022197	380.8649313	413.2601986	414.5187489	422.3839143	439.3991435	323.3342195	382.1177392	480.3979901	410.104017	335.4657315	440.1563786	503.823808	522.9524227	466.4674914	524.0925051	428.9424192	399.56615	442.5439525
200660_at	2645.560213	1831.745849	1667.642261	1811.79144	1521.113678	1479.711638	1789.108743	1522.690623	1550.127127	1653.977485	1683.735415	1693.975694	1342.199535	1288.420579	1339.249133	1576.3523	1366.835465	1375.156921	1364.760541
200661_at	1556.048718	1901.369481	1966.303111	1257.908975	1512.295468	1279.060462	1685.50265	1283.995539	983.9441503	1681.94517	1429.437238	927.6499719	1131.400871	1295.960563	1199.617361	1080.416805	984.6293932	1289.310489	1430.032407
200662_s_at	608.4550285	561.9132427	747.3076985	664.6365822	774.7206686	572.6706688	498.5967806	797.92793	544.0225654	715.5172275	728.9131884	668.052893	779.6996988	779.2436461	667.5239869	697.4141988	711.8897607	703.7288646	680.6257789
200663_at	6315.13723	6185.996647	6068.431714	5517.566213	5749.773057	5508.417993	5548.709873	5522.035427	4563.878621	5468.12144	5760.574543	4635.068469	4441.330609	3886.048703	4682.001018	5218.62364	4956.184057	5127.652449	5714.660758
200664_s_at	569.3581089	317.7957262	383.5726994	275.525581	390.9241255	326.8825229	419.6906446	378.854741	523.5265222	355.7154817	361.4086828	344.6838173	528.468044	325.2285791	497.0948065	338.2322714	334.2531728	289.5805991	389.9221685
200665_s_at	3730.805867	3797.820892	3071.23996	3985.088002	3804.643398	3160.778771	4450.36157	3789.347904	3564.199363	4561.837777	4387.528394	3250.307662	3564.046408	3068.148532	3245.305444	3099.971915	3571.69542	3828.213566	4547.750876
200666_s_at	959.9620652	529.753005	557.6903621	483.391163	568.0374812	679.9374371	650.3042675	600.6942508	688.8681685	535.0496788	530.7084633	529.2737759	713.8820921	450.7280492	836.8998251	548.3306971	563.8839139	473.2968611	582.7033163
200667_at	964.871999	859.2977076	912.7896248	912.1743859	1095.941559	1133.879861	949.1976477	999.830833	883.6254719	891.0642836	962.0704647	891.6231925	990.0327069	942.0534731	970.6171164	1138.674411	936.3916918	994.8644406	984.422362
200668_s_at	1941.447148	1972.540565	1748.465952	2117.853389	2379.500345	1377.348133	1815.416654	2094.65537	1926.397475	1696.234862	2061.247785	2015.310615	1886.764529	1863.682554	1690.389045	1892.839928	1764.310719	1665.699145	1858.612474
200669_s_at	1292.184147	1330.669631	1182.673031	1213.372675	1374.241832	785.5231177	1122.916392	1365.236336	1420.546154	1324.962407	1347.079505	1270.938656	1350.780591	1270.784127	1054.9774	1549.321654	1171.917662	1069.250618	1108.928382
200670_at	254.5335172	395.6352068	427.9999331	502.5502164	260.1996058	231.1159959	453.4820815	304.5934474	418.774078	412.2279218	474.0783776	419.7114581	360.1763666	380.1185179	430.8664937	244.1232046	354.3644992	330.0267897	301.2523266
200671_s_at	360.253145	384.2789837	540.2315854	468.3892222	219.6185014	195.6217853	296.4715541	328.2265374	328.5057145	383.9829843	299.5720355	292.7276372	146.20471	191.0836511	152.2352261	186.2739851	206.0297493	188.405029	168.2277182
200672_x_at	523.6968023	730.034277	1071.421757	777.2831	557.9071351	316.2132405	633.6529262	625.0474627	628.0065895	680.7851505	605.7318504	498.1621264	600.8042513	572.2462013	484.3110361	552.9708198	603.3668732	534.8999375	466.5867286
200673_at	2109.303955	2935.712458	2968.78985	3291.630323	2542.929603	2270.641195	2535.183445	3094.714052	2085.827569	3037.277434	2722.016348	2364.920893	2434.039474	2261.683113	2029.406252	2270.929219	2455.086474	2312.918466	2374.388643
200674_s_at	7974.140902	8587.463951	8478.898018	8599.634188	6841.973742	9026.617978	8269.848239	8141.364374	8061.746059	8059.655118	7737.858975	7828.644835	7814.40525	8493.676114	8300.932956	8336.140333	7432.532314	7665.497623	7969.571767
200675_at	2952.434999	2461.692106	3557.105742	2638.046048	2463.071738	2088.360362	2612.004444	2504.23463	2145.854797	2713.086795	2705.644013	2337.14806	1729.637311	2207.965357	2089.218925	1946.69585	2225.225345	2408.483802	2513.902866
200676_s_at	143.0828351	147.8013526	145.6404064	169.0598574	212.3600202	256.8757661	148.9157598	179.5484246	163.910087	185.3044452	145.9188064	166.7763082	220.6282437	260.7783037	262.1966141	212.0599931	219.2660798	242.2874188	192.1744016
200677_at	3774.560238	4407.751423	4148.189155	3805.514312	4332.898369	3822.041277	4059.007992	3903.885846	3649.877356	4543.02159	4482.871437	3290.481597	3388.599272	4107.649441	3314.098165	4061.160823	4731.655455	4553.918035	4227.573024
200678_x_at	2620.788753	2303.076361	3648.314814	2378.093814	2014.787913	1738.693659	2224.616374	1997.952752	1173.962467	2328.107431	2179.184637	1386.061372	1335.882183	1616.402128	1267.644307	1315.725116	1377.109746	1808.563223	2051.585209
200679_x_at	1555.210504	1837.780789	1304.279584	1694.768282	1371.576736	2878.511971	1643.761087	1671.852552	2858.094828	2024.254015	1684.107183	2817.555582	2684.360674	2482.386298	2476.708702	2344.85259	2527.343983	1853.685232	1706.879132
200680_x_at	2783.937444	3170.115931	2701.557322	3403.961563	3167.091094	4246.402685	3074.451781	3213.114499	4865.391657	3499.467379	3489.250002	4456.039678	5206.126782	4874.029714	5069.324961	4830.480874	4852.990849	3795.905398	3745.547135
200681_at	1661.485336	1449.538172	1307.225251	1437.356212	1617.889609	1466.065503	1408.261302	1430.457971	1685.947965	1507.107286	1392.535671	1752.386387	1842.579649	1680.630381	1675.529296	1873.553322	1678.875459	1489.56458	1411.449211
200682_s_at	1750.212662	1803.514951	1456.392304	1576.130575	1615.194027	1756.2997	1612.685176	1778.872623	1940.285674	1640.266679	1749.140572	1908.222428	1770.917924	1799.812231	1871.951284	1890.894071	1823.037412	1577.127455	1614.488692
200683_s_at	727.1978522	718.9444261	673.8381832	771.049645	967.375814	924.8440509	749.3380494	725.7415545	780.6699297	916.8294069	692.1848858	792.9096237	981.8369714	1077.492471	965.5655991	929.4090464	956.8206733	973.6867961	892.8442344
200684_s_at	233.0560921	226.5188575	218.3575094	241.919153	256.470284	297.994032	227.4305856	290.9486307	274.7904366	271.8372736	245.5545343	270.7462361	291.4215464	313.5314056	336.0829542	285.673494	280.7602886	337.9657778	277.6897328
200685_at	28.83955094	24.84748733	29.28189995	28.26574044	22.64042779	26.91128715	26.29903387	26.96282605	22.19992332	25.52964355	25.33630966	26.58032169	28.37908926	28.72037749	25.01900472	23.27540631	27.01317554	26.59951779	26.1261589
200686_s_at	608.2502284	781.0456228	614.5933952	847.4940521	556.1816724	632.3685844	708.9209804	723.2555704	625.2668629	611.3632965	672.9644627	758.4606454	541.4015931	431.5940004	531.5743863	580.3814779	633.6281504	591.4436733	626.6873722
200687_s_at	567.1905879	493.4331582	460.9382402	487.9959665	366.5095583	553.7600405	424.3459449	471.6778603	594.4769606	485.0753489	465.1865052	618.776653	592.1135734	530.1651655	618.0609671	536.8611107	512.8019056	481.0891377	446.813118
200688_at	147.2250595	138.0747125	120.7942112	149.741313	123.8634825	160.7383227	140.7333534	126.1297663	122.4472261	138.7695437	141.4671949	150.8082754	143.0092369	145.5443932	137.9194852	138.7979337	146.4605118	141.2680677	139.2215609
200689_x_at	7381.636781	7927.538918	9006.642674	8767.097745	8983.241235	8184.85098	8551.668125	9610.507741	6259.607657	7380.587943	8097.398334	8015.052493	8458.424494	8243.344029	9172.973364	8031.7715	7639.4512	8420.845348	9051.358082
200690_at	203.0148546	148.0420164	178.0979125	160.9824721	203.495964	163.0772437	186.6908501	204.1044044	200.0929226	132.9813272	186.0948278	219.4325933	223.1283728	194.7930761	197.4001764	208.368822	175.0005645	166.0588689	188.1466511
200691_s_at	1075.093185	753.6481491	715.4431941	637.3146373	1129.046276	729.0000868	867.7299812	862.5732909	1102.752592	802.2542787	794.3347853	944.4836628	1096.109845	981.3108822	1012.751708	1138.780294	799.7475626	765.5890243	723.3524868
200692_s_at	1012.896111	715.4814039	639.6137918	604.1260357	988.0835035	679.2290627	848.2581769	820.1227791	1010.234494	769.7613209	780.7808688	917.523909	1073.966983	1019.894502	997.2900941	1061.331397	787.575047	647.0061776	730.0290554
200693_at	4296.634129	2876.596485	3311.49172	3140.137853	3090.14284	2739.676302	2922.574889	3124.09759	3801.774424	3119.807264	3225.871778	3260.108272	4415.711737	3771.861428	3308.606488	3888.740209	4197.591061	3171.416199	3532.427805
200694_s_at	630.2024438	592.3200012	528.3758225	624.281954	609.0341211	704.5639075	607.9573622	650.7006823	700.182529	549.2211829	637.6286384	681.6800763	694.9539981	637.2885028	678.9722731	696.4255551	591.6329406	624.148012	663.9685267
200695_at	1001.565346	948.0021458	995.6294486	881.8449768	817.4920115	893.0171021	966.1016739	895.0898589	881.6246642	994.8672869	822.7773134	845.5315128	832.0374318	886.4179178	847.8752198	887.9975997	898.6912694	893.1670046	823.5266139
200696_s_at	1347.787547	1405.460531	1252.461862	1480.915144	830.669386	1189.762651	1353.942965	1004.796624	735.002938	1019.840522	1348.899834	732.6071371	610.9797755	701.2159603	523.6198947	849.1881837	762.145139	917.1136169	824.3740779
200697_at	2078.469596	1392.299966	1513.003773	1165.237156	2013.198539	1918.119634	1587.303565	1634.920098	1818.845297	1746.272109	1388.416927	1709.948677	1931.373397	1912.29954	2139.973199	1999.262188	1782.811079	1821.491597	1753.640239
200698_at	785.3339844	990.7751018	893.8904675	1003.511477	665.5810506	625.2227382	855.0791179	762.5257338	831.9680041	1185.446363	1031.792213	906.0944438	857.7105934	717.818119	915.4638055	792.4367757	952.8059279	710.3892538	827.7959521
200699_at	650.1557517	528.1581832	573.4510899	646.0187533	542.0153298	865.3813201	475.7126499	513.2652414	552.1166392	731.0824842	628.8390319	618.8052741	615.2211591	583.4478862	700.0049311	693.446862	770.4737289	699.1286181	835.7038847
200700_s_at	1786.33742	2246.571829	1978.641179	1966.426879	2179.681391	1681.929129	2358.5232	2552.396688	2471.982185	2309.741032	2357.601182	2331.437975	2439.200503	2221.810261	2299.166824	2036.896463	2147.357415	2136.14801	2361.542517
200701_at	2326.128914	2796.974572	2526.38488	2370.858815	2218.569676	2249.012388	2339.615616	2771.855747	1854.31468	2568.327846	2407.599655	1825.207586	1651.195006	2251.365419	1532.857524	1885.865963	1596.088735	2377.70603	2309.68266
200702_s_at	362.1345884	341.2478945	290.9185267	338.8067603	342.6689472	398.2008779	323.9631047	299.4594932	377.5060509	350.8889593	320.0668538	378.0700797	327.5806285	286.6898623	384.4048891	384.7413891	341.4365388	325.9940282	331.6151485
200703_at	3019.432137	3214.000193	3269.766922	3352.226873	3348.954812	2645.365949	3845.018786	3500.692401	3723.568861	3014.836988	3317.351988	3056.895286	3168.450553	3202.108168	3035.099991	2400.816317	2751.499655	3422.212155	3127.367671
200704_at	153.8335277	206.4411084	162.9856666	317.6093905	169.7386969	261.4885546	240.1949859	342.5385809	189.1132061	147.3214087	192.868603	152.6016723	168.1740615	175.3810777	139.6972308	140.9000785	158.1851216	126.3415884	210.244749
200705_s_at	3294.53217	3678.872067	3897.59155	3846.067661	3341.534238	3532.55919	3733.158429	4165.890451	3356.465486	3686.75345	3754.663321	3418.187148	4020.670154	3988.353949	3908.788437	3658.223386	3646.036581	3732.773946	3676.374902
200706_s_at	133.2053545	234.5803104	144.4253928	269.3380529	197.657501	204.3638417	221.1709197	357.0285403	183.3476902	160.0839517	195.3324592	141.7936572	181.499507	162.2645703	147.4663319	178.4232973	163.9831032	161.0071147	238.1005269
200707_at	487.1622366	593.3382249	553.4408919	590.9351238	579.6457964	380.2994531	491.4571829	500.5823656	437.4672118	543.6182952	505.1849321	436.7608352	396.6550597	461.0677161	465.7245034	398.1851185	433.5859944	485.5905004	645.9167982
200708_at	1430.216529	1099.718508	1046.321866	924.136076	1023.736382	1323.515133	1019.793352	1116.480612	1772.458851	1284.898323	1020.254445	1478.126341	1365.989745	1452.028606	1577.28539	1414.508758	1486.077643	1263.178584	1078.071152
200709_at	1966.416564	2767.381362	3644.33666	2928.757821	3584.792501	2796.763855	3082.166808	3094.997394	2941.984908	2630.153121	2735.286469	2489.9652	3170.427342	3344.834138	3151.078425	3155.673569	3306.644453	3436.232174	3042.884576
200710_at	675.9969887	587.2609137	619.9718964	603.7027216	691.2438664	783.7268803	492.9684496	501.8945249	499.3895915	579.5427096	487.1215863	482.4090843	534.6882794	674.4589207	664.3431759	509.2449965	634.7833673	737.4238034	662.7548245
200711_s_at	606.4595748	680.6176653	714.8177987	636.7472136	627.6721852	647.8946979	612.9202473	654.6444315	796.0266488	756.4575165	694.9801776	640.4970469	668.399568	640.1972017	535.3012976	624.6887185	675.1104895	659.4659116	572.0775936
200712_s_at	596.1205121	406.7519363	455.928025	462.0761895	631.4826872	284.6012823	470.8646001	483.6844465	484.0240658	388.2046282	500.5460851	492.1600171	504.9202623	471.0748031	433.3681348	481.298397	511.5900168	453.2991818	523.9550744
200713_s_at	2291.227798	1716.403043	1836.022852	1933.48076	2536.083004	2092.812379	1912.775588	1957.004422	2165.194396	1779.495334	1832.690286	2125.257549	2520.355464	2223.541004	2300.701099	2299.874064	2255.624934	2137.622426	2247.721573
200714_x_at	1421.807975	1696.2567	2020.292692	1422.25415	2058.048049	1666.323556	1624.23037	1613.340487	1351.2528	1947.489672	1574.08391	1433.833546	1457.689442	1585.276408	1578.881419	1524.516344	1657.168395	2124.026622	1968.350033
200715_x_at	4440.703787	5877.004605	5514.220621	6215.854677	4992.288973	5857.951389	5210.940042	5693.472676	3626.03209	5057.542532	5467.234995	4926.890514	4520.155737	5218.180717	4586.611334	5179.291124	4813.254943	5061.170916	4633.450904
200716_x_at	10439.82066	12207.99453	12009.53815	12547.81261	11938.84038	11555.69582	11654.08339	12498.80989	9773.868025	11299.05879	11767.32805	11808.65325	11413.93586	11325.87877	11689.54708	11388.23229	10452.4029	11004.0518	12723.68521
200717_x_at	7595.225292	9225.576803	9412.38098	8459.368337	8425.721421	9072.116027	9285.103053	8812.775175	8078.046293	8588.749822	8924.850096	8187.96604	9255.883468	7897.573781	9217.617871	10186.35734	9691.797486	9725.991393	8681.972764
200718_s_at	3491.140595	3755.870219	3913.137366	4170.123742	3046.374685	3611.833529	3574.394176	3700.593578	4222.685366	3633.987412	3974.097008	3962.735717	3337.655048	2354.486981	2933.791083	3379.279193	3770.487575	3662.47865	3073.783352
200719_at	207.0945929	184.6473307	237.3529385	214.4390995	192.1678039	227.5443754	178.343086	257.0611571	260.327308	226.4831081	221.8012164	258.9909743	278.7188936	205.3581789	211.0779904	231.434707	228.563855	229.9063698	230.1285832
200720_s_at	662.7418676	936.1733756	924.8638961	911.1097939	811.975012	694.9924392	908.3998167	797.3574115	939.2725081	943.953732	892.527539	907.0770475	947.4607533	987.6788643	981.586529	729.4580386	941.637151	927.428387	845.2428846
200721_s_at	828.0703306	699.385694	757.4945381	755.6186167	693.0551392	779.185683	741.2715084	665.1124546	775.8256391	763.2980487	644.9891616	838.8035314	656.5222575	769.4248089	778.9163597	732.7671497	748.6055603	766.4901605	725.3896963
200722_s_at	874.4681186	999.955751	725.8820687	844.6981458	1079.086907	563.2969839	918.3997833	907.8645902	1086.861829	978.1607277	921.665066	785.2673304	1023.38253	1027.443786	856.6405302	1123.033662	1010.292302	754.4344957	811.1604073
200723_s_at	1753.208813	1484.291585	1495.74829	1499.808494	1520.963544	1357.213697	1600.702936	1595.354467	1853.671974	1869.988559	1474.974906	1504.24764	1881.440554	1792.483427	1515.672627	2234.651641	1756.552634	1406.105388	1346.466213
200724_at	151.879364	155.4993928	144.8253075	152.3791703	138.97436	163.5483007	139.498533	141.1813996	173.8721792	150.6396665	148.9442369	136.3359462	144.5654681	125.1640913	155.3428713	174.0945166	151.8277361	178.5361476	144.6392465
200725_x_at	8130.486225	10494.99379	11510.71029	11486.2456	11107.19777	10090.53084	9942.707155	10652.1765	8511.028244	10022.09367	8925.624667	9784.639812	8706.7148	9191.432758	9528.800176	9471.911067	10084.90291	10986.50886	10583.05838
200726_at	550.2584562	1113.145986	876.1848357	698.1495284	1000.333938	945.8298612	924.0435415	841.3728834	1425.447227	902.2564018	942.4699792	1101.17622	1310.37313	1327.100217	1239.363322	1221.319943	1249.369099	913.915445	828.9604163
200727_s_at	955.8356857	810.790719	569.5682818	566.194827	560.9617864	308.1221843	679.7594639	805.4076548	1053.384431	858.1180425	803.7314944	740.3280022	751.1385616	726.0319574	669.2849143	836.6648088	717.4215234	578.2638048	583.4779336
200728_at	1879.277894	1570.223157	1618.770096	1558.317867	1687.204964	1417.122797	1387.274039	1582.147728	1830.792296	1604.798556	1509.673593	1735.610583	1904.772437	1613.072024	1633.561057	1640.387133	1675.908842	1600.100826	1701.469568
200729_s_at	756.9673674	765.486084	829.1655915	692.0083265	607.3561241	505.9020912	698.5940962	730.8963516	916.9601326	775.3529966	941.7543493	777.339439	850.2643445	698.0573201	708.0129113	663.4324146	915.5109516	749.606439	623.9298969
200730_s_at	476.8627429	336.5770684	397.8237711	358.2895496	489.7461687	146.4529695	498.6923651	422.5672357	424.9013374	334.634159	484.9530056	408.7261251	377.8541685	313.2945322	288.9057476	289.9096992	361.5376109	366.6714268	301.9964805
200731_s_at	348.9930452	330.1330309	380.2461426	279.3592928	329.5921082	210.0039802	429.0725237	416.3965892	367.1485326	326.2061256	423.2686193	295.5087041	351.20935	330.4336819	296.4049769	298.4149291	327.3988591	324.7641331	315.9681636
200732_s_at	627.1387647	762.0982594	894.7800469	783.2580144	779.2681703	646.1389023	949.4493337	890.599997	728.038525	643.6201523	926.6640825	615.2273197	857.0078306	740.3449471	689.5441791	612.035913	782.632301	901.8206847	847.3752502
200733_s_at	181.7237122	121.5837578	233.7649537	168.4881443	201.2626415	95.13036942	247.7285012	210.4419379	217.0401003	104.9328676	267.7188091	233.4647409	152.1834772	115.0363127	154.4348787	115.0504658	143.6284624	134.7416732	145.4848593
200734_s_at	1000.881202	964.1660242	1019.185203	946.8040864	763.6420768	874.2829996	969.327614	1017.665688	1006.684228	1115.983481	915.6947575	949.8781684	779.485949	903.0203822	798.2186709	1073.788272	885.4188502	921.8483491	844.6401469
200735_x_at	5984.317083	6668.13622	5910.244737	6117.01282	6093.751775	5971.000161	6279.919363	5632.677252	5793.819162	5746.511353	5672.822986	5616.086942	6075.954085	6702.16195	6163.854528	6320.951699	6471.021541	5838.5813	5824.772052
200736_s_at	3572.778767	2627.019602	3401.949471	2840.339178	1751.580215	3018.674909	2324.045689	2973.39563	1749.10304	1899.556153	2597.332704	2323.644558	1678.96112	2532.035087	1935.7861	2110.959136	1985.024727	2195.259534	1598.696782
200737_at	690.8095759	628.0835546	687.64633	656.2562153	804.1631487	814.1406817	640.9504398	623.0326485	817.7840317	792.1692937	601.2653838	698.2747114	917.0436493	1041.059509	830.7961458	909.2123526	1002.685906	771.6723533	672.6677008
200738_s_at	2486.421236	2159.159919	2343.30228	2118.014975	2275.389576	2221.85158	2254.012163	2506.787748	2660.199926	2355.950323	2286.836712	2889.357903	2980.318411	2922.29479	2635.589221	2328.063026	2489.628028	1876.123551	2135.273217
200739_s_at	485.2178518	409.749633	518.0562999	468.0183924	555.2338316	474.9991013	483.2120985	403.0569217	435.0634599	413.7330135	427.7867161	386.8466327	546.3317932	520.4041754	582.984573	607.6489904	487.6282149	489.7506057	512.8155991
200740_s_at	1322.696217	1362.594552	1286.53708	1160.845432	1052.651338	866.3036624	1258.625961	1351.473823	1502.543629	1217.417319	1264.926551	1431.353843	1257.273329	1311.53959	1287.254425	1251.256057	1081.851511	1092.05312	1190.033862
200741_s_at	3694.232445	5088.61248	4949.87336	5168.830265	4181.094618	4109.941736	4826.783106	4699.115711	3791.759078	3698.169838	4542.280782	4286.099868	3508.14857	3470.443312	3634.639011	3590.972038	3733.664014	3944.998367	4864.570446
200742_s_at	1859.333139	1808.938402	1925.447899	870.5315516	2177.713745	696.1167877	1797.773404	1437.938907	892.4168924	1699.511348	1289.733535	813.3285582	879.5499553	921.0947921	777.6026552	905.1616757	994.6163664	1156.772493	1612.065491
200743_s_at	1935.107773	1669.838441	2283.912909	1122.020945	2326.194356	1092.448948	2046.529868	1710.146007	948.1879535	1905.660019	1610.231665	966.8980452	1143.625013	1300.372271	1170.782702	985.4217717	1199.186134	1523.877493	1647.977878
200744_s_at	1593.150651	1725.265046	1381.060599	1587.333084	1625.906463	1295.932755	1486.262603	1463.184654	1977.8771	1792.762088	1669.87905	1707.966854	2000.773775	1935.871946	1899.022724	1807.15635	1877.741695	1585.379216	1623.735544
200745_s_at	1502.63319	1985.918456	1751.587732	1981.418874	1718.857675	1326.912918	1906.398018	1879.868523	2117.536313	2235.433903	1758.518719	1799.225306	1956.769277	1610.664773	1470.015692	1512.404361	1865.864634	1802.191063	1943.144797
200746_s_at	1713.287599	1711.332915	1879.463398	2020.729137	2054.207674	1440.638149	1862.58359	1827.973838	1882.719414	2069.379419	1878.218991	1808.319183	1767.334375	1868.70498	1796.528258	1570.663478	1836.274133	1915.841728	2158.420816
200747_s_at	415.7698312	425.1074404	420.6842343	515.1878706	424.0326299	521.2759044	403.4668845	426.7796075	412.0840609	473.4176183	446.3671991	462.9170914	380.8436835	404.0119027	398.5772019	436.7425084	425.2876852	418.5027912	475.6271399
200748_s_at	7772.279018	9302.652446	9965.357216	5912.832433	10182.98698	5952.499339	9804.002854	7868.164612	4919.917959	8718.031338	9275.217324	5702.047222	4780.632725	5463.336342	4298.941692	5819.513903	4393.101198	6849.31179	7597.818862
200749_at	335.7342561	427.5073484	382.2381976	438.7275113	430.0723282	292.2679316	365.3009557	478.8040112	469.2134209	353.8628324	498.7615682	560.3976718	462.0420388	402.8690013	401.1585085	309.3271079	416.4482162	413.9088303	442.2745602
200750_s_at	2395.980985	2163.909383	2024.745381	2153.537576	2253.293238	2289.341754	2253.026789	2085.88824	3048.048568	2060.550058	2244.184214	2675.879999	3254.274642	2982.999862	2982.385446	2952.042241	2921.391968	2445.449697	2217.900129
200751_s_at	915.7576354	811.2311933	854.7819319	805.3454414	754.1654564	617.037094	783.2624963	819.2187443	1094.027434	822.1180696	962.1746068	936.5886218	1011.674892	936.0711551	697.2752055	1052.803438	1117.619953	761.4832769	886.0595602
200752_s_at	401.0123916	349.7503786	328.2489192	330.2139545	267.8915865	301.1634214	348.084119	306.9521041	288.3027092	346.9612573	328.1008835	346.4895664	289.3244308	293.1947765	302.3884232	301.45537	340.3589777	296.4397479	281.6983213
200753_x_at	448.0830351	502.0611207	567.0002178	541.5740717	672.7597632	378.5217651	478.425164	663.9802412	715.0414324	468.5087272	588.1035613	581.5987811	755.4363234	571.9619432	524.5627907	635.744221	621.5724066	580.2196032	540.9396831
200754_x_at	2306.817644	2214.583933	2632.80323	2526.692091	3674.825548	2679.986632	2393.961909	3074.698081	3671.392657	2446.620723	2874.720655	3167.807003	4312.586904	3863.455998	3773.494877	3809.708372	3655.294006	3603.438689	2955.976408
200755_s_at	1074.161601	1051.05286	825.3983257	756.5606858	1375.510402	678.9774532	952.2191101	877.639141	1070.301443	1103.729497	874.6678743	949.7201065	895.6188353	648.3514726	973.6431538	1306.08318	1148.447627	1113.537777	1322.522783
200756_x_at	895.2418169	972.1247858	724.1075685	633.1304235	1183.785084	429.3944766	959.930939	752.7886733	987.9534733	1014.61023	811.8046708	636.8695861	1002.549651	899.2476727	889.804943	1019.653314	1117.844869	995.8549818	1275.765744
200757_s_at	1519.344918	1594.419811	1500.871605	1542.674428	1860.277607	1629.061861	1656.197524	1621.890763	1738.979713	1725.135069	1741.666769	1518.2318	1573.615617	1498.277394	1879.945615	1660.774833	1677.938276	1647.783793	1822.769689
200758_s_at	1326.974293	1231.616909	1239.692539	1098.124481	1123.053475	945.8181351	1088.461306	1072.464999	854.444105	1325.391463	1029.168783	971.9583873	798.8149449	844.6095381	877.9961864	710.3831565	933.2913839	777.0044306	1019.242065
200759_x_at	1478.669861	1269.870672	1451.656152	1324.177323	1314.081762	1120.249818	1294.745601	1301.065069	1052.673424	1369.162917	1283.800856	1161.534786	993.814699	1071.240916	1050.198694	930.0035365	1149.794472	1075.142913	1292.878131
200760_s_at	1278.158123	1398.149898	1263.555699	1200.334319	1453.420266	1194.18633	1015.478545	1200.783709	1062.47728	1458.484831	1301.201563	1053.850159	1226.834009	1226.963301	1230.343169	1456.042338	1382.111371	1258.099731	1349.719527
200761_s_at	1945.132366	1767.192802	1836.220722	1549.645271	1462.103618	1716.019235	1713.577644	1884.666744	1485.534233	1782.635115	2001.875999	1630.481688	1324.333924	1514.363607	1429.268209	1457.745745	1357.4344	1480.91585	1504.295699
200762_at	1693.366759	1028.754186	2018.513204	1763.921245	1027.785319	964.4180002	902.0180862	1213.892931	785.4867856	1364.932355	1582.040603	1060.720226	736.9387122	782.2528607	605.0621226	651.5815374	923.4581453	831.3089278	904.5123286
200763_s_at	7349.10091	8790.631923	7642.992797	9114.626656	7384.875743	7023.155701	8303.981325	8245.246723	6718.326796	8165.375593	7602.617126	8088.12147	7014.520847	7263.633687	6781.759906	6721.678542	6342.218466	6442.874166	7463.479919
200764_s_at	752.8493396	694.389225	654.8286311	731.8951906	654.1170957	608.944391	708.6921644	630.377662	621.3531175	697.1066551	663.2344096	648.3316868	689.082698	690.5563109	652.9833604	600.5819794	645.3660263	596.9095501	601.6628892
200765_x_at	1216.744114	1132.108909	1257.026952	1276.856342	1247.899068	1211.82249	1162.679631	1223.645231	1066.525844	1278.437292	1093.41099	1145.757575	1214.616104	1214.254753	1196.086898	1195.008873	1207.434808	1271.530886	1101.749758
200766_at	448.391884	321.0190886	571.6688307	255.0936531	383.8469671	233.9984839	348.783927	255.1589812	187.6044767	320.0808951	286.2135702	205.2906235	190.8091344	258.793702	217.9719778	213.7297226	221.9564251	259.7726496	285.1466738
200767_s_at	429.1347259	405.8127312	357.1623775	370.595814	453.8833788	614.3326263	396.0461189	312.1223719	432.4109757	418.1909987	378.3683769	425.17515	476.7931679	416.0984688	443.3249981	556.6398754	506.5808931	515.8279685	450.6846366
200768_s_at	864.3152874	1226.85624	949.5733906	1140.00599	1130.600545	890.7053217	1053.709464	1133.442538	1270.16075	1152.214864	1108.009218	1176.375395	1118.756722	1090.829047	1118.763124	893.1725413	984.6927788	1226.245641	1281.720574
200769_s_at	544.960882	744.0592199	580.8995035	633.7937434	670.4210582	283.1670771	566.825858	689.6540072	697.9231906	650.2000859	687.5466571	613.6709461	687.3535818	495.6406053	540.4871876	649.5589303	577.1338344	646.6305135	735.3920701
200770_s_at	1528.242855	1066.742003	1174.461905	1258.302517	1050.692072	1054.198962	966.0906178	992.9639609	724.1503847	1040.728948	1004.370294	711.589406	757.3164867	877.6002222	690.046111	760.5800483	760.412512	876.324809	751.051173
200771_at	2400.003648	1610.321502	1829.138728	2532.310382	1821.237128	1285.915786	1510.314412	1969.460689	1340.38633	1610.200953	1724.746841	1179.951761	1230.163073	1374.603599	1037.792768	1507.399803	1354.132787	1704.280691	1585.351246
200772_x_at	3198.857556	5031.367207	3522.342609	5174.354121	3737.928605	5834.523562	4684.595962	3820.528909	5464.49835	4844.5564	4622.68156	5965.672591	4930.7167	4946.522892	5388.261516	4679.639574	4933.576526	4692.971215	4206.23471
200773_x_at	2770.945229	3854.457942	3129.566539	3540.971254	2382.272735	2884.926317	3122.843526	3333.94887	3325.965178	3021.241039	3882.777661	4119.441919	3261.678736	3281.960298	2876.780294	3252.555747	3190.899127	2679.156114	3002.814052
200774_at	1637.332371	1334.879288	1461.400327	1205.674874	1213.953709	1801.99772	1346.342946	1171.541082	1918.094939	1447.900968	1487.490588	1474.644381	1490.584891	1072.895677	1430.78405	1861.54652	1701.025831	1554.73374	1401.568856
200775_s_at	1534.411523	1399.433197	1416.66202	1628.751948	1789.534498	1853.185009	1776.558454	1606.767928	1838.126092	1644.214974	1478.549296	1708.316276	2479.185288	2000.379794	2391.524843	2547.45163	2077.743253	1824.698516	1947.713486
200776_s_at	1273.36995	1326.366992	1253.944442	1405.846605	1465.703427	564.2090845	1210.573262	1343.961359	1862.459253	1240.334674	1372.818625	1275.594814	1688.243922	1648.976168	1309.789039	1803.092749	1599.727768	1122.881589	1339.797167
200777_s_at	1400.227512	1667.827551	1371.790616	1546.373061	1383.942083	1180.835444	1520.171775	1504.470014	2010.662942	1532.575413	1606.427786	1689.42449	1541.740493	1521.65414	1511.397221	1771.521801	1566.562345	1292.00424	1089.111312
200778_s_at	2501.458665	2261.97	2549.079875	2217.734095	2635.031284	1493.103128	2084.395836	2130.548	2417.043479	2399.510458	2120.630334	2107.468173	2407.356284	1746.222981	1858.943076	2540.435372	2316.054991	2169.851595	2486.690386
200779_at	818.4175555	1261.860169	1107.760926	1266.70774	1016.536143	1346.85021	1182.351064	1018.34091	1151.819899	1332.49447	1107.545961	1256.437883	1048.255988	1923.356629	1599.821597	1292.587796	1167.477934	1151.684797	971.328278
200780_x_at	5461.252642	5503.518903	4896.453101	5882.466166	5430.273591	5499.835644	5171.418838	6264.64805	5129.804549	5866.471524	5150.304426	5366.220815	5929.224888	5717.359108	5350.211219	5658.17535	5772.100879	5903.000707	7082.040452
200781_s_at	7860.612047	9519.335838	9815.809438	10312.70369	9464.624145	8867.887115	8775.554748	9061.048423	8279.515143	8311.872688	8333.644419	8299.682261	8371.784455	9421.586233	9350.299754	9387.119596	9229.24638	9091.629588	9160.760505
200782_at	3002.722415	3012.236079	2639.223723	2371.210431	2238.763172	2474.451685	2752.201673	2386.114225	3042.275234	2941.398576	2352.551108	2514.013151	2425.389539	2473.329844	2364.83068	3039.639059	2769.926702	2547.830651	1958.710071
200783_s_at	310.740414	426.982346	465.4813951	511.982431	469.1454094	607.9996886	379.0197122	531.2682774	665.5747032	446.1354716	382.671688	757.3197367	721.0170086	660.5592435	651.4358362	593.6438634	725.7605881	466.2755746	478.1710937
200784_s_at	173.0411875	208.982365	188.1822715	182.6865382	187.9144319	191.8608963	174.4260607	179.7020842	175.955287	213.9017212	160.9502351	171.9460963	184.2864282	181.7492765	177.4946196	207.0115604	170.4829273	178.3131542	186.2997453
200785_s_at	133.8521918	184.5514727	133.9733878	124.5398779	135.5257376	128.5855042	136.9523304	127.1743679	148.4403369	151.6990686	120.5943923	138.8680403	124.0218718	132.8289125	134.3307167	135.285615	137.1961963	131.5486688	149.1159253
200786_at	1684.870249	1417.063334	1554.480959	1450.103678	1506.018932	2212.361122	1607.03381	1631.607081	1784.47382	1634.170304	1625.318122	1715.951321	1720.641263	1765.440932	2066.22913	1845.176014	1736.196625	1834.294585	1543.463934
200787_s_at	1612.16773	1182.550662	966.9704332	834.8833887	1415.900241	663.9805578	1685.713236	1086.34007	1399.445876	1706.741588	1170.596812	1222.321449	1355.564417	1228.132226	1166.216584	1287.558297	1170.902178	1105.44235	1523.914552
200788_s_at	2962.382558	2024.008859	1723.544055	1697.147465	2544.413001	1534.446644	2762.698145	2036.65366	1994.918809	2375.78052	2120.228927	2286.023382	1858.610701	1941.684156	1459.037131	1892.73794	1901.939846	2021.082794	2445.990819
200789_at	361.2865193	376.5025772	381.3532316	398.6800357	450.1290249	430.7707631	374.8775737	402.5903563	332.7300705	384.226581	395.1414315	336.251266	366.9950282	440.0229133	410.2908125	447.6503636	409.7271644	424.0326299	465.045672
200790_at	1437.776415	1331.30493	678.7482686	931.1763408	2125.534226	1805.555984	1530.702086	1363.598113	2670.67278	1514.8056	1602.405944	1811.223927	2047.946333	2014.120319	2937.50202	2474.549619	2167.986894	1849.506422	1242.356671
200791_s_at	1559.609848	977.7643482	980.3221861	1023.285425	1008.089279	1020.632522	1131.50338	1123.245741	827.814899	916.8451455	1067.052332	896.7871906	646.0865269	728.3315835	753.6269468	642.7148149	786.8426993	862.9591831	747.9964725
200792_at	2054.203756	1592.65694	1729.624115	1790.266793	1614.841321	2783.32156	1598.055801	1728.537438	2697.438216	1862.992183	1815.646934	2486.354842	2599.186168	2581.353333	2843.620024	2802.827635	2495.45066	2001.364415	1717.713054
200793_s_at	716.2214389	621.2621649	701.6805482	574.7903334	743.8286389	693.7253347	584.0569266	652.1488086	581.1870949	707.4321283	615.3540657	651.7129761	661.2235535	730.8757893	682.1870183	645.9599192	667.98823	646.5605247	634.3549053
200794_x_at	1409.396613	1651.842336	2026.480115	1966.650994	1393.754668	1433.100801	1955.12405	1874.623897	1423.393955	2045.933703	2000.277734	1499.583235	1574.260307	1425.378578	1398.4206	1613.232789	1777.896575	1792.183444	1515.305525
200795_at	43.88303319	42.95274694	47.26873237	199.8148953	42.29368262	49.40482134	45.47383033	44.89453372	43.7200062	40.69119672	45.60989215	43.9039423	51.10295997	40.37538241	46.78839377	43.89957757	47.11970004	48.63768777	47.48253945
200796_s_at	282.3720902	220.8356977	235.3134433	179.9588192	259.5481717	70.18736093	233.8117749	210.8636145	287.5905155	262.7401607	248.7550121	201.0026363	251.4327169	315.2561692	230.431758	265.3525863	186.6834614	183.3626408	228.9460673
200797_s_at	1190.97791	1388.131613	1219.717147	1296.811157	1363.08844	1651.538327	1567.657075	1243.193424	1388.775804	1504.198866	1322.269925	1509.213667	1501.709891	1910.668015	1710.571731	1445.996681	1436.538781	1652.813018	1470.397063
200798_x_at	743.5945835	622.9230337	847.6245919	706.1968937	711.6002641	437.0470834	776.4029641	690.9064274	1107.49579	672.9227477	866.6726265	817.349743	1005.873314	1116.247455	779.0300213	821.4546536	746.1750272	790.3378846	752.8425189
200799_at	762.5631856	856.1496802	1018.903856	788.1295466	1165.365513	694.4200189	833.5043044	1082.682892	1030.084431	626.9608593	586.801288	864.201957	1560.021901	523.7325132	1759.161987	549.3249007	519.5083884	745.7090696	916.1384884
200800_s_at	305.0415562	363.2694842	334.6151712	283.5783903	454.4590103	309.0293041	364.0034666	344.8552854	403.9772276	395.0029685	220.6682247	333.3716668	623.9075838	319.2965944	890.2998051	281.6263327	251.5873058	301.0998107	373.1070826
200801_x_at	16121.85463	14148.9399	14522.91088	16235.76881	13458.97524	13689.72337	13989.55536	16350.86212	16006.95355	13519.43739	15407.39581	17331.80841	15754.10046	14277.39724	15578.58029	15808.95926	14886.73493	15384.57881	15982.15121
200802_at	1070.523472	914.2288309	1001.014366	897.3535402	1066.788293	1239.984592	1045.078286	974.0434362	1031.426724	1042.965503	981.6567401	1085.138958	1157.083633	1353.071671	1379.138997	1163.938821	988.8178356	1111.479494	1135.067266
200803_s_at	3310.686506	2546.704687	3081.531967	2569.995169	2943.78812	2942.323014	2949.65303	2772.630386	3186.881751	3465.674045	2724.71874	2473.575166	3368.114797	3039.366581	3364.894617	3713.982674	3483.730542	2965.134117	3188.246665
200804_at	2265.432769	1967.41355	2276.041749	1712.220983	2477.704474	2037.548288	1720.119526	1915.851777	1612.194636	1858.452068	1648.900686	1766.245903	2249.993859	2364.053864	2040.076932	2077.635264	1977.839376	2198.262708	2437.754034
200805_at	612.0382478	636.3013451	587.0750046	615.0170142	595.8795148	738.5340344	622.391275	547.7860758	561.3195311	704.0900242	605.4000693	647.8517566	536.5767753	686.4371328	614.6977338	588.8423963	567.204111	632.523895	681.990245
200806_s_at	2194.835629	1701.539343	1119.874355	1166.320023	2396.214065	2389.095953	1605.159018	1797.430538	3703.273181	2109.712347	1721.588341	2166.15375	4324.221239	4012.790504	4100.627706	3875.656107	3587.939108	2191.814143	2480.942612
200807_s_at	3317.573452	2289.192203	1607.102012	1995.391637	3066.153639	3680.170421	2776.052751	2748.650118	4550.709722	2687.130749	2158.787248	3210.850805	4706.093986	4606.706254	4617.614526	4627.913037	3842.276926	2604.380672	2923.844727
200808_s_at	1073.667954	614.5426978	792.8521563	925.4395926	1265.339182	589.7238683	828.3523049	822.8616689	917.4127883	653.0568471	793.3513544	1135.506298	794.8788829	944.60617	1047.354152	600.2630371	1051.202223	1481.896318	1386.696667
200809_x_at	7812.698838	8715.188358	8669.09899	8078.508536	7427.720973	9811.083228	8175.146469	8550.216568	7344.854896	8869.071184	8803.014535	7580.542702	8390.143703	8799.917248	8663.247577	9509.699515	8264.644627	9063.537456	8318.859151
200810_s_at	406.0546865	542.3012543	924.0840793	879.1926973	656.3610543	492.3766746	450.9589365	759.5931311	505.0242834	624.9145484	777.8748626	815.4138486	448.3906011	424.2789743	464.4072458	357.9524588	488.6861609	550.6277539	528.7869115
200811_at	448.8963313	599.1389298	775.6040752	951.2592712	583.4298029	419.1596514	516.3472178	710.5129046	496.2635156	594.6260838	903.3752611	764.0121255	477.2144111	477.3386715	423.6742905	376.8492304	481.8237818	515.0068505	534.6143464
200812_at	1449.401322	1100.707946	1122.032715	1163.190908	1328.745911	1883.116262	1217.507882	1255.22466	1742.463393	1267.169291	1283.021196	1553.145828	1942.019349	2016.037243	2067.285594	1642.138625	1839.836036	1679.844404	1452.105462
200813_s_at	492.042691	379.677419	523.1963567	542.4652247	469.377226	386.7581006	492.627957	499.8765614	515.4893845	564.5874758	526.4433871	554.714623	432.0655399	465.4163657	430.9889611	371.7240788	482.3943625	564.2462127	460.1285772
200814_at	1216.19132	1107.854953	1712.542694	1616.579413	1096.472112	1256.789613	1310.817462	1621.214198	1186.74379	1316.982999	1530.169355	1305.324843	897.9540729	1220.535741	868.7364293	1184.043641	1008.005642	1279.710784	1266.819488
200815_s_at	596.1051627	373.6479689	400.0954059	378.6701596	501.065959	611.8888426	481.1497034	416.8497358	513.6016298	445.5914174	445.1199735	476.3325466	478.4689672	623.7998972	599.3603817	546.3398691	510.5491873	500.8650618	475.3353421
200816_s_at	468.4026231	325.0526097	498.9511532	628.9997741	505.265637	443.026188	451.5973939	554.4068205	392.916472	433.8349928	519.0795129	554.7759924	423.8931386	425.5818367	395.822018	393.1979832	487.7137895	548.4776598	527.7719936
200817_x_at	10536.88395	11147.14015	10581.68585	12093.88794	9676.946424	11213.4064	10187.28026	12973.48672	9710.819363	10067.48106	11078.94081	12241.22065	11782.43159	10447.68901	12663.75013	10695.75482	8979.80649	10076.29872	12421.57088
200818_at	1701.923158	1789.790511	1928.004738	1891.519919	1581.029309	2042.33991	1555.247584	1949.055051	2051.146011	1773.675474	1671.882846	2060.940166	1663.626604	2101.81105	1817.751103	1948.910073	1948.626653	1743.919687	1591.485558
200819_s_at	10057.51046	10235.97299	9921.083059	10293.69059	9137.786467	10712.75175	9903.963103	9828.239461	9979.680079	9947.563177	9275.677303	10551.77668	10689.62621	11442.59981	11447.11849	9660.109564	9878.635303	9730.064158	9716.321931
200820_at	1115.984545	969.6285603	945.6458684	954.3045878	878.5980087	1137.374216	960.0581966	992.8081975	1019.30622	1154.848487	996.7485954	1126.70249	1011.15644	1149.507218	1153.993605	1072.258928	1018.879564	946.6325428	900.391137
200821_at	232.3979124	218.7393421	246.4831665	207.0238996	222.2460783	109.7674742	190.8470789	248.7352041	264.0362808	191.7406293	259.3029908	260.0586972	168.3119674	166.7196164	154.2077919	155.5771934	196.9788403	223.2168053	167.568105
200822_x_at	2388.286112	2168.801663	2168.664124	2193.312338	1468.566125	3011.153269	2465.099732	2157.855851	3152.479114	2239.542601	2377.121072	3045.723979	2772.703102	2995.657599	3119.664454	2718.798017	2726.651406	2141.7464	1934.464736
200823_x_at	5959.536984	7142.16812	6797.60458	7526.860425	6662.618692	7826.591961	6575.382987	7005.863203	5752.53736	6665.446808	6647.773324	6082.876637	6519.137794	7599.587054	6742.47358	5870.316344	6284.634474	7063.080496	6753.413656
200824_at	1241.853824	1731.330538	1532.206409	1610.587972	1422.584464	1543.630275	1472.361566	1435.992943	1227.729972	1752.001216	1568.903681	1432.390287	1051.896686	1137.26738	1203.639111	1236.341223	1430.284729	1631.190898	1469.053592
200825_s_at	1264.294593	1801.53292	1613.915257	1886.44517	1866.25259	1817.924465	1849.782482	2030.544582	1924.181304	2429.540353	1699.879305	1941.548984	1919.719075	1790.937046	1962.686343	1615.558366	1966.711012	2327.473634	2481.244296
200826_at	2392.43617	2262.635589	2158.880924	2285.260467	1741.163564	2978.934556	2308.030136	2306.561364	2352.304328	2450.742429	2233.660885	2604.251521	2258.614836	2472.708391	2784.009129	2266.968314	2244.24093	2229.120756	2076.183415
200827_at	1315.113556	1057.305072	856.2933942	662.9659636	877.3855721	998.1335919	855.3547902	810.0916338	852.8513152	1154.862804	925.1038364	784.6894006	754.0086809	774.307772	767.8341513	633.3028319	827.275475	834.2697389	1012.094188
200828_s_at	1570.946607	1657.333555	1752.155775	2034.238866	2354.469018	1575.515169	1898.571826	1992.937385	2249.97562	1531.510293	1952.399045	1824.62195	2596.999568	2374.99218	2120.09649	2557.006267	2417.729335	2390.077014	2334.863463
200829_x_at	745.4097298	852.2289288	999.7688566	1192.276843	1362.482802	928.8849161	1104.159041	1211.908591	1071.363517	807.3398114	1103.062352	1169.76374	1224.613606	1151.347109	1074.493046	948.1522358	1085.897782	1178.665132	1174.88088
200830_at	1532.890416	915.0788695	1047.450044	883.0046269	1222.494567	1272.951664	1034.556997	938.8001135	1485.440024	982.9021819	943.0548361	1335.368861	1622.372649	1765.518382	1807.455391	1559.151065	1405.923028	1181.729368	989.6886172
200831_s_at	334.832718	623.7763991	399.8367914	504.8321501	457.1473291	499.3372062	596.8941803	615.6942378	440.8274656	696.2601981	678.2406479	599.3689557	472.9471778	551.6455875	448.8599442	639.8212197	529.742143	583.3992016	423.4555554
200832_s_at	255.5303425	464.5602907	323.3127895	577.1778679	379.5704369	408.2491039	765.0379802	676.9414609	445.3981075	633.2134515	799.5984689	658.9544871	331.3962157	433.2813521	279.3822057	504.4678274	363.7862213	507.2743933	322.1893228
200833_s_at	1645.890499	1107.654758	1528.791682	1381.416257	1415.175312	890.6063671	1419.703756	1550.291229	1139.32072	1080.25402	1303.864201	1150.745557	1348.061997	1116.578575	1006.823445	1021.470434	1189.604946	1121.125142	1039.155016
200834_s_at	4327.81052	5245.598059	5482.407782	5324.206669	5030.254128	6469.59614	5135.056526	5064.15953	4716.684291	5658.607051	4869.588024	5034.347825	5442.612925	5420.293038	5550.302892	5736.748281	5572.196211	5768.028835	5506.789731
200835_s_at	446.5149376	253.9658919	265.8700917	303.4395166	239.2060799	254.2436057	285.1102365	274.4113656	284.2820038	294.7846131	195.5910054	290.3517117	248.0310888	192.907325	260.0595652	214.1640123	238.627572	237.7464472	190.2017781
200836_s_at	851.6216155	476.8804793	658.213673	649.4325712	733.5733337	703.9208335	629.0009738	554.2862846	647.9067467	752.0126483	388.9409543	634.9992207	670.6573446	670.5076975	702.6042823	580.3086979	723.7237174	758.560109	682.5553484
200837_at	1330.773695	1074.844069	1557.263817	1084.078735	886.3507148	1957.390794	995.4528561	1061.648758	1084.827507	954.7506389	1063.92266	1142.949012	1373.698049	1349.458252	1548.387387	1525.474033	1236.870738	1134.291931	971.024952
200838_at	4863.22526	2806.620491	4615.162316	3000.003208	4370.089618	2500.590466	3876.717037	3008.753518	1781.713924	2863.618321	3274.122958	2127.817929	2780.594192	2319.556315	2337.115742	1528.855834	2059.085602	2932.347732	3643.06832
200839_s_at	5894.011553	4346.580894	6546.207288	3856.818591	5235.632369	4141.410123	5634.138555	4427.746732	3142.543493	4876.210225	4621.041876	3388.2632	4530.725117	4138.662144	3664.333803	3282.924455	3374.516133	4622.844678	5626.05779
200840_at	1593.829184	1636.31304	2107.1627	1669.540673	1947.598325	2631.452746	1825.567937	1800.515248	2434.691842	1831.614837	1971.52876	2249.725655	2555.238929	2290.169369	2988.124918	2487.800492	2149.153131	2115.165809	1846.208365
200841_s_at	264.9943689	253.3538626	198.158038	222.4945169	262.110236	191.4084813	220.1837853	213.7883313	283.9052718	239.0247895	198.0184323	254.3780884	349.8034168	286.0169741	308.314421	425.5268453	299.3175902	235.5952494	310.4816643
200842_s_at	388.1579831	502.5228988	367.3669099	436.6885737	459.3361063	645.0891246	431.4623085	426.1321412	546.5597881	491.1313171	447.8544744	556.8647371	588.3593688	566.2293858	627.0448722	539.1016362	592.8133471	501.0614195	506.4120732
200843_s_at	600.3786842	494.8204763	433.9367841	542.667023	516.8285432	861.6113693	496.2793705	541.7822553	704.6196795	526.4506669	507.6618027	690.9163109	621.4520843	702.2532608	672.2357853	637.2091943	650.5002734	544.6904374	532.5079911
200844_s_at	3264.759664	1912.150914	1960.054538	2228.257826	1919.377664	2838.126984	1958.122682	2227.638465	2310.789775	2146.268219	1914.998712	2255.746477	2158.939603	2750.61812	2245.854207	2750.163034	2601.957678	2319.531982	1808.201056
200845_s_at	1257.546137	929.4498196	839.7616128	837.8781055	930.3264316	985.4697012	830.9253022	933.0684515	1116.911923	769.7517776	837.7762312	1035.384124	1091.624122	1175.249007	882.0914222	1119.075779	1092.609924	786.7875475	767.1651539
200846_s_at	924.6359223	983.041391	911.5765138	1042.886431	1003.765599	1211.468324	831.0988629	931.1830011	889.5979126	1028.360841	872.2600889	935.4839381	1067.300152	1226.38832	1235.596867	959.8897442	1008.252248	933.8117666	864.3701035
200847_s_at	790.4200449	1088.502829	1141.607464	1282.410161	922.4965053	953.5149515	949.7273523	1021.739822	838.3452879	1077.559779	1049.619458	1084.669229	919.0770683	534.9228934	799.3617302	821.475414	966.5606133	903.9492195	902.2039153
200848_at	410.6920745	349.4698106	439.9826299	428.893129	376.6225226	525.2706384	484.9104586	464.3503375	436.7914511	436.013392	397.7044694	370.6537807	430.1242152	346.1312264	384.3246128	373.363897	445.0866515	506.1856193	434.0824783
200849_s_at	439.0548246	506.2353436	490.9334667	555.6244843	435.1171939	806.6483173	626.3232069	478.6264178	498.7111512	451.9127594	545.2356207	509.7206736	507.9773205	599.7477622	544.4663377	492.3527273	529.810097	626.7901774	461.7964486
200850_s_at	840.0860234	814.1131191	791.072731	962.5270302	917.1538506	954.6004148	1003.416257	931.1008605	925.5949376	892.1620318	1047.167386	870.5369479	914.5772119	897.463943	838.7451374	928.8082929	1001.789835	1062.29187	1015.02445
200851_s_at	1140.375696	881.9837516	1010.856583	1155.976268	1124.473484	1104.866889	967.8339742	900.3112833	855.7309244	1010.152124	1044.946735	985.2953805	941.8922219	1077.189892	891.1943102	985.3404848	1040.49871	1156.779664	1152.383548
200852_x_at	808.0623375	848.3847889	666.3365112	749.0411818	655.4731128	820.128645	757.8243869	724.890399	816.0992367	878.0464271	726.7943414	761.7342228	671.2693903	682.8470298	729.2490211	727.1177562	694.2246825	696.3697676	687.9910344
200853_at	2489.226804	2699.522728	2156.825093	2343.80627	2935.856646	3391.250237	2491.023316	2353.520529	4808.607237	2353.893144	2547.552454	4273.573538	4834.836173	4232.773117	3907.446691	4488.017453	4020.846541	2835.272906	3060.378116
200854_at	253.90547	254.3176897	249.0698985	321.4657624	181.5782807	231.4912165	236.532569	258.1621597	252.1779918	222.3183651	298.7487983	300.0569649	193.5830345	199.0604735	193.2392175	199.7823125	230.033683	215.1260051	184.4540813
200855_at	130.8008351	102.6600941	103.5776664	114.0722096	103.0346231	108.7408692	116.3438273	110.4855263	106.6581244	109.1351365	97.57448132	106.1823896	116.6437894	121.7451531	116.9229465	106.8069895	115.2413184	109.1594417	101.8233084
200856_x_at	163.4091551	147.6782802	183.9012375	141.0552973	163.6242767	123.2210166	167.7255073	181.5396686	174.6469411	157.0686645	168.7343294	179.7337918	178.955492	169.2462591	164.7037471	160.2312677	171.5274724	166.2033616	171.0110073
200857_s_at	301.9039007	345.4841827	325.9324773	356.1628768	237.7187874	397.647771	339.6182553	280.8667409	324.3810816	363.3280374	332.1671524	331.8229917	321.6988428	362.4331011	346.4201814	324.0054343	355.5379356	352.6200933	288.3667789
200858_s_at	3143.40374	4414.482252	4343.357106	4595.245242	3441.577913	3634.022068	4004.319059	3894.641343	3537.052804	3933.352635	4082.52621	3778.147244	3473.522673	3531.656437	3522.006709	3078.066159	3481.183236	3557.984462	3963.128769
200859_x_at	1963.050435	1544.895344	1765.898104	2013.541277	1657.389666	1893.290367	2121.156221	1639.673924	1830.069603	2355.087706	1932.392237	2199.46324	1331.510626	1557.680449	1801.840482	1227.653283	1635.189859	2293.388773	1778.716555
200860_s_at	967.8307437	832.8019163	772.3217115	863.460113	797.9595106	928.1477356	832.9885793	809.7965682	1056.172826	883.4603199	836.7007154	903.9970659	762.0993496	900.3314607	963.1587783	958.0706952	920.6565626	798.5506409	800.9462784
200861_at	347.2518987	349.4503142	339.6947008	362.1762065	355.5742177	333.796371	373.9290475	391.3430202	350.8892939	360.171386	397.3568212	397.6739385	363.6896131	353.9705017	377.7210427	345.4757811	367.7309269	359.4190793	355.7064921
200862_at	543.0405476	447.4162632	410.4778888	381.0605761	308.2262241	492.6479242	452.5627096	488.3199849	558.5044278	452.1813382	471.9784405	449.8103999	462.0664948	466.7683124	504.7529585	516.0602126	383.8160358	407.7928617	330.6324286
200863_s_at	2511.663452	2427.227939	2856.557951	2494.508418	1718.883903	2559.094519	2213.645352	2451.864547	2575.862049	2422.2678	2251.731524	2066.108933	1978.885558	2772.598656	2003.667571	2685.366945	2136.814275	1994.121819	1774.664437
200864_s_at	198.044778	168.3950543	341.7461802	214.7365537	134.6083565	114.9478679	139.5687937	165.0199255	187.2496692	179.3261336	164.0382387	165.7705765	153.8245788	146.4675656	136.2550327	166.8078826	156.5244403	127.4481552	115.1451937
200865_at	22.45282807	26.49164083	24.29461421	26.64361091	26.56291898	28.51921497	27.43315503	26.42064212	24.0384492	29.70807617	27.1286476	26.44725692	26.23465537	27.40049777	26.36228814	26.0113071	25.76570691	26.04982259	28.67571196
200866_s_at	2838.396309	2953.219265	3052.432334	2482.739064	3601.604061	1814.327983	3045.041468	2395.633693	1607.09818	2753.331841	2621.406172	1645.441643	2168.477994	1878.570997	1799.10434	1945.195437	1986.940488	2415.295714	3287.388936
200867_at	201.2888429	126.9917258	198.6042448	183.5083639	213.0274665	146.1591926	163.2991697	176.8673925	141.2724463	201.9329506	168.3041826	175.7438133	180.7607889	212.627011	192.4224366	183.042911	172.0339303	187.0746581	199.7941256
200868_s_at	413.9749536	343.2457343	322.5531747	350.5183809	397.2075434	255.0783272	339.4610455	303.0203465	360.3766775	382.0916843	350.8295668	324.6333031	398.0725418	453.1571935	350.9108785	421.2886683	356.2325146	365.9975043	363.2284332
200869_at	3941.189054	5738.882363	5398.625844	5149.297624	5485.2214	6094.73399	5252.921959	5332.901465	4534.403641	5405.271536	4982.495655	4834.25985	5693.988523	6374.897254	6117.368682	5448.351429	5185.686597	5522.151286	5797.433911
200870_at	1516.227784	1728.777305	1491.807911	1584.72695	1703.716795	1399.37848	1594.847905	1912.378873	2080.75631	1696.425756	1726.279696	1799.956417	1924.366652	1673.095053	1776.32805	1819.443828	1754.666558	1614.037624	1601.605381
200871_s_at	6406.137457	6156.91028	5811.898848	5881.933245	6244.719232	4489.691287	5551.049281	4795.701675	3572.587965	5200.063148	5323.658321	3646.610353	4116.382672	4392.305249	3796.090025	3838.02139	3776.720677	4682.786942	5942.403303
200872_at	5088.073839	4278.985279	3259.691682	3780.742382	2647.901333	4436.068898	3689.201372	2086.278171	5121.924441	4371.565213	3944.19709	4419.983909	3284.16137	3692.34807	3728.476122	4800.071393	3840.130257	3601.270905	2888.3413
200873_s_at	1305.686523	1326.78891	1280.360216	1393.783245	1513.44609	1562.984595	1489.473667	1494.950401	1896.91945	1295.647911	1500.205463	1683.519457	1964.689215	1414.24236	1930.011791	1809.952204	1558.971158	1465.820847	1324.136913
200874_s_at	274.5799516	333.7460782	247.9677039	269.6674212	296.6804291	292.4356349	288.6344859	283.9258498	291.8405357	306.7649589	270.752433	285.976471	321.0798647	302.7599405	328.9221807	292.1345905	287.8349919	300.7664693	283.2418906
200875_s_at	474.9184751	351.7077581	289.5495321	308.4452928	389.3259773	473.8209672	305.9801648	401.4970385	513.6180386	303.2825672	366.0489916	534.2208886	517.4830171	455.045353	562.2402259	480.3475969	368.8451933	447.0618248	351.2264323
200876_s_at	1555.163785	1628.671179	1635.508015	1534.031836	1435.84231	1946.241058	1567.204145	1666.826592	1729.253018	1862.013485	1756.113792	1774.729597	1662.847786	1977.828058	1821.366529	1869.35379	1838.365389	1786.69606	1458.03911
200877_at	3401.252006	2679.501067	2477.047669	2752.616408	3431.725915	4037.665568	2914.547692	3145.06795	4091.760102	2730.989616	2725.195606	3412.226848	4808.50635	3956.5201	4861.801622	4727.681649	3921.412169	3183.291385	3377.568356
200878_at	4699.469757	4253.162936	4567.91513	5403.797445	3799.447466	3857.259994	4992.798428	4691.033695	3185.581218	4606.552491	4826.571364	3556.237414	2879.021244	3081.437927	3209.898631	2901.102254	3597.422956	3611.037934	3691.471371
200879_s_at	592.9114436	635.6526774	521.6832108	533.7465255	350.9199143	125.1029312	556.0968123	469.7038879	345.4963737	562.5633757	504.7606605	294.3987359	214.5012781	297.0068344	199.9019995	262.1271094	293.2400772	258.3208861	295.9963712
200880_at	665.7515021	453.9377056	881.675533	692.875054	751.5985936	452.7293368	536.5261174	638.7156127	577.170437	535.6694969	540.7710166	672.8203965	659.3285078	501.7279845	538.9795448	563.7820173	566.5799533	632.0204053	770.9937619
200881_s_at	1921.160445	1551.464102	1803.637073	1323.491782	1908.352549	1158.237897	1465.0005	1507.678717	1609.35966	1549.213797	1242.942695	1483.994353	2037.626987	1845.853621	1929.594019	1566.100023	1544.007183	1649.806703	1929.800133
200882_s_at	760.7113472	622.1182979	599.2700766	642.9036284	635.0988468	1053.587377	600.3091215	657.8584786	690.2909599	630.2787765	642.9367377	772.5279711	697.031203	800.1835637	897.7087605	707.7519893	691.6461085	655.5253114	621.183666
200883_at	682.2198736	639.1820694	753.0256226	701.7066465	697.3470264	672.0800175	750.3402652	752.200213	600.4425287	645.1647993	678.4661024	662.0015306	729.4580386	582.7147085	659.609949	654.7646237	707.3838917	674.2132576	575.4926846
200884_at	118.4865375	124.066825	109.0911198	119.1018762	152.7280466	123.1610409	129.1030551	127.3742171	127.7191214	125.6112565	104.0246664	116.4257957	128.8993255	126.177108	118.1042633	144.5398958	134.1257727	124.4015278	144.0855883
200885_at	3564.96084	2903.729047	2865.873615	2923.853092	3210.82937	2886.840467	3417.835104	2948.844401	2961.821819	3324.874228	2699.544611	3036.683694	2783.678597	3091.310068	2961.676355	2608.467128	2582.457673	3284.546631	3124.565386
200886_s_at	3404.000519	3015.187779	3342.716726	2786.371788	2744.990576	3292.949027	2643.870341	3227.287246	4178.742712	3043.229924	2830.995819	3812.136137	3889.515382	3355.927766	3844.637448	3702.725805	3418.330584	2820.258687	2943.876555
200887_s_at	819.4375285	3826.085701	1119.642624	1954.714824	748.487058	898.3455127	1901.187255	1312.105065	799.241291	1389.748946	1935.055178	1096.472635	561.284469	442.4757979	400.4490781	616.7685239	721.0286982	585.5211627	632.6970433
200888_s_at	4192.334236	6685.321891	5208.252214	5748.544904	5605.780912	5710.177229	5350.078559	5465.660605	5145.203684	5383.536035	4784.797057	5228.990784	5357.410384	4858.279102	5604.701106	6069.786095	5325.836815	5415.1418	5512.701046
200889_s_at	462.9844208	488.8581627	396.9413315	399.9250753	430.50669	362.4229048	444.3332231	442.6226705	601.8161108	521.4578848	464.4225259	455.8728079	552.2493431	387.4235088	568.4344318	507.0644786	535.122141	472.6960166	541.6892602
200890_s_at	326.2941772	321.9443732	330.060311	295.1856343	324.2375732	149.9172085	330.6281719	312.032193	380.1542267	362.1601459	350.4438443	366.9680797	358.5324037	374.1437862	323.097335	375.0581603	344.8518322	264.8910272	268.927389
200891_s_at	740.9728899	891.5300876	1038.97863	848.2213699	924.6226954	667.0902846	966.60486	849.0120598	1086.062972	1033.923774	1090.190492	990.4524789	917.6599846	855.3384758	1024.85047	791.1330873	927.9379786	805.3143365	673.273234
200892_s_at	433.4863524	544.5881139	476.9703085	591.6817481	447.7112028	468.7024571	494.1286866	577.8977411	729.7548002	510.3454613	590.8289024	636.5286413	661.7465209	561.7875923	662.1489635	828.40168	526.1359678	473.5962148	396.147733
200893_at	1163.422776	1186.416189	1205.655902	1537.783073	1065.041884	1252.595646	1282.493328	1518.913913	1931.48944	1254.126823	1546.420253	1651.965215	1907.487361	1469.800514	1839.464975	1726.900466	1309.780296	1277.162631	1285.650923
200894_s_at	286.708318	192.2653259	137.9976363	178.1737655	219.8111701	262.6695099	223.7170919	207.794729	315.5917246	221.8753687	162.3018688	235.5051695	300.0130431	331.4196038	345.7861177	265.971152	265.1120354	238.4661636	191.1778881
200895_s_at	517.49955	466.574937	351.2096849	357.6497915	462.5228041	575.7990147	453.691231	452.0582377	595.9488484	458.1052848	374.6659869	482.4316278	592.058237	620.4015892	671.7612228	578.8321035	494.0971146	500.7117557	438.3134876
200896_x_at	1273.881306	1111.155185	1054.664548	1012.452343	999.3661035	1434.2705	967.9068938	1155.961385	1547.357023	1302.559841	1244.608058	1530.74807	1502.119539	1610.907487	1664.807422	1375.929583	1384.726945	1319.894418	1111.094255
200897_s_at	565.5849946	41.05307265	917.8328427	694.0750721	812.3591853	61.59244324	288.9953061	611.7111797	388.5970753	522.0664387	141.7986607	590.9430137	372.0723645	417.8551295	554.3113941	43.20713979	521.1205752	413.3662293	902.3269622
200898_s_at	495.3159807	410.7014746	392.8823744	497.5759798	562.2370088	376.7035254	549.5321332	473.9879629	469.6868663	408.5702382	566.8812689	505.1131517	415.0713732	455.4958146	412.4567876	388.7462685	575.6842591	473.7344419	495.2297807
200899_s_at	565.2522927	458.9035098	381.5927946	574.3448498	512.880159	507.7675992	401.2759761	522.8013305	418.853561	365.243652	566.9526352	554.1126639	277.8656326	451.6193589	379.6823072	383.6048914	545.5739708	512.6161018	549.72791
200900_s_at	524.9165952	510.9274034	405.1116825	338.3495435	458.1319355	399.4427069	450.1738865	404.4357576	431.0467138	460.1641225	469.5133262	412.5085163	490.6533345	373.9463433	448.3521171	541.044675	441.7459569	380.3632904	473.0042375
200901_s_at	579.1857786	487.0981268	506.561569	403.6294851	501.9359294	509.0396063	403.5128679	505.3359933	468.5777636	465.1117585	459.7691106	489.8571076	563.6457358	538.1582677	606.3453585	602.4503577	546.2411427	519.2300247	532.547858
200902_at	417.6587163	485.313417	637.1706072	422.9516628	279.9388189	333.1625358	482.042325	433.7969306	449.4810695	545.3435267	520.3612476	483.7517977	399.3979492	340.731163	340.3903022	434.0882739	405.7272103	383.9566192	362.0503308
200903_s_at	740.5126525	543.40241	513.0286286	507.1774057	563.1092632	685.4767974	616.0739614	664.416357	692.4843145	555.2513058	601.2814395	558.6040388	607.8808343	633.4106488	606.5801759	705.4530883	591.1642552	590.6244024	557.4016396
200904_at	545.5471761	803.3644256	757.3089032	680.6507695	727.2890545	678.772543	697.3220877	582.9937467	357.1523295	847.6710737	720.6801558	436.0150552	365.8666368	536.5230474	465.1758581	463.6976092	510.2101757	751.7688482	752.3264779
200905_x_at	2100.330289	2770.757613	2581.694311	2627.38791	2708.87519	2428.523407	2689.881877	2351.922993	1812.206174	2928.7257	2736.360107	1913.959838	1845.819295	1699.116734	2065.559266	2104.473634	2173.838717	2660.415576	2699.625708
200906_s_at	174.2190832	92.36382321	172.8426115	172.2354372	240.4147623	111.5192962	113.53211	143.7890866	125.7615058	166.6894893	91.95421399	161.6137727	157.7794599	172.322433	232.1316635	98.25005701	180.8892628	156.8064475	267.4398935
200907_s_at	374.906712	44.63177012	484.5561228	438.6658012	632.8011361	79.36824101	161.0849058	337.6288103	255.3223136	367.5607036	78.92701761	404.9297551	255.9454443	325.4037128	448.4470503	69.30038954	387.2506327	300.6622235	692.5252608
200908_s_at	133.0320652	177.8033862	138.8857877	138.7839696	185.9487354	218.6476789	130.085535	140.8666236	136.6503717	149.3397864	129.2807195	131.884814	161.7014947	146.5303662	166.1019501	165.7293198	171.2876663	166.2715323	165.5263477
200909_s_at	4014.229675	5733.313528	5524.411005	5545.043963	5354.509131	6311.031163	5601.965103	4920.420029	4491.721273	5975.534616	5168.455646	5311.502564	4500.889037	5195.02212	5128.938709	4343.816909	4845.596041	4857.574904	4691.830085
200910_at	1846.253262	1461.95861	1475.259075	1456.108297	1368.572199	2058.631056	1473.266118	1494.462892	2065.063903	1526.03933	1398.591316	1903.324303	1802.243484	2002.921524	2022.281062	2005.619495	1851.691329	1633.924085	1525.70973
200911_s_at	1278.192254	1641.126476	1194.345782	1146.111658	1196.287103	1272.333898	1303.612425	1307.68847	1193.315985	1253.953411	1299.607954	1263.38279	1430.317466	1520.63649	1318.656389	1252.556226	1370.563381	1257.413623	1073.831795
200912_s_at	2774.710819	3462.18559	3007.035256	3069.143538	3032.380383	2607.064483	2990.009162	2841.516377	2667.93621	3142.504533	3234.710144	2116.725663	3044.121046	2476.994518	2565.267985	2799.465701	3043.343114	3072.221319	3399.423059
200913_at	416.505212	312.1277299	306.4618766	365.8294789	351.3746815	457.5889616	320.3276345	324.429035	462.7171477	377.4020201	335.455974	457.5010372	417.2749215	497.4094492	481.74774	415.387178	383.840927	321.8690061	319.101162
200914_x_at	118.2382599	116.4201332	152.4939437	105.8630303	110.7056467	154.3688375	130.4426947	123.4055321	175.8745918	101.7621498	142.481995	212.9704881	150.0627533	161.6957119	216.3377985	113.9938006	135.9019811	178.120079	137.4435112
200915_x_at	1115.45838	1040.857487	1133.259334	864.9708348	1174.813655	1165.572248	1236.907895	1032.090898	1340.622835	1219.739829	1214.533285	1365.965645	1214.733103	1110.658836	1337.949567	1151.295504	1165.389964	1288.12326	1199.259329
200916_at	2852.110032	2192.803067	1979.902083	2389.302159	2989.686961	2560.586125	2970.528752	2566.272441	4412.642874	3078.62395	2371.004656	4408.709939	3017.742311	2643.56527	3556.847935	2765.353895	3369.277773	3537.535204	3402.640588
200917_s_at	266.9265874	345.2875395	374.5493435	302.2062219	351.215044	126.0104983	337.5351249	329.9967335	379.9922044	331.6815683	366.1807974	258.2360311	301.5128736	269.9624335	249.4371553	323.1312311	274.1894038	266.878098	335.88974
200918_s_at	776.2260201	853.787172	884.8304981	839.9362182	1028.626651	896.1378688	1034.965049	789.0335105	1014.442847	892.0097459	869.3953299	876.1814933	872.5625195	783.8980582	830.5458139	998.8968268	904.5481277	906.8015689	905.557553
200919_at	486.0100142	604.472683	718.0580991	655.9242834	598.0973472	734.4903694	623.4050074	544.1354205	492.9851395	634.9096008	498.1445486	481.6296809	595.0861633	681.9668311	584.9529909	620.3196496	638.2315405	686.0801209	687.6643645
200920_s_at	441.9882603	646.9771777	628.085651	841.0551946	356.2438958	555.7628014	403.8406751	616.8902926	199.2707361	619.1201932	552.8574503	476.8106744	324.7782256	475.0360218	262.5580605	499.7021126	511.8347522	383.7331377	542.8114324
200921_s_at	361.5808845	516.2211718	818.6946813	1036.785726	333.0926429	348.0172357	345.9182147	600.1611486	190.8481709	551.7234543	644.9713236	379.368683	297.0943708	311.1806499	198.5907029	469.1590556	442.7657916	305.1658002	458.7847047
200922_at	548.3550138	586.5537095	574.6483768	569.0145049	515.937927	513.5923235	548.3320044	573.1550278	501.9151071	731.3446839	581.0563035	546.4552895	522.2280262	533.5149714	580.1266495	469.9924528	609.7323766	602.2208721	613.4676081
200923_at	136.5508435	230.9843388	127.9444108	133.2913847	169.6073049	154.8436806	144.2003032	123.0667603	138.1594735	166.8567275	128.4414962	117.8213869	116.839068	124.7093003	111.575784	128.8671838	127.1610275	150.1095579	168.6502709
200924_s_at	591.580752	551.3263431	485.527292	573.6745362	654.7096759	692.1423095	712.7745917	671.0549668	588.2533298	617.7736873	661.9873258	584.3505394	515.0655461	604.426279	606.180578	618.0479998	538.78143	680.9796278	544.1297123
200925_at	2771.377325	2883.303519	2773.640649	2963.220333	1856.910756	2340.1601	3161.411849	2800.790225	2745.203937	2936.787744	2836.545389	2991.500866	2451.901959	2689.65486	2683.263936	2078.548885	2451.190045	2160.762521	2088.140301
200926_at	9260.483529	9757.346397	9532.626728	9921.792696	9568.749989	8971.55477	8720.492677	9734.75134	9228.929524	8772.157583	9378.815579	8713.310172	8633.300438	7850.678019	8410.187271	9453.420279	9300.718616	9021.101645	9707.939632
200927_s_at	662.4922588	657.7264277	728.1798311	705.683887	844.2560053	420.2191045	656.4871963	597.2680051	672.6462107	628.2800531	682.9590477	621.3874874	748.8661886	688.4179725	635.7408864	717.1916736	806.770642	749.2255045	780.4417723
200928_s_at	25.72455085	26.46188346	31.65316164	30.23929555	27.3848301	30.99710828	31.58923779	32.25964635	31.69719706	29.27781614	31.19144391	30.72943427	30.18473924	25.70172703	26.8143601	26.10966359	27.48976971	31.83796686	29.0754457
200929_at	811.6014694	967.3841171	907.0545563	873.1335546	813.7824404	695.31828	889.8482219	788.9958874	923.4163141	1144.003529	957.8614836	891.6159649	904.2445278	1020.602348	876.9936469	831.5765402	859.9617511	779.7041603	734.0593599
200930_s_at	63.22802201	63.19293776	60.62860708	64.1895509	61.70020623	49.59843468	61.62866656	68.2938184	75.84146914	61.2008461	60.40508349	69.87306646	67.93113119	63.73088429	54.80316458	59.81831779	59.77751445	69.19990652	61.53766401
200931_s_at	2864.134519	2589.533189	1842.364402	3446.001803	3467.859421	2259.770744	3327.243695	2947.652253	3403.516853	3197.564334	2775.020438	3489.423042	2993.230234	2698.901066	2670.36207	2000.039297	3007.405216	3852.234665	3555.484582
200932_s_at	1371.329539	1363.10664	1335.198222	1400.079295	1228.140425	1180.705383	1350.544226	1327.669235	1263.270744	1453.328787	1325.17597	1427.32309	1182.747474	1385.05911	1335.166389	1023.68952	1279.750449	1266.525945	1184.647348
200933_x_at	8316.931538	8892.845174	8412.521584	9656.038454	9914.887723	10227.42524	8008.863447	9670.433187	8987.560084	8569.906948	9332.393469	6938.103762	7306.423491	7372.983054	7712.265368	7926.110152	9768.249025	9141.246768	6963.844004
200934_at	533.573741	511.2812754	542.4740195	498.2048858	442.7765592	582.793904	450.8148868	484.4299835	1064.114951	569.749462	560.1035415	799.2900743	849.1962822	691.0747968	860.2718136	876.7185256	676.487769	452.4684153	480.2564447
200935_at	263.7178143	291.0445124	296.8096178	278.0519854	404.6998555	276.3312013	358.6813422	300.0013126	321.5413417	396.5264654	254.5825558	301.2735873	381.7746136	343.5077099	352.8380731	429.4438245	545.7605302	508.639261	557.4133345
200936_at	5047.861903	6391.394213	5488.544164	6034.227104	4598.072738	6446.070048	5491.978928	5584.304148	5188.204445	5573.641823	5790.814115	6046.641207	5601.094351	5575.156929	5808.934282	5217.926925	5361.688513	5321.287873	5709.017424
200937_s_at	3579.149215	5519.797736	4175.356699	5921.415448	4939.494289	5419.197279	5019.807043	5748.775163	5116.612701	5396.844746	5648.917902	4791.399906	5360.032058	4983.636189	5478.858826	5679.334981	5288.832567	5469.159285	5508.969611
200938_s_at	47.38395921	62.92886533	43.03828067	38.0037856	49.35712754	53.46412244	38.25730623	40.64126446	40.94660207	42.63507205	46.59333967	42.57898805	43.49325619	45.3083285	37.60717593	41.66208029	41.62853016	42.49761943	43.13793905
200939_s_at	65.5845762	66.61074431	60.18930039	66.23608359	60.40179999	59.11151897	63.54583978	61.01895765	63.25730392	67.99403333	64.42170258	60.72078425	54.76155181	60.28845609	61.29877442	58.24227321	54.75677346	55.12282752	59.03197366
200940_s_at	407.7267538	502.7534677	575.0548828	587.4961842	453.7998451	563.6527238	433.3530499	532.197538	339.520618	439.2832932	483.6632282	413.5036367	402.8672723	438.1824616	373.2681271	430.7617253	444.7489034	381.2334157	392.7851565
200941_at	406.4386266	463.3660654	407.7951951	465.4958226	490.3525519	537.1407304	377.2654557	500.5241271	377.050004	452.7878436	339.7486442	486.6087551	400.3434973	431.0863846	375.4340949	439.1953261	435.7675069	443.0887228	503.5593711
200942_s_at	1261.917933	1121.412256	1235.349437	1157.238682	1012.119284	898.8764132	1138.155458	1187.267914	1135.399637	1120.664416	1171.232756	1088.759264	1024.428332	904.7689916	1026.640625	1075.397226	1044.984604	978.0487925	1044.393304
200943_at	1630.39539	1822.626283	1497.743093	1897.592534	1399.953122	1875.963423	1740.101996	1790.711608	2159.84675	2148.170577	1837.115781	2231.127403	2221.836748	2102.067635	1956.034163	2327.100762	2424.439069	1862.675959	1560.942347
200944_s_at	1266.440795	1398.599319	1219.050226	1706.067863	1439.523661	1937.882568	1499.671904	1710.427364	1891.114087	1800.679239	1655.477441	1887.198224	2063.878665	1663.685307	2027.906877	1946.17888	1867.734859	1455.825039	1407.404714
200945_s_at	1292.18045	1381.532195	1514.737704	1312.180146	1485.926715	939.5529228	1593.529773	1435.443891	1162.148075	1136.452608	1514.978243	1188.013746	1167.307041	1079.972809	1237.084259	923.9096033	1275.267617	1323.399646	1475.967628
200946_x_at	588.8642977	552.0729382	467.108527	521.0490151	529.0073324	421.8714398	540.3147975	572.0833222	576.0706209	493.0180509	590.2341899	490.3740637	514.7380167	494.0075933	397.348295	678.2956299	501.5359095	502.9553621	502.0582479
200947_s_at	845.5944113	652.4570515	644.4290401	688.1189896	778.2020825	641.8477829	734.9216319	807.3294173	817.8226377	575.2304024	696.9049137	673.1637677	797.0977706	593.1311594	662.1549625	763.5390342	721.0716761	667.5987916	574.0529797
200948_at	780.0433082	538.4814415	656.1532703	575.1333115	518.7650149	497.5183283	683.555592	626.3626305	634.7742867	592.276507	607.2924133	678.3732591	505.574844	560.5759348	493.1431343	481.4914461	590.5841304	562.7018103	577.5767992
200949_x_at	5159.684506	6905.059545	6076.185869	6789.013952	5019.797468	5980.186576	5550.181151	5992.512363	5219.783378	6198.581108	5992.552367	6183.189158	4956.694555	5073.484324	5484.640777	5333.226969	5172.612483	5664.265377	5669.112922
200950_at	1600.170259	1563.670411	1429.108741	1634.232644	1788.823826	1739.63823	1652.016418	1747.753255	1891.80676	1802.588127	1492.510889	1703.983282	1896.958345	1701.569363	1820.480011	1795.807958	1715.396651	1762.857571	1640.156401
200951_s_at	515.1257222	94.85397466	418.7818658	92.11162843	91.58008372	99.71802174	94.98962557	86.32764734	95.14080318	138.5524099	88.24388895	106.2312604	85.50407645	84.96340954	114.7183279	81.2288275	109.5152704	81.61474662	114.1274327
200952_s_at	200.8596856	87.58974102	224.7545734	84.831397	68.92453424	89.19603789	72.83478833	75.26034499	80.42685799	92.05612743	82.0145826	73.64033499	76.02011253	71.40761268	78.34869701	74.56621104	82.03969352	89.14905243	88.62454541
200953_s_at	2169.909537	141.8094795	3059.330516	169.5786776	131.9328689	198.4051866	139.60447	166.2400593	194.3798072	495.8337326	183.3917587	219.5793387	215.6077468	147.9133127	363.839653	124.4946346	450.0738662	166.3704294	682.134323
200954_at	761.9481913	625.271037	674.367912	602.3730868	706.8565404	520.361992	722.0285121	652.2113163	596.8782417	639.0686992	604.8097237	573.1471021	552.7485847	569.7807058	585.108095	541.3623541	575.9324675	598.3343912	628.1123066
200955_at	518.6767126	513.7407543	499.4169769	550.5731442	568.8286761	645.4158812	506.11249	522.0475196	552.0895231	534.4084075	531.764019	600.2467223	681.1878028	790.5711969	614.9958997	626.330076	617.4123465	557.3769217	578.6422407
200956_s_at	323.2810325	373.5809833	298.7446671	339.4987627	398.607232	552.1361215	305.645064	295.4267061	474.9830202	341.1839517	351.3405032	459.9419003	516.1835117	537.5201909	582.5224611	504.7647522	448.3194083	378.687133	343.3521378
200957_s_at	410.5800732	427.186403	362.6798014	432.1496063	420.6102202	695.6376394	374.6774209	389.5047946	615.8824551	452.6244322	427.4592422	594.2813993	558.4024382	598.0930692	663.0513233	641.6598914	583.2993412	443.1130208	368.5946507
200958_s_at	2756.706724	2269.633401	2659.020499	2143.594664	1753.267334	1635.487739	2391.25003	2433.879311	2257.95689	2115.14362	2429.882133	1937.306044	2130.431171	1998.599739	1835.848639	1976.067128	2056.815838	1766.930754	1687.037632
200959_at	400.4265468	404.7621915	488.5580147	409.6062463	428.2293875	533.0737704	479.7128677	494.4888435	649.1223524	474.6884487	480.5959487	666.191005	590.4160317	590.47037	511.520741	554.4977684	526.1605548	478.9145268	410.2735964
200960_x_at	2985.712198	3223.786632	2800.233368	2744.494543	2491.477102	3059.155465	2858.810411	2750.594512	2880.883395	2450.467822	2772.70178	2653.594275	2813.573533	3099.091044	3085.902087	2949.716323	2592.02495	2636.000209	2561.646158
200961_at	278.7009522	238.4599096	315.1987499	282.1701941	245.3715916	217.3677986	248.7799226	286.8677699	229.6371718	240.1311989	269.6858098	246.7829386	259.7040351	239.985938	253.3411781	261.2948621	230.5015413	265.9450273	200.2927191
200962_at	115.293479	146.9790655	242.1238812	175.8336712	170.3411307	226.1170833	200.0218535	163.4973839	166.7073741	252.8751887	198.2619088	155.8966647	168.1690897	160.1031127	174.4607472	218.8845801	199.7437345	181.1185869	200.7216221
200963_x_at	6243.56994	8207.330937	7640.004921	7382.368944	6507.261464	6872.887112	6865.687495	7475.839401	6835.653923	7501.399535	6895.800414	6514.793465	6180.194335	7013.99908	6534.144551	6618.951806	6594.190801	6747.330071	7035.383125
200964_at	1879.159612	1172.977652	1299.161846	1296.956482	1424.63385	2206.019514	1217.597871	1473.871805	1720.587113	1610.815313	1400.087974	1715.061318	1278.585435	1364.985075	1583.554605	1268.774546	1857.524471	1673.705477	1116.376271
200965_s_at	341.0224396	1074.023316	618.3418937	1905.862668	241.0373674	664.9573861	562.5939571	692.2462796	210.5108872	630.3268647	575.2657871	493.9680206	384.2474679	510.4875985	195.3806194	377.1837926	326.5531803	418.4752531	367.0148034
200966_x_at	4433.548198	3981.490576	3386.615638	3414.66508	3796.560685	4044.849503	4357.912095	4179.599609	4229.60147	3834.692032	4055.080857	4336.676822	3613.170247	3905.52805	4265.527741	4086.694274	3598.929379	3478.770494	2902.192541
200967_at	2006.090077	2391.645725	1755.86427	2311.361716	1645.44635	2266.495977	2036.565287	2364.529619	2013.802449	2505.584341	2454.999845	1999.6426	1671.481894	1746.606881	1999.707439	1770.660388	1899.045362	1974.006534	1941.5962
200968_s_at	2351.208716	3283.478661	2116.482428	3119.726932	2312.134448	3854.222691	3172.871316	3051.605715	2483.322777	3877.896599	2817.067929	2624.384074	2389.185952	2886.589946	2973.114914	2476.21746	2774.888118	2924.314609	2603.172617
200969_at	254.9539292	219.6522245	370.2949925	363.6883992	385.8895341	246.8038857	315.6660734	360.997902	257.2095173	280.2601687	386.7201119	334.7254432	268.0325215	267.3896533	274.6488294	253.7025141	254.0421966	281.60619	277.1876806
200970_s_at	547.5844628	544.0025912	594.6751382	586.475681	472.9530413	333.3004586	644.9743991	682.5843156	564.1937497	483.6360148	666.0766555	638.3700269	534.1994912	387.7216057	484.6090371	440.4870684	441.5454723	460.1704858	532.0348952
200971_s_at	1587.421644	1847.214868	1787.02154	1774.018038	1946.522274	1812.385057	2264.961832	1852.972057	1959.929302	2079.004854	1999.923903	1662.554436	1775.546423	1871.109737	2088.697969	1870.509372	1742.371999	1791.305152	1824.537557
200972_at	1675.323178	1243.322661	1442.219688	1517.330751	1547.955525	1171.024459	1468.516407	1663.822555	1485.103614	1532.226136	1774.480815	1373.035973	1458.96756	1200.450515	1414.299682	1381.15609	1411.77365	1378.384908	1511.398663
200973_s_at	836.3309519	586.455826	731.7294368	722.9673122	1001.575375	561.301063	722.8363238	721.8033816	757.236323	850.1540726	938.6461329	659.6665662	917.8367816	765.9833921	822.042022	838.4188459	801.5625539	762.1629467	952.6101304
200974_at	523.0304792	343.0863545	325.2791395	237.094353	383.0934308	340.6457128	602.1910081	335.7773232	365.4408563	261.739671	377.0884813	270.5169192	283.8354261	336.6484951	296.34223	226.5658478	311.0118364	324.0666212	252.8861618
200975_at	1066.806605	1119.397597	1096.106186	1018.434146	1283.166811	1169.515551	1244.41282	1373.361405	1192.647008	1196.681338	1195.300089	1203.662643	1336.391879	1311.186917	1392.08156	1327.481856	1097.871075	1045.064831	1078.286052
200976_s_at	646.0563359	776.5129265	560.9989684	724.385228	941.9429748	904.3708716	745.0916797	607.2715639	705.1527593	745.7944141	736.7816532	764.9763317	846.2103385	899.320142	828.2346065	846.2442336	858.4540472	922.8519973	902.0787346
200977_s_at	480.2589637	520.1198755	359.5471262	467.652985	421.248493	416.2766802	516.8549133	394.2538501	503.7414118	462.6434596	506.4280109	482.7699071	395.5518308	469.3338076	353.3076242	352.0794261	439.1019326	444.7293932	402.631248
200978_at	1834.926198	1429.62333	1361.50538	1414.446706	1614.956828	1581.232873	1706.377028	1655.27379	2034.906336	1491.046961	1562.890691	1615.045388	1917.719982	2052.858335	2034.155448	2099.610322	1814.34096	1581.326371	1731.176164
200979_at	126.7760933	82.82049605	144.2812565	128.1669806	145.9927882	121.0726203	103.1648527	140.7202681	128.8505323	94.41459193	116.5844023	146.4214776	128.2243191	122.855742	127.8635998	133.8925357	139.6686568	143.9376729	133.4489115
200980_s_at	867.2377395	695.0998205	642.4555934	718.3581013	769.6534155	913.1923217	698.4848428	728.0034631	870.1165487	787.2547722	693.8632895	799.536323	870.1924795	856.2166349	964.7749256	851.7783787	791.7897602	719.6640211	753.8095224
200981_x_at	5387.105445	5464.717231	5460.669349	5481.963383	5761.173389	5975.414944	5373.918124	5542.80752	5145.929949	6034.503335	5006.253488	4884.494818	5295.393604	5581.48229	4929.63529	5908.694917	6671.717428	6476.899236	6690.800792
200982_s_at	999.496206	768.9754995	396.9623418	867.6596439	675.237337	1185.267753	891.781791	960.1177114	873.9199633	1010.043752	750.1127452	806.5463941	906.0158124	996.4914985	1101.521252	917.5322217	907.6676404	975.2294598	807.6016332
200983_x_at	10492.63198	7856.782287	8978.31651	6358.370109	11502.9299	7140.92857	8348.989416	7264.67976	9231.367832	8287.280512	8570.658888	7866.784059	10214.13968	8969.860854	8610.220311	10682.00351	10398.38579	10984.31927	8658.506535
200984_s_at	6271.133666	4487.730695	4193.733812	3645.601966	5470.082559	3375.06327	3831.628651	4037.684821	5470.385135	4618.17383	5053.150461	4823.630958	5967.112159	5037.772194	5088.796893	5716.661231	5485.901487	5079.531151	5222.596691
200985_s_at	5937.401345	3996.330437	4556.854819	3416.427289	5479.109634	3671.802334	4104.841654	4355.680879	5244.317551	4670.058726	5410.145083	4952.640386	6091.299835	5278.593441	5359.39313	5290.376202	5216.255188	5115.890573	5121.011093
200986_at	55.02964856	59.4160958	50.37289053	48.78030851	48.76985415	48.96654753	52.30658785	43.64984877	48.88671217	49.61724029	48.27642517	49.36417687	44.61317345	43.06710356	50.53040505	50.55502386	47.34730263	46.55598492	52.71027307
200987_x_at	616.3419351	565.5332162	657.4119337	508.4765439	657.3122551	573.0047316	657.3551965	570.4029498	736.3180503	669.0219946	611.6306795	640.6369412	739.6025572	742.188612	745.6450676	757.1049019	731.5769765	665.028415	587.8271227
200988_s_at	181.4982953	154.2344128	213.63914	171.8064416	229.3395261	177.9992585	162.9120846	174.9920532	191.1864574	173.7375876	179.6983997	212.3794632	211.8893744	235.3329679	222.6765419	221.1806224	240.9370495	245.0180316	250.0914733
200989_at	1728.488809	1224.392896	1522.154874	1572.319531	772.3102951	919.5202459	1129.588546	1575.8405	1286.402737	1177.722982	1202.650619	1176.75914	1194.865286	938.0787712	802.5236354	955.9254782	1005.953896	857.1132696	809.463011
200990_at	661.0917729	646.1820381	644.2284124	762.4475637	606.3488281	809.7162549	700.6885295	861.8377764	783.0712934	624.5189529	642.3888132	907.0727222	862.9435466	934.413083	889.9759492	762.9221615	750.0247607	724.4646775	689.3850582
200991_s_at	817.5524343	827.728457	760.434993	779.891194	766.4309532	872.7568459	717.0268564	676.3655243	686.5598883	716.1879706	622.9518466	773.9567246	774.037182	696.7630317	734.5961471	747.0903602	691.6992088	781.3689603	654.170434
200992_at	1206.471963	940.0942793	968.6918197	901.9780863	1458.435454	756.0759847	933.8456082	1097.942797	1172.412316	814.6653258	1014.709414	1017.594843	1016.722294	1042.516018	872.5745856	1257.032347	1112.62169	936.585049	1245.775972
200993_at	661.8320392	630.5192546	696.5305007	618.0055632	954.0529795	618.554516	711.6552356	692.8710893	772.5368121	689.6329609	716.5046158	696.5979267	865.9860577	864.3066326	715.6120833	854.4371788	892.3747652	751.1195787	803.3314819
200994_at	606.6788148	399.4129949	396.5943504	422.6710187	506.11249	375.7199211	444.0265345	501.1560426	490.2772682	330.5283908	497.7121872	474.6968237	466.091071	397.2939207	412.6253723	453.6525083	439.2864352	375.8197249	426.9196415
200995_at	229.5939235	146.7251566	213.5921826	200.0896787	307.0611663	183.9339492	245.0349731	252.8921911	246.1260097	176.7395839	233.3738064	247.3605754	267.930678	232.3468319	215.3540588	207.3451753	225.5913132	196.7580483	193.1266508
200996_at	1514.728314	937.9235672	1105.805593	1269.119442	1163.345667	599.895061	1145.034996	1105.934259	1306.414545	1222.507974	1309.022309	1454.721	1107.010049	1081.015098	1025.208251	1215.753555	1240.441729	1400.659568	1235.66757
200997_at	822.2995933	892.3683825	824.6414239	1097.882592	1110.056311	1255.856875	982.1544463	912.1021856	939.3800054	960.6690847	991.8944677	1025.52508	1128.647951	1160.294796	1148.825001	990.794472	1026.381202	1160.297562	1065.198314
200998_s_at	1923.094348	1248.05736	1133.732806	1248.674653	1778.121247	1436.628518	1580.349443	1424.17131	2068.808165	1745.978195	1180.015342	1570.579598	1682.03981	1345.529153	1721.448791	1704.85778	1920.057801	1609.186236	1831.892594
200999_s_at	2295.621842	1651.627319	1648.746587	1799.187557	2401.878925	3075.331514	1984.023547	2058.267884	3034.347516	2457.35395	1858.594749	2311.950335	2531.252834	2440.042734	2831.753227	2450.659459	2649.956409	2528.210621	2372.434144
201000_at	878.5896297	820.8121252	760.8833033	825.2523202	899.6662738	1025.614572	844.6208149	784.3474846	830.1300811	803.708883	659.5247179	837.8429475	901.3000788	1087.978726	1018.800861	1107.417107	935.3037418	828.2752856	909.986996
201001_s_at	715.6636109	582.8619929	553.8136459	600.6338164	691.945964	451.3653187	656.1407553	591.9351603	618.2457806	691.2142021	656.2521473	590.9004659	577.6092985	541.3115026	508.099173	672.8630677	642.8748124	613.8295673	632.7733764
201002_s_at	877.6190536	744.6558696	769.8538233	1016.433387	919.153327	985.3376657	749.7458536	886.8694519	801.9398887	851.8965793	812.6962611	908.2373967	943.1200425	981.1602218	990.7845506	1019.391767	1020.689951	996.2900492	998.8277641
201003_x_at	898.8142658	810.6387935	802.8248556	856.5102356	745.1872581	997.059006	859.7756032	745.3574821	855.4167879	785.2572204	698.5301409	875.4727805	759.5420623	743.3407522	871.5458206	1163.774549	1019.055939	941.9038993	670.6909238
201004_at	1817.957406	1906.907149	2053.514289	2587.967954	1753.375184	2460.530292	2374.600373	2249.29874	1598.158676	2347.70999	2051.097109	1924.178551	1621.719855	1825.999755	1891.486547	1664.221669	1696.707283	2046.247863	2082.380153
201005_at	7707.581663	7131.325953	4531.170185	4218.974042	7700.18324	5217.339766	7239.643141	4464.023341	8689.891838	5221.844666	8158.751452	5436.304959	5313.645679	6829.203171	7779.909939	6663.247765	6737.929014	8158.73589	6711.116278
201006_at	105.8750451	96.42230041	102.1474785	109.7454408	109.8115544	133.754893	116.4112514	114.5982653	105.674607	110.8299279	104.5017956	94.63788656	116.3883839	109.5186126	115.6719504	102.3529392	115.7578613	137.4351226	111.1048657
201007_at	1373.732766	1109.352543	1396.187208	1286.150653	1084.81354	1155.165719	1116.346993	1300.780338	933.4044278	975.4182785	1118.446289	995.1927715	1069.551987	1213.303247	858.9052615	1105.142462	1136.035961	1120.506787	1059.784926
201008_s_at	199.1415512	272.1808596	321.41886	330.2295432	220.3465828	193.3978618	175.7366066	197.6604228	207.3997587	242.1304622	365.0014733	255.227977	204.4578035	137.9938856	158.5310374	172.1777928	255.0931666	209.8458222	260.2584229
201009_s_at	285.9941989	400.1513085	479.8283978	470.3009291	373.9124656	400.0599223	314.0928445	346.1632473	330.84218	383.3046592	518.5661704	344.6596576	330.2900156	237.9260873	294.2776126	270.6051645	429.0446993	326.2045701	440.5540764
201010_s_at	325.5291099	429.694542	620.2167227	526.0792717	367.8205405	406.1230408	336.2099016	318.8827361	342.6096391	369.7988092	572.7706214	374.2178319	329.6191411	202.4932627	244.1641833	247.0199326	500.5382088	357.0847254	431.0580186
201011_at	670.7264237	527.980662	652.2993349	631.5959164	761.0200977	825.569551	676.8907846	683.4881248	697.7428386	642.2592551	598.7893451	697.5894763	768.3861103	956.8758809	909.1438549	792.6775112	739.1889909	753.7714223	678.842458
201012_at	3540.056223	2344.189643	2856.924383	2467.772981	2360.555159	1813.437109	2373.886001	3001.136389	3295.324026	1984.736055	2611.120288	3080.509442	3459.627643	3869.027258	3089.966025	2872.858377	3081.614254	3132.352398	2402.739204
201013_s_at	465.7102909	413.6878381	434.0706802	402.8403789	521.6217712	592.2107069	469.8028941	540.567088	1046.6018	455.1564616	507.0308713	796.8898907	886.4580731	835.3532829	811.6150146	951.9685056	715.9496398	490.5887653	508.0831828
201014_s_at	515.2269322	329.7535528	359.2333466	383.000644	589.6175834	519.4756903	345.9700119	454.7349569	939.4610845	387.1537007	478.2885331	706.399304	854.0730163	883.0130479	844.9197057	869.5010491	602.7721868	439.275543	514.3927897
201015_s_at	646.6360636	832.4727764	1150.783419	1125.586093	565.3504113	391.7500348	535.2408064	864.4306937	312.3162107	579.3023371	610.8979151	378.4288225	337.6320302	392.7484485	263.9057524	345.8820933	500.597165	418.6550814	477.667002
201016_at	277.5269128	130.0025039	125.1794307	196.960995	160.4301948	156.6099973	152.7685435	181.032675	351.9824022	150.1317487	184.6872202	200.4497942	142.3391873	137.2177867	158.9079403	125.9156574	179.4902156	148.4353822	86.89485213
201017_at	139.2819853	152.5818812	134.1412509	261.6746545	222.6900273	247.7928883	127.888661	220.6688561	320.3630731	203.8463655	201.8966529	205.8665348	210.7539456	173.6008651	129.0653236	203.2158245	230.4900009	248.4860188	147.291205
201018_at	311.3381236	163.9974914	271.011412	287.3869438	377.4911105	299.1774663	250.446383	378.1919672	369.5125539	275.4483399	247.2950035	252.7335466	284.8626411	251.2537811	221.9002327	253.2103827	375.7543208	337.9362877	243.7120524
201019_s_at	592.3985248	314.4659961	382.4589847	523.1137856	363.6225055	576.9613105	402.0982542	528.0866639	752.0524525	293.7394073	418.2241019	507.6739064	493.3134116	341.4691022	473.9147397	446.0714433	617.5940212	520.744001	331.0790593
201020_at	527.7948952	313.3399502	575.1017742	483.1282353	556.7256148	365.5089967	372.6085526	472.1961207	642.4448713	425.1052107	391.6893292	545.0396246	687.3830805	777.7509853	581.3930402	505.0524594	519.398412	442.3795974	500.9720696
201021_s_at	2210.461998	2061.348041	2117.121359	2954.640486	1834.396048	1297.729759	2345.426252	2468.88406	2235.913626	2591.262466	2740.264236	2226.408753	2001.227951	1740.056361	1648.45258	2001.525703	2081.664355	2039.636308	2419.942692
201022_s_at	3039.068044	2504.220301	2655.847522	3918.178619	2408.482654	2812.584935	2583.444222	2822.617115	3262.851635	3308.25311	3394.010087	3140.56612	2845.159436	2635.826756	2930.709438	2999.09354	2978.041216	3027.369967	3163.495871
201023_at	362.7732006	363.6153966	388.754054	470.7878186	358.0016194	336.6308377	474.0478607	413.10731	392.9537578	451.7031374	435.0692686	467.6378216	396.0017418	413.7454426	378.764787	307.4793283	402.9958091	401.0680398	382.6565431
201024_x_at	987.7782423	683.0381878	646.9346058	667.7471526	799.7971396	1215.008847	772.5331283	752.2547338	901.8847602	758.1044917	630.2174692	965.7428761	1040.471918	979.5082193	1201.45725	1038.606634	802.0706783	892.736954	823.3130193
201025_at	178.6495803	142.0384226	147.8760067	132.2015182	143.4297811	147.5329376	133.2519208	154.4228022	152.9641866	121.2150132	127.4327808	163.7504871	174.1038975	197.838356	195.5724466	153.8576629	170.7066286	160.9846983	134.7349271
201026_at	141.049782	146.0977353	162.9085889	144.6644225	198.0777386	211.1104021	155.5219354	156.8552058	184.7498455	133.7867865	134.0736585	178.888689	230.4688999	244.9790122	298.9056819	174.3982832	229.5808959	233.4745377	158.9648562
201027_s_at	293.1514398	209.9769448	180.5602419	193.3269581	290.9286535	347.0211532	210.6017502	200.2316039	248.4657582	206.3893361	179.3727422	250.5672674	306.2836469	318.3376287	327.882551	306.3556568	305.0031584	306.7264905	266.4790629
201028_s_at	3182.089426	2037.031474	2659.424996	1956.95963	1567.521033	1485.90475	1901.978844	1638.451555	1497.768089	2443.225826	1790.500713	1527.373736	1340.652242	1441.262035	1282.889056	1845.89587	1418.146232	1705.417174	1594.143093
201029_s_at	4388.99732	3616.400393	3930.176704	3520.206827	3096.414496	2681.470704	2941.991922	2944.289286	2796.639833	3449.233813	3172.565716	2942.421226	2259.063986	2431.015565	2317.799466	3160.54366	2488.919402	3212.92452	2905.008704
201030_x_at	4617.138951	4028.054331	2849.271782	3862.40238	4904.711278	4908.529602	4086.242204	4814.756198	4822.559237	3891.87152	4124.253341	4331.2169	5752.103979	6044.081411	5750.584659	5515.282995	5325.882528	4171.484078	3960.280024
201031_s_at	713.9637941	974.8412407	888.0894888	1115.564763	956.6089978	714.105433	943.4609878	1090.861816	917.9580211	726.1469046	923.5611905	1004.159591	1156.918122	856.7888205	991.1261857	695.7039838	1094.736095	901.3129721	886.7341366
201032_at	952.8863483	721.28798	1140.766192	1039.024706	918.6183349	864.0676282	835.6441126	940.8822231	640.418866	939.7585836	885.3918298	837.8745097	724.4090619	849.1614591	728.5615294	739.5813973	813.7995144	932.267936	1006.300282
201033_x_at	11098.66338	13942.93802	14200.33523	15147.60865	14743.13274	17084.69481	14836.76004	15020.17165	12676.35281	14591.93724	14622.97495	13972.91509	15783.19928	16852.67233	16007.38098	15455.84328	15631.42654	15352.31987	13964.68229
201034_at	387.9962498	598.9521165	1831.68995	724.907682	351.5917238	393.4721912	461.2341758	780.693382	288.8732378	351.3768596	653.9025386	273.3365843	470.2376929	444.4768973	216.7242634	336.0682109	423.1755858	188.2275917	301.4842642
201035_s_at	190.1337688	193.2290819	197.3215013	197.2388133	212.9419538	246.8599102	186.1458585	209.2254543	219.84052	200.3987599	227.6576792	197.4635346	257.531913	247.8718296	258.8370199	277.5553663	239.2082471	203.4160233	232.9728708
201036_s_at	111.4502412	86.98866945	90.06161105	110.4682475	116.4090311	126.343215	100.7639898	114.2142115	114.2635098	101.5494492	110.8017108	117.7735861	121.2083664	140.413952	131.040433	127.3047532	124.473859	106.3888129	110.3995802
201037_at	1491.901812	1141.998926	1300.977596	1755.742034	2257.207647	1409.60967	1454.030967	1366.166925	2071.11289	1624.709077	1853.892078	1752.144079	2038.418036	2178.789809	2498.737011	1650.447979	2033.633676	2554.321613	2477.671393
201038_s_at	162.4959279	143.4503003	168.8532089	195.5204165	115.2114837	146.7756793	152.8976077	163.7850812	186.754511	143.2124572	190.3056526	222.991377	177.2519648	185.2087759	173.8097601	161.0913581	156.4225198	132.2513281	125.1673142
201039_s_at	350.8993331	322.5591731	321.2274897	329.198496	327.3857456	469.8900457	304.3746471	302.6322025	372.6607923	319.3431871	352.3044633	394.5274775	405.6051517	394.6381107	455.4046008	409.2511215	390.7970165	371.4141946	362.1953766
201040_at	2089.373345	1553.62581	1636.315381	1990.727248	1981.715568	2055.569662	1825.056155	1821.61841	1492.5237	1757.137369	1571.094933	1778.555412	1720.490304	1786.368936	1892.348088	1696.018918	2043.738857	2245.150731	2102.524753
201041_s_at	567.4979109	500.9503318	624.5121037	874.5619439	461.0835459	412.760762	569.8934694	528.2188814	686.1818717	534.8275053	344.2001226	525.6331914	711.7489006	861.3365556	609.4826794	283.335773	416.1484714	394.6561763	441.1771717
201042_at	1512.053913	1309.058513	1211.480456	1285.159967	1122.548064	863.9514465	1231.811314	1381.898517	1031.963442	1194.943915	1178.585888	1177.217666	1038.514522	1502.465536	798.8652259	1275.143572	1288.965638	1035.654712	1041.137449
201043_s_at	129.9863255	192.8556361	109.1101603	156.1385972	101.144285	210.164863	162.5469205	184.2091148	245.5476261	249.4341818	173.3928825	198.5360712	234.5570453	248.3152187	290.4619392	274.2817244	220.9371275	163.1389978	149.4474246
201044_x_at	160.2868232	136.5116514	141.2566167	144.9954283	120.9448693	99.5500767	126.1510588	108.6851947	127.4141274	158.8746793	107.899786	129.7352919	130.7877379	168.5018029	119.6756625	102.2615669	99.49075791	102.1199624	112.3488896
201045_s_at	141.6522825	155.6966028	117.1634899	131.2551195	151.7277162	124.8359083	118.4270028	99.06262632	118.7417345	158.0191151	111.9282806	102.3553307	140.6148925	143.7171124	126.1298865	137.4184779	126.2099628	112.3174472	132.254229
201046_s_at	501.6124437	456.4157041	413.4908206	415.7880711	401.8276149	508.859048	461.8063578	432.7024198	509.7333126	426.9658547	441.3008864	539.311441	419.4165642	539.6170381	555.4001234	437.6706447	442.576029	418.4317547	445.0136491
201047_x_at	860.8048409	948.523042	1003.954198	1035.538173	862.9357285	716.0913312	913.7768746	870.3680168	764.2125219	854.8585626	820.5769312	848.4462814	751.1901399	674.0284262	694.1363025	649.3817867	759.2545475	780.9279433	834.3214559
201048_x_at	123.9842064	127.7650491	126.9984475	112.3728925	157.9749665	51.20893557	113.2901623	115.5338654	114.7964142	113.6644964	110.1552732	96.59298272	126.3666525	110.8665046	94.86189022	112.4925547	127.0092878	114.0472999	118.2900848
201049_s_at	9708.337743	12280.46182	12331.20717	12182.29181	10438.50652	9431.250195	12867.77623	11507.53824	10447.3901	11440.53753	10946.18162	10925.34417	10764.77737	10957.4303	9871.496764	9980.19403	9803.460579	10262.91186	10798.09095
201050_at	352.6816388	396.171157	432.7857846	381.7602323	350.6250325	306.5890382	389.0765503	378.6327847	256.5905277	387.4578716	463.4396477	322.3097927	255.6935468	339.734226	302.4407687	271.1609704	315.8803379	335.1649769	392.3987707
201051_at	709.6004279	778.3301141	723.2931628	806.6513944	664.5614756	777.3605671	672.3325974	743.4832558	1039.586197	903.2189077	740.8358131	788.8676059	939.9795287	669.387366	872.9212458	1086.129779	925.327072	726.1939966	761.0738063
201052_s_at	459.9528663	383.9503944	348.2978001	407.9562331	337.5843789	361.3344148	371.8208709	370.8542597	408.6727271	399.0377845	467.0817996	477.9930512	340.400041	346.4167125	367.0956652	347.0352187	367.8984222	351.9426268	303.0778595
201053_s_at	157.9242787	130.1280323	213.1411642	155.33102	154.2762654	144.3310753	124.2327012	149.5162797	126.1410737	108.4567826	146.9513144	158.372295	142.3293461	119.3369436	122.1049714	157.7154478	113.4870776	160.9493142	143.9932092
201054_at	481.1198784	709.5632088	759.2534614	911.3096633	675.2015984	516.6636991	654.2424944	786.6423703	609.1241549	607.2287091	855.1822807	687.8076735	746.8809202	618.0827763	598.4265528	567.8817573	678.0598857	666.5443417	704.2001543
201055_s_at	246.9187732	217.6568605	194.8947184	235.6031134	189.2736977	203.686726	193.2858478	235.7852939	211.7913914	235.9377999	213.0557075	202.7963865	242.8544173	232.1865717	233.7374228	234.5741583	213.2503467	208.8865231	238.3411159
201056_at	161.1998564	137.7991218	151.6395479	148.154724	125.0530707	130.7324946	123.2823735	155.2152214	134.0381174	164.029713	139.0061723	143.4013325	121.5427759	126.5120141	134.3353286	134.3630678	136.963955	137.123599	137.2722357
201057_s_at	386.1643536	459.457026	391.0598535	429.8902606	419.4793668	665.6245322	411.1760676	373.1576129	372.1225772	473.2519518	367.8082634	421.0336202	410.7443653	380.0795501	457.5913617	343.9294189	445.226111	508.4098717	426.3805186
201058_s_at	997.299605	264.0367845	379.0665244	891.6134139	617.4656361	249.8825103	577.2031886	621.1510845	393.4091552	624.5052545	514.521088	565.5140701	383.783277	520.3327137	452.7394832	128.2985672	532.261746	748.5548733	1177.556765
201059_at	514.6440194	681.6908031	633.5885716	669.8548215	920.5893975	862.3434009	754.0011306	684.2237791	549.4186827	672.4464177	627.8446042	604.6168177	688.4192855	698.4625279	683.9566216	652.2013644	699.6245158	793.335466	692.890252
201060_x_at	841.2681772	993.0165188	1268.522892	1191.123302	991.1611591	701.9753816	1226.238624	1230.46931	1298.146901	904.6016132	1139.136023	1082.090384	920.8629172	1078.647058	738.5273434	964.3798317	1130.022226	990.5573316	794.1442877
201061_s_at	1062.608505	1330.445667	1614.55567	1100.584612	1105.156163	1452.892955	1435.358334	1472.100416	1310.128842	1439.271767	1360.095364	1217.7529	1078.151349	1428.20474	1092.888172	906.2992632	1156.484046	1282.33984	1037.056186
201062_at	20.69107453	21.05038039	20.60186416	20.58296215	21.56862494	19.95569919	21.46096154	20.19774828	19.54840068	21.40879896	20.5168095	20.60616741	19.59673589	20.9958616	19.30545516	20.40206672	20.66513757	20.31480956	18.30267587
201063_at	1394.145504	1451.980832	1057.169461	1403.858384	1430.449104	2056.750128	1342.770546	1700.869294	1083.352693	1381.339848	1247.797915	976.0701233	1048.064564	1457.928569	1209.026653	1062.807653	1230.398317	1192.825593	1247.286918
201064_s_at	1427.845206	1862.094284	1370.411116	1494.638919	1699.559162	2153.20181	1558.603973	1832.713881	1778.181447	1441.511527	1471.264629	1812.08952	1351.786409	1410.468272	1448.689634	1765.705286	1734.026446	1536.891673	1551.467061
201065_s_at	908.7139111	1135.983959	1083.816684	1029.506471	949.2329521	941.7148325	866.9280599	861.5283819	728.3100515	926.9942166	943.1034032	907.7576693	875.0579256	850.1901526	709.2083725	711.4981369	1054.454858	1089.175711	1039.531175
201066_at	727.1063146	632.8998138	764.5507645	650.2847322	731.3819992	767.9374074	644.1172185	641.4445266	886.7430161	638.1782846	681.133236	797.5117915	834.5462632	884.9410481	945.0544475	762.6933721	785.4688074	767.0177455	641.0944073
201067_at	227.4252718	288.5809521	283.5474265	271.2653353	289.294219	275.2639946	292.4276867	315.7961506	259.0185155	289.5379347	276.3142042	283.8874027	257.1798384	245.8374684	233.7006456	291.6979311	286.1001801	365.8568672	277.9947143
201068_s_at	1370.868616	991.7592069	1209.202501	1077.372765	1350.260256	1333.688254	1376.637034	1320.118494	1492.853249	1331.153217	1291.450507	1413.956458	1551.535124	1352.361498	1641.215689	1758.631085	1523.790298	1539.29876	1342.231536
201069_at	816.4125597	2439.209808	1067.569918	2326.634757	2054.064669	1368.880907	2327.246131	1304.584986	1513.845225	3000.953219	2568.092719	2097.019887	1870.261433	1307.851228	1790.690261	1584.598494	2496.752776	2424.420572	3249.610297
201070_x_at	632.9115837	856.3971118	641.3842741	662.0864505	677.28855	766.3856372	606.2560246	645.0291449	647.2897665	794.0814297	626.0962708	581.0468832	695.7766381	642.9959097	660.9723103	755.5051286	693.5622724	689.514259	598.1940361
201071_x_at	1481.618641	1993.647391	1606.809302	1867.098185	1699.479743	1291.724572	1632.156449	1578.109916	1429.89808	1723.099492	1639.665323	1453.335024	1617.493894	1483.779959	1321.362306	1536.159001	1620.324656	1589.650129	1376.997463
201072_s_at	188.2488646	202.268315	166.9529474	243.5359402	213.9488486	312.1062985	230.0337927	231.2138784	202.5714884	224.2950644	203.9404783	240.1194054	254.2108749	229.4570063	296.7081582	230.2314268	238.0076732	239.1880587	233.7464508
201073_s_at	229.3323086	201.9166784	255.5541036	262.0495009	259.3831254	239.5060237	197.7885525	272.2839291	260.5161839	226.5259864	240.9478492	261.4606261	273.8885969	238.5836544	252.3989838	283.4106311	309.7879417	251.2029881	256.4112225
201074_at	255.7046422	272.4933037	340.8234604	449.9532705	328.0148469	411.1448946	313.2990139	396.8194563	360.4504048	356.9219832	352.2221569	415.5597346	383.3456027	445.0225615	432.4715997	333.5825197	457.9399543	407.4099735	365.0629168
201075_s_at	160.9211506	152.2408883	166.9988087	215.4360201	152.9846838	155.367836	157.3835437	188.9692495	177.141869	111.5032912	173.7343567	208.055484	182.6854929	192.5125603	158.752454	156.4228182	214.8579254	212.8467319	170.8997354
201076_at	545.477984	647.2514948	587.5359654	656.4418075	595.3577828	593.3854754	532.8788428	611.2163877	618.3681358	574.833914	569.4705173	671.239943	520.1355005	557.6100577	542.4864359	667.685703	471.2635267	535.0208497	505.4309416
201077_s_at	946.0021615	1265.829206	1310.477481	1316.018765	966.6739994	1257.823804	1226.748602	1158.317982	1580.13017	1273.97607	1166.655426	1304.233562	1302.151836	1365.043004	1414.790049	1393.322084	1220.315766	1050.577848	1109.413378
201078_at	1318.142144	1634.158616	1505.861671	1316.298672	1205.343771	986.8691418	1098.624134	1335.337024	1059.507022	1527.745947	1539.659928	1187.343212	1344.478625	964.487903	1139.639121	1118.770592	1266.949369	1170.081721	1286.330358
201079_at	815.833882	813.9236998	1049.95084	889.5389517	862.7588103	967.5884878	803.2813029	1151.747952	725.4083747	1300.478927	795.149934	655.6522307	543.0949281	1172.286537	720.0913853	670.5534195	1421.913743	1320.724824	1220.010311
201080_at	337.0163016	503.9996958	394.2856225	398.9523597	302.7681696	394.095966	352.5504892	368.7066266	314.0065882	407.3559706	333.6001764	354.9702819	359.5387255	347.1957707	339.6213323	321.959111	335.5983667	313.8510572	342.9232877
201081_s_at	277.9039268	252.5875273	254.4757512	244.6604312	217.4268866	238.8805396	230.600593	250.035073	243.5654383	277.2413482	247.650314	238.6513546	200.492715	217.7688754	233.3903879	234.815103	207.3479437	237.96126	234.4654617
201082_s_at	310.185707	235.1437365	229.4246221	285.7194037	251.4343954	396.1399882	229.5507929	222.1979708	226.8394495	252.3658889	223.3163471	325.4026266	266.3616787	358.7225634	352.6940837	219.2841685	268.8671255	300.6098991	237.134491
201083_s_at	36.67250082	30.85284668	33.51599319	31.40887907	34.55631734	26.49340939	34.34051772	34.14918062	34.19010953	28.21500034	35.23542651	38.71763036	29.40219766	32.30590419	30.63039384	29.49797011	29.91604095	29.49868044	28.47853534
201084_s_at	828.2401355	784.3007353	878.903475	1190.621888	953.3021891	883.4881239	985.4659419	937.2623372	1052.188147	747.8284986	1046.445107	1082.417049	882.3955785	795.0706941	833.8020445	932.9523341	941.9420765	875.0487459	696.7082138
201085_s_at	332.6674064	382.5647743	290.2517676	375.4478798	412.7780825	477.0583348	335.6777489	351.3076685	378.5816936	324.4517767	363.0942274	442.2821525	381.4167003	292.3661999	412.4042788	403.5055564	419.0741153	382.928695	369.4655122
201086_x_at	734.3170248	707.8775439	668.397337	771.3074213	813.6501289	978.446687	732.2603302	693.6869637	711.4414812	713.8912831	798.8298004	789.6473975	905.0757885	724.9125213	890.6496849	855.2475284	937.7791209	924.0990611	831.5491803
201087_at	884.8372488	472.1310537	525.4427385	534.2906909	689.4774359	649.9967317	606.1565873	632.2476797	525.7422318	588.782312	581.0208397	574.4237295	542.2547102	679.9445699	559.3594222	619.3236329	618.6518571	755.6366323	566.2361358
201088_at	1076.003514	846.6688438	1189.486397	908.9188892	1013.599583	828.5897274	991.0694746	1030.152216	1403.137613	911.9291022	1023.983418	1587.239988	1314.530487	1014.583137	1394.818424	1243.782215	1201.359288	880.1755062	1016.243898
201089_at	1436.868986	748.5395251	1088.030087	820.5119811	1307.730249	598.8353164	1063.188824	973.4611773	661.146941	839.5618222	961.5609273	648.455358	1008.781236	931.6600036	819.2820294	974.6734477	834.8001892	901.4552404	1004.923121
201090_x_at	10399.27833	7653.007047	9116.721761	6496.466117	8893.209859	10137.1562	8468.085706	7901.039129	13766.36422	8904.59895	6710.879474	12415.04537	13614.66471	11739.97772	14914.21745	12919.14954	12008.99986	8926.356741	9780.339
201091_s_at	306.7387764	290.7615372	326.827038	329.104325	289.3429181	292.475937	309.6402585	314.0456701	435.4850039	319.4817871	409.5826138	418.013363	329.516522	309.9720535	345.79733	396.8344048	398.8656218	315.75128	297.722187
201092_at	922.8660791	667.3766301	650.6342862	800.4419197	913.5921468	1194.632848	675.4138042	820.0132882	1352.071344	861.1739269	858.3832338	1038.739864	1097.467002	765.5634705	999.8031816	1184.021622	1224.627621	910.0941795	810.6859531
201093_x_at	876.2851128	673.2985968	594.5285541	731.0995662	611.8509135	914.5567152	685.8933446	688.0664922	858.6313109	793.8834217	696.9295051	771.6418131	837.5545475	1018.847499	994.6789721	906.2923487	927.4168891	796.6247041	692.8178991
201094_at	3705.127796	4568.943333	4502.919792	4983.47935	3366.769203	5037.320601	4429.85855	4443.999828	3991.908085	4402.961969	4500.717345	4427.674948	3806.701252	4017.178524	4296.023632	4018.473637	4106.317754	4089.598851	4485.612678
201095_at	636.5058777	1005.482485	598.9729659	734.7713094	811.2149468	1003.074691	745.2416261	717.1810721	679.9935294	899.0474479	704.5823857	710.1457415	792.5962501	836.1913858	1000.347294	878.2419749	879.2899644	893.9096486	827.7071439
201096_s_at	1378.526884	1484.95845	1534.422498	1436.390829	1700.077905	946.5427205	1670.700196	1628.98496	1589.960941	1896.892315	1720.26389	1533.867993	1796.93607	1449.934971	1714.835619	1459.985013	1843.092829	1699.233407	1930.487645
201097_s_at	2423.894625	2909.509985	2689.129075	3007.299099	2682.180435	1899.480975	3263.564292	2759.735681	2673.670951	2469.707099	3065.077754	2649.788356	2794.553619	2789.945477	2692.384179	2056.878608	2581.76325	2765.257637	2870.232137
201098_at	812.4083819	998.2435417	728.9284817	849.1695574	1053.369362	854.9841213	902.7741162	914.5924757	1051.454884	1073.28149	902.5782708	786.5999851	991.9947429	1067.406523	1050.174657	848.9161181	969.5051194	945.2432833	850.8167299
201099_at	274.2678612	202.5264808	269.7687672	267.1748999	238.1535537	242.8993527	235.9040512	274.9793162	270.4377294	232.0886094	279.0528142	274.6073173	221.4606038	233.9664629	207.0143243	192.751197	296.0214955	248.7828883	205.3784498
201100_s_at	1102.971361	1140.241392	925.5772834	1075.987609	858.8991181	1148.147569	1007.649059	1006.883938	1070.097318	951.4901794	1061.012613	1018.502622	969.6872812	899.3956191	921.6136478	921.2313972	1133.712263	1076.541355	1037.756149
201101_s_at	665.4315843	724.2581269	650.6730681	752.8823671	796.7189151	615.6798522	712.0068825	616.3075504	768.4942044	660.0312345	761.3790733	754.483782	675.1945153	703.5208457	742.2884194	718.7843473	710.3662198	623.7981125	589.2555714
201102_s_at	429.6881903	358.288012	389.7963146	412.2080691	316.8938489	398.2025868	369.9040955	391.38053	389.596742	496.3645698	367.7104118	413.3940225	332.4338292	425.5940128	378.0215881	318.0171986	371.7774355	375.7401664	383.774859
201103_x_at	973.0091685	1065.709919	1213.484346	1015.153203	1073.454486	1012.64016	1054.789275	882.5285484	1038.702716	924.7973061	891.9442454	1120.468318	1286.169051	1091.277506	1199.913705	1118.579092	1169.524474	1269.988149	1519.774595
201104_x_at	798.7082988	949.6666703	899.4487999	738.9426535	1232.972511	962.5105074	682.3880785	773.6951115	769.6438736	789.2235349	782.6573051	818.753241	1081.35433	844.5398667	995.584348	994.0985984	1090.362574	1044.027334	1366.869357
201105_at	10756.36247	7432.085769	9462.512257	8443.844627	9635.194034	10908.13477	8962.37894	8729.69559	9084.808501	9575.295189	8730.228425	9838.048448	9880.180468	10281.97597	10511.05018	9848.393171	9956.09541	10220.63897	10226.36215
201106_at	2526.53065	2558.569856	3403.344828	2950.722166	2642.850635	1959.65923	2080.388243	2831.669511	1269.438404	2729.238668	2373.313299	2225.060885	1503.820918	2375.130347	1634.601277	1369.941357	1755.951348	2163.141836	2478.77511
201107_s_at	1552.220357	2765.659833	2550.023274	3128.596698	833.1002	188.533452	2742.697009	2440.604771	2732.303889	4292.075931	3195.211037	1962.323254	821.8734878	706.0325833	564.4248926	450.6702384	721.4768261	847.6492471	1017.261061
201108_s_at	5255.302047	7273.234116	7328.084047	8708.624784	7157.018554	1820.133683	7958.604378	7283.527921	6973.546967	9498.650637	8149.248863	7177.8323	7278.091144	6298.909184	5203.277681	4239.22866	7261.258066	7144.518406	8217.457646
201109_s_at	3773.962735	6341.420126	5678.013574	5425.521613	6191.739453	2359.866392	5037.805825	5617.158227	5934.440676	5914.953046	6449.052252	5558.714832	6390.772522	4048.94821	4675.892279	4087.668734	6217.799332	6839.227262	6503.644484
201110_s_at	1624.043727	3053.151442	2853.852714	3028.47305	2138.87449	1484.559144	3211.420407	2825.513692	2476.127725	2638.429741	3114.991032	2683.102726	2149.991578	1423.900375	1715.797501	1352.15387	2329.133415	2152.293349	1968.911385
201111_at	448.3831179	279.692647	315.9660543	261.3055775	393.8427317	591.2381148	286.0844919	265.4506651	733.4750479	350.6163387	309.007054	581.1252978	600.9220085	602.6486071	639.9780555	627.251514	498.0697311	360.6396901	350.0510345
201112_s_at	1213.733763	945.9678794	879.5474389	695.096506	1156.330752	1664.209766	826.356857	882.6973143	1808.20278	703.0986221	899.1734943	1492.196358	1833.846814	1809.700211	1809.065204	2002.270274	1663.72656	1110.070073	1056.855455
201113_at	1293.163599	1219.87419	1116.352316	1259.157815	926.2996132	1574.773846	1256.451663	1226.342708	1574.374412	1387.308438	1283.756169	1555.969328	1182.003257	1627.19939	1410.119255	1267.868582	1301.905357	1261.77473	999.0025735
201114_x_at	2046.610866	1944.479507	1883.038142	1939.822204	2319.356128	3559.905508	2146.984733	2088.316547	2470.184093	2395.504613	2047.698307	2551.311286	3008.914207	3365.514013	3535.096891	3041.938697	3034.011856	2858.986268	2336.035001
201115_at	367.770733	281.9083483	272.169828	273.3344989	356.5249721	406.3543302	243.1566168	262.0896145	392.6192486	276.7482884	306.466699	405.3864667	413.2416756	457.796949	499.6127668	473.1885445	371.9535135	332.9373424	295.9369563
201116_s_at	52.68800885	54.22680092	54.89370892	112.8886355	62.91050384	64.93842432	57.3901335	63.571904	56.15002114	59.58385814	57.26744735	51.08927929	66.89412674	66.83150917	66.52561179	64.76321312	66.39957341	63.10796036	75.55324841
201117_s_at	18.31461448	17.742383	18.33072101	30.2147784	17.97667422	17.43025872	18.7094278	18.52198538	18.06675459	18.70849554	17.10887721	17.84627726	18.41018463	20.38666752	18.46368035	19.31166991	18.74809269	17.89606063	20.14547137
201118_at	1282.064098	969.4778443	623.4644628	698.7456803	1340.951455	659.7140655	1182.996779	972.5091407	759.4124137	894.345808	816.852193	780.3881855	556.9159875	495.7464969	462.0944776	913.2903019	673.3255658	634.6429354	646.5041075
201119_s_at	2052.060704	2059.902662	2242.528294	2056.09314	2013.666098	2381.315316	2035.45367	1936.542229	2721.123499	2157.011252	1983.569492	2672.418012	2154.977753	2348.490394	2363.66048	2165.885212	2111.916614	1908.542743	1768.804709
201120_s_at	517.5187979	584.7862161	639.4076507	682.6458344	616.2114596	446.7560223	625.7983929	647.7010213	711.6216414	647.057702	655.7069449	592.5002254	713.6901292	562.7095915	619.328358	740.4106125	704.4033359	609.7634869	685.0017065
201121_s_at	395.8042766	560.5957156	637.8780041	667.9452309	510.4119007	562.6274914	582.751665	681.2719353	607.2860426	648.9236674	675.604492	682.4570642	711.5246003	622.1274941	715.2156833	621.8753898	684.3477704	663.2922867	557.8087124
201122_x_at	576.2230951	531.1152891	233.1822586	416.8008414	712.5095366	433.5276949	290.5474081	218.9204871	709.6528762	344.7235943	292.4191809	594.3105877	324.6647284	1334.526702	1080.58889	1220.708025	772.4031038	306.029338	727.0733778
201123_s_at	1752.479141	1369.827698	248.7868031	921.2177797	1667.954801	800.6217114	261.486809	346.6126765	2306.508571	313.3823861	389.8188054	2173.181633	440.9296361	3869.687787	3093.554389	3216.686351	2025.169269	254.7185539	1624.545619
201124_at	166.1575603	111.0517405	144.6609735	126.2031625	168.1617926	137.4504584	174.5680112	144.8722746	126.9136347	160.8077789	167.4835893	119.7880207	129.4425177	132.9355527	115.1503	140.3724463	137.2363702	150.4700265	153.6864509
201125_s_at	1152.252225	853.57102	976.9296789	570.6322828	889.7133007	889.154317	1037.773964	653.3736195	764.1924799	1014.222293	1104.841074	736.7180662	948.2919494	1007.107219	827.7560859	1185.865299	959.5643667	1124.076772	1014.24454
201126_s_at	424.0338431	531.4225768	590.0194859	569.3122288	503.3704354	640.8743427	536.5340484	514.2831605	486.8496651	529.3005285	560.7181583	487.1654888	429.5867811	492.0206368	473.9045707	471.7966296	512.5659952	498.948774	500.2325592
201127_s_at	644.1463974	429.9140398	378.14923	386.3533249	389.5915404	307.7906082	477.4367827	408.3261998	479.3120454	520.1521181	452.4390738	389.6221939	415.0226874	440.6647986	383.3757648	401.1692207	417.1613239	317.6533135	355.3957253
201128_s_at	2130.31435	1546.502843	1792.356078	1841.184066	1637.020104	1317.542654	1752.628728	1932.665001	2125.711601	1764.498336	1833.31785	1930.026516	1832.060316	1347.925087	1713.888169	1887.290915	1656.104338	1798.787811	1413.537151
201129_at	345.4930788	286.954781	328.5505177	358.1739057	336.3208595	343.3617976	285.7342545	339.5463604	426.2662714	228.5960086	413.7600422	430.4397734	469.1852307	375.3803925	405.7672597	387.5227258	335.3309102	380.4095429	384.9531591
201130_s_at	43.29438778	40.62231596	39.78130406	37.38382902	45.24191038	41.76651756	40.44673733	39.66246912	40.03071199	44.87118434	39.25923715	41.27770852	43.87150499	41.84943965	42.98271153	37.16700977	38.1107083	39.79605535	40.70964352
201131_s_at	22.85424871	21.90268788	24.60512536	24.04452505	25.15838787	25.15724224	24.55243192	24.24331981	25.61936725	25.21832145	25.31809761	25.05382275	28.01347013	28.40868608	31.29995402	26.12866306	24.65111917	26.6558356	25.24502514
201132_at	261.6872572	225.289995	381.1234508	340.6783633	246.1507743	152.2867747	338.7851126	323.4737805	285.0274543	225.1818424	394.3256706	307.0122665	200.6664998	228.1668309	192.950655	221.0328069	251.1717267	229.3212641	205.7889992
201133_s_at	288.558248	314.6102802	361.769901	459.4329271	300.1406774	228.9490149	437.4083904	282.331834	279.0186191	409.5855434	418.3236268	406.5937003	269.1055658	200.3534708	223.6315536	217.9476579	342.481745	278.4189589	239.7454035
201134_x_at	2080.924988	2362.409751	2647.878606	2544.075734	2123.9932	2199.528266	2418.061382	2475.093639	1823.823421	2299.388293	2201.977567	2142.852715	1670.247759	2047.924849	1785.587149	2162.096182	1854.43582	1904.922306	2250.573289
201135_at	1211.828268	1092.656815	1447.735278	1247.509375	1203.380292	1662.590111	1177.582033	1268.162435	1149.94361	1324.207	1185.958038	1402.326936	1301.596857	1439.654773	1369.544898	1226.631616	1378.794445	1458.598196	1277.472649
201136_at	896.9847735	969.2444195	654.7608771	824.1543686	921.3535244	1249.555581	1015.775414	895.2836526	1705.330977	1167.893861	1004.966728	1507.906631	1345.661329	1314.032888	1504.724708	1610.415952	1315.86252	1049.876245	971.9477276
201137_s_at	148.6945196	168.8169003	192.3202496	186.5154718	159.0208067	161.7901901	203.4922767	159.3722737	199.2807134	173.8122465	183.2329344	125.9267655	189.7366276	228.3942241	142.2375505	183.7092946	162.1459223	160.1322784	142.9435829
201138_s_at	511.4346473	369.607184	387.188778	429.7455637	408.1451642	451.1200258	404.4625647	367.9082462	501.2810394	365.2422587	462.3071583	489.0994867	488.9220378	454.1968754	417.7348005	516.1808042	463.5088212	455.6859019	413.4482346
201139_s_at	421.0237829	377.2546622	301.7094747	343.0745757	335.5668431	401.0099058	401.8791604	332.2896102	442.9184629	327.6373349	406.798682	438.8980437	372.6076643	411.3761015	382.8308368	332.4994616	358.9790624	300.9676066	294.2205069
201140_s_at	394.9099335	480.6261996	375.4469847	417.0324449	291.8930039	487.5633464	456.469028	453.8675798	364.9560501	511.3195531	405.0436916	418.7595011	538.9759467	521.981308	479.9068827	547.693356	471.4186063	452.8606098	415.1798483
201141_at	349.8838232	45.30119951	46.92201181	51.69250182	68.89377874	49.28828773	72.44708725	50.70105467	45.20434578	50.99049254	72.37509575	54.80264194	52.20041906	46.73994942	49.74078916	45.7402646	49.56817143	42.37279176	47.83104126
201142_at	397.9983307	350.0078055	351.706081	375.6102929	448.2484405	367.2805591	395.5486243	417.1523727	417.5483989	339.4646066	411.706763	450.7559901	447.0121576	370.4315065	385.2927111	409.9180885	367.4380375	404.1778066	381.6859683
201143_s_at	163.5968932	147.9363074	143.6183266	134.4853676	154.3970323	205.8120605	149.0714919	173.6170906	173.5423499	165.2186526	158.9069553	194.1401725	169.0946863	189.8082961	195.1047672	245.5103955	206.2931096	250.2547838	194.9589457
201144_s_at	1202.131169	828.6169899	786.1282758	725.4993525	863.3345446	1241.110883	830.7331596	958.1529306	1362.386652	897.9305234	982.6847364	1083.487529	1518.013907	1371.24715	1492.336537	1412.325097	1073.497483	1146.242828	995.1073571
201145_at	802.4413649	794.5173726	807.3425062	747.8884085	645.6319636	913.4318473	819.1234352	744.5532586	995.6759755	827.128743	835.1716653	957.149228	819.7134362	833.6163917	1007.246494	829.8692656	768.7907169	713.1084295	777.6860874
201146_at	513.3558046	603.7942705	557.3668222	498.6260247	508.7549648	320.2271446	612.5979658	504.5488989	536.5716581	488.4040506	597.0180034	550.59546	477.5185195	402.4652113	407.3215911	492.9148575	448.5370844	519.6216092	529.1960493
201147_s_at	92.73390308	43.99014307	505.6900919	60.97718994	44.05270688	53.12354554	40.29693747	49.94647104	39.83795795	45.35934428	45.54668051	41.26569395	40.30770896	39.41982889	46.37585137	37.05892638	38.54965002	44.28544598	41.59541364
201148_s_at	201.6339056	203.8465599	666.5033425	190.6666143	188.7773279	209.8652352	216.2704469	201.0517152	199.251163	197.8611868	172.9784894	151.3160288	196.5517491	187.0924997	189.0657794	196.5793994	201.7204561	188.7590555	219.2921154
201149_s_at	113.1051297	67.69462811	259.2092846	80.70845911	85.08430736	92.02448402	81.59579627	90.21733425	83.34001535	82.65842216	74.01253751	73.87146912	81.06310368	85.79735858	81.25888981	74.58420452	82.44428455	81.31784577	78.3530682
201150_s_at	74.58239075	67.07296006	798.0987845	73.63036317	48.36062508	58.5391052	54.12740596	62.6278689	56.63111834	58.63308197	55.16050624	56.06903344	51.61246722	58.12350221	55.79015306	54.03151666	53.88799472	58.13564284	53.42753879
201151_s_at	233.8883812	370.7527691	437.7697873	564.2599346	240.7492813	98.22902393	445.9663802	521.2542798	278.6844737	343.2025275	541.7553884	385.8407755	285.3353245	209.7841929	189.6620017	275.5287341	294.2087223	266.3562173	162.6983649
201152_s_at	1189.566941	1748.992951	1342.157935	1921.427959	1063.278562	1755.163622	1345.653629	1959.91061	1161.596267	1173.538224	1519.859386	1644.381979	1390.99336	1323.100564	1063.894251	1383.800209	1361.226895	1397.078271	854.1495834
201153_s_at	936.6149716	1255.58563	1278.832988	1683.217645	782.0384109	1226.564354	1223.880979	1509.703827	990.5809486	838.4192457	1280.755896	1378.005718	1132.375617	766.3512865	774.3014953	1068.194204	1055.454905	1146.580112	688.509564
201154_x_at	5653.719962	7405.829472	5952.153067	6269.232117	6424.111952	7239.712184	6496.348403	6406.766752	5534.134646	6717.602833	6266.339043	6171.748269	6696.150077	7113.360076	6790.924201	7098.139903	6307.342797	6126.821187	6257.100915
201155_s_at	600.8678545	562.240494	581.9585866	498.5741949	577.885892	651.7704694	543.49855	508.3812659	632.6002071	593.0307644	520.7340687	578.1389091	644.0775988	672.1812945	691.2530956	589.2297219	607.2353688	531.2984243	534.673492
201156_s_at	407.5129487	486.2624529	353.7810054	419.5795905	361.5462307	400.225921	456.6418839	460.9156021	411.0947091	495.029099	419.6786374	378.7266804	609.3861999	547.3531695	511.2147229	643.1090566	488.8693519	448.5122751	438.8231268
201157_s_at	698.5811048	514.9641223	507.5187583	511.0460646	492.282066	562.0273972	519.1745679	536.7922524	641.0928788	624.061709	615.4664572	647.7686625	601.2074721	653.4063334	674.8987009	574.1953368	561.2842014	548.7829555	463.7053481
201158_at	193.9779594	164.0908107	199.8527247	176.587026	171.4546941	178.4371657	147.2040003	193.7358638	162.6156074	224.7006726	168.8759157	197.8263756	182.2735734	218.9044118	229.4928967	186.1273971	193.769216	192.6304639	177.9526673
201159_s_at	161.3996013	181.0014287	173.6097227	165.0800538	121.4398894	128.7490108	150.749248	162.9401304	153.7841687	181.3962008	164.2393078	158.2515126	132.5342758	121.6092118	151.2809665	133.3751172	132.2838092	128.81785	132.654658
201160_s_at	2335.55607	2607.554329	2728.621873	2261.694976	1969.786588	2419.501935	3083.507459	2678.465064	2250.949999	2330.073187	2977.799819	2308.268969	2447.484189	2428.819875	2337.776689	2156.602959	2300.124118	2367.710167	1899.165802
201161_s_at	1727.738118	1859.271965	1611.751126	1255.506602	1802.4274	1838.300521	1898.775532	1836.485165	1669.586848	1606.125243	1759.69137	1363.254193	2054.964985	2327.923157	1975.922968	2239.413389	2034.773407	1974.669306	1918.436122
201162_at	4831.80318	5022.752072	6315.372115	6245.821083	5962.948034	2013.04783	5253.132366	5146.813382	4285.93637	4952.408954	6020.64983	4184.956206	4392.418348	3740.603137	3579.398397	2899.802193	4481.29844	5505.366708	9668.515109
201163_s_at	2605.130867	3722.372342	3443.721821	3766.767741	2658.409432	1192.53896	3444.539681	3217.263125	2583.901291	2573.886525	3700.434769	2936.982402	2225.854649	1697.769093	1803.998326	1597.140125	1976.523236	1892.529467	3252.304505
201164_s_at	533.1195264	499.5005713	446.9343639	514.1953759	559.1250215	551.1284203	420.2279212	472.5560645	427.959934	492.7325001	484.7583375	434.2083444	549.0072612	594.5126787	546.1135283	525.7758258	580.3363699	598.7014099	585.445784
201165_s_at	512.4965873	564.8257825	569.0546628	570.0744813	589.1024577	480.332022	538.9422803	560.2117186	532.6880505	578.0399492	538.7917065	503.802427	561.1284558	546.1734252	532.6103305	587.8596381	578.6309281	577.1137452	648.4909179
201166_s_at	989.5130784	859.8379213	899.6409635	956.5478761	997.5231384	747.6801709	832.7494993	927.8534697	826.0408992	920.7606122	847.0439857	910.921696	880.0840163	894.4963601	868.3222823	760.2537128	923.3256128	800.0286665	977.4235902
201167_x_at	292.9393222	263.8111377	282.1888971	238.9278157	332.3214597	231.4390109	301.6103671	241.0497808	334.1277609	320.9007844	285.0886211	262.5178752	312.7716542	282.4256842	349.8599663	386.3592202	362.7410271	339.5282272	357.9987174
201168_x_at	798.5494985	771.9237123	719.1909555	745.1872581	867.5123676	841.4792075	754.9282238	754.493136	835.7656536	659.4231467	787.1177659	808.1579011	844.1525505	653.9324726	930.3743432	860.6730921	926.1556321	905.9281162	1053.623047
201169_s_at	179.6703822	205.9575537	139.4973356	186.4168662	189.326232	139.132433	257.2058379	196.4756606	153.7002288	217.0414457	152.9467551	136.0934146	195.7146207	239.9243803	136.7670578	151.5318482	135.4759865	145.9171365	172.2672238
201170_s_at	444.6013253	406.105225	266.6257387	493.5574056	309.6466074	160.0273219	563.5248036	434.525863	217.1732328	305.8697364	305.4466266	291.9995002	351.4598064	484.782609	188.1174062	232.6224231	158.2530973	254.3720236	304.5998381
201171_at	100.5274872	57.6685966	94.69851134	89.07528633	98.02095048	102.4002428	74.25372647	83.73169251	62.16648669	70.60089947	78.71102343	70.72041074	75.88107909	87.29291265	91.78393782	72.76411168	77.9140331	89.13485536	79.49474645
201172_x_at	3221.555359	2685.765205	3308.682217	2609.855594	2787.990548	2479.495035	2821.89848	2849.913132	2403.939067	2887.095141	2513.302378	2241.205934	2392.838907	2699.674625	2630.901957	2108.543711	2207.824281	2370.137657	2597.305457
201173_x_at	861.4860696	713.7850831	625.3694351	666.9821416	861.4716922	1083.177069	719.5154471	680.7448983	990.4907347	814.2913221	732.4059482	855.3082949	1029.223257	1084.791297	1225.382898	1163.105495	861.3961116	801.4310827	751.0569031
201174_s_at	334.2195444	394.1702012	332.1831501	423.807445	389.2402188	415.0571231	390.8346603	365.4915682	347.7040678	388.7991021	341.3540043	394.0722888	310.6104938	351.2661268	342.5498512	314.5468291	365.5028966	347.9092206	368.8568015
201175_at	445.7095689	446.3897612	528.0101188	505.7800421	618.9132789	536.0476625	467.8349838	470.1540638	553.1725695	524.4700003	478.3818211	619.2010886	499.5129568	550.1028847	706.6337818	625.3449832	537.2519018	481.231158	569.7692949
201176_s_at	873.7253778	907.5741584	760.829971	926.7453897	967.338451	843.4970946	961.372499	796.754247	1038.648731	880.8187221	978.5437363	980.0296036	910.7979115	954.5712831	930.5451591	837.6827574	988.7862453	852.0208905	775.8389571
201177_s_at	309.6529565	345.8878659	387.750448	390.8821862	307.433587	239.5161882	358.486589	367.1171964	390.4632261	355.3157464	436.5505394	353.3152055	419.724467	363.8309785	345.5265234	370.9768281	386.7601293	337.4503152	355.4614842
201178_at	788.4028074	798.435654	808.1767839	723.4566605	785.6729587	913.3434333	755.6856368	740.469222	741.9571955	831.8557418	703.2662739	751.6860459	699.8407265	842.2387123	768.5645654	774.2531296	790.9252545	812.0706511	692.9216403
201179_s_at	459.7618759	330.0500811	323.7470625	298.4692909	403.9155903	254.4406853	415.0974996	324.0432885	496.3330917	412.6454418	405.4823565	399.7325156	492.7221623	516.1426548	427.3542834	508.75545	454.6339232	418.5963942	352.232906
201180_s_at	1409.314625	1070.153959	1157.281173	1168.973065	1440.9212	1521.905212	1341.166955	1149.714429	1803.884781	1305.905074	1431.878116	1557.659652	1565.213106	1256.287514	1597.338147	1787.770709	1564.79222	1405.187126	1150.910733
201181_at	167.6253251	130.8450634	116.419134	140.5150899	215.2352806	169.5531273	175.280251	134.5510504	196.3396743	125.5628099	169.8203018	138.3447191	196.3442618	162.604752	186.5552311	171.1092149	197.8276019	155.2531944	168.4428378
201182_s_at	285.6713145	287.0405867	289.8078344	323.5606317	267.7494489	336.9406195	359.1761384	328.7981418	282.9694701	327.2402837	282.8414501	314.2101372	299.6563272	260.2009706	318.9085865	307.0985052	284.9441526	287.7289169	287.4429973
201183_s_at	478.1343855	563.6357915	477.8159864	569.1265741	470.7664926	892.9945337	547.0528428	550.8155162	524.6580992	502.0711756	529.3265254	641.0815681	533.3598102	538.5330543	644.9147376	517.1660339	553.7996499	676.6768241	507.2997921
201184_s_at	632.689501	783.216185	700.042984	804.5298151	796.9537311	1034.582156	764.8742032	887.9501768	742.3223995	786.284231	718.702779	833.2424287	701.6283546	843.6587988	755.8820471	804.8605719	828.1903751	914.8615962	753.5011822
201185_at	1277.195518	931.0564633	1320.646735	1521.669377	908.3513042	707.2496563	1029.628714	1141.543775	606.987852	1052.380324	1201.88299	804.926586	864.9931074	640.7304247	542.167063	552.5512052	915.4703534	1421.828314	1585.572756
201186_at	612.2571688	583.3135264	477.7070911	411.0625622	479.1621376	616.0845371	488.8308901	471.1386012	434.8058778	566.062011	491.9488503	550.215427	407.3602439	616.7491137	498.8762145	515.7426253	512.0415144	506.2189292	495.8760557
201187_s_at	117.160473	103.1055432	91.03936367	89.08611796	78.67954009	92.57198208	100.9377369	86.36544438	103.3486531	105.0080985	85.13511787	93.03392667	88.31380814	102.3167318	86.25975308	84.31665152	89.64216202	74.91876121	83.96730957
201188_s_at	389.6301828	375.9688529	207.8966126	293.5093692	339.1656038	282.1093844	402.128933	288.6745394	403.5207568	393.6664281	349.9290391	286.1658072	292.7270789	238.2983874	325.8510491	463.6865539	319.1573138	317.1661091	244.646082
201189_s_at	672.5243395	584.6024843	258.8605948	353.8849374	609.4847138	489.8975189	589.1802738	437.1279502	635.8785291	494.5579349	557.8874492	469.5088486	438.9478559	372.8664463	548.0943841	774.4137451	494.305668	456.0647923	399.0842145
201190_s_at	600.3317356	719.6760319	586.7556809	671.4486625	623.0133383	614.6229951	552.7941844	610.399415	511.625878	636.125997	602.7920194	580.2226466	476.5404187	559.9521286	484.5547365	596.4258774	507.352287	585.4717466	610.937533
201191_at	357.8954545	358.0938139	336.5433667	372.0902842	386.8128775	393.7860206	313.8808402	342.4631284	283.7279839	378.1454434	352.2177901	342.073392	334.9278893	342.1897116	332.857656	382.8702691	354.4072522	376.8537228	360.9703611
201192_s_at	494.2217648	467.4175623	412.6706285	497.9405488	497.6727924	572.5696416	439.41842	448.6087397	464.0745308	463.8028687	472.3877713	461.8219927	472.0486635	450.71236	469.6015437	443.7164608	424.6517967	406.9267268	426.9436636
201193_at	915.6593905	730.792152	788.1569812	713.275407	541.3778429	894.5940406	707.9629473	769.7246167	847.8113431	806.5433174	814.2253164	820.9667402	812.8171775	617.9808099	727.5825051	1029.223748	810.0962692	698.189145	609.1375159
201194_at	1577.347816	973.7406552	1369.672902	1447.363236	1705.505003	1478.226429	706.434336	773.0637669	1101.496041	1243.598373	661.1116329	1358.432865	1026.759591	1139.779332	1537.147458	1018.807662	1778.811551	956.2341187	1307.398549
201195_s_at	234.4043141	259.613155	178.6172123	189.5582074	179.8399244	187.7291314	232.5424614	263.68663	214.5927378	285.8340059	171.8020178	203.7356831	212.6785226	472.7210365	261.5459171	331.4746039	194.3723924	179.4542724	187.9169408
201196_s_at	376.5478216	264.308496	212.6186973	234.6209178	348.3589234	182.1434215	265.4909196	268.368995	407.0697578	205.7563252	282.5890874	312.5134483	378.2792599	313.0470899	305.4999385	422.4254064	314.944998	315.1709459	303.543278
201197_at	285.4252733	117.9953411	181.2834445	167.8872203	212.6647309	201.5835312	157.6245517	212.2342911	278.2622129	151.6088204	216.3912409	257.3817714	225.375093	198.5114586	232.5433484	304.3446052	222.3468835	262.8129609	205.8629027
201198_s_at	835.0131805	782.7670336	786.4477173	753.4602234	1178.141435	1024.588079	862.2989927	725.7294425	1135.687699	902.9777544	749.6057241	971.9945383	1291.510242	1237.64832	1304.217392	1281.86543	1221.621066	1195.523536	1005.601875
201199_s_at	1040.930449	910.6124833	827.6009814	870.8537302	1178.36055	1526.053155	964.141198	918.2942489	1145.292188	1020.421813	936.1381105	1097.017046	1334.460523	1505.914807	1461.828255	1260.141676	1385.951662	1218.200098	1022.706891
201200_at	441.4520001	358.7548938	431.9040466	351.9179582	412.3698666	207.8544854	535.4394065	215.9681904	226.1660393	276.2555786	268.128906	183.1868077	272.1447815	236.596641	202.2923322	332.318132	260.0978859	239.1317228	307.6548796
201201_at	6028.245196	3924.450022	4304.131056	2924.656263	4442.054952	3502.605896	4488.103056	3686.553045	3316.440975	4212.011045	3932.114954	3311.239083	3379.034275	3123.713275	3213.329004	3520.290756	3188.179774	3551.929439	3380.407338
201202_at	514.7944724	645.0291449	1040.089964	772.1906179	961.2001493	1166.328921	937.9969169	1071.193923	2030.097305	727.2873205	1101.906325	1672.055053	1832.70689	1732.482581	1870.986615	1461.098622	1378.527542	831.034665	1021.013173
201203_s_at	264.5818749	239.8228103	216.7233333	269.9966773	239.3193706	233.6008193	212.2891492	200.9191721	223.6127864	351.5761325	241.1841848	229.004699	219.0776496	263.6731767	254.439472	206.5271619	207.264019	229.332418	243.4213499
201204_s_at	486.2881909	515.8095213	459.5367803	612.1476985	584.0647246	548.311872	541.6954594	555.2687805	530.7816032	702.288422	541.4601987	639.5466972	480.6743299	752.4800331	711.8222123	396.4568906	545.0235113	590.7846725	607.7344726
201205_at	113.8698265	136.2390506	121.3998822	134.7989319	131.411869	134.5514353	126.5934195	128.4652617	133.1647732	148.6316418	116.625325	123.8803165	123.1805988	115.7599588	129.277329	139.0952193	125.9676639	131.2389729	150.0027303
201206_s_at	872.3233119	878.4337963	602.7569535	894.683626	684.2466179	817.7945604	779.8633035	620.8573356	757.8590781	891.7711602	689.971423	760.6242957	739.9048571	802.2485406	784.6228014	698.4611957	652.8012363	768.9344328	769.8824572
201207_at	1006.536872	628.6177787	1377.072974	940.3637293	925.2083887	725.1472659	730.8900783	745.487575	615.3050659	834.999643	713.0377054	750.6340684	547.9888082	871.328912	566.4178766	533.9045997	693.7011872	858.0263905	814.2649192
201208_s_at	348.6010305	339.9444023	501.9390408	342.1443536	395.9073388	323.7868936	337.4847515	303.8685398	294.5620434	357.3705549	316.7601477	327.3582715	334.7315084	364.7641514	332.7841773	323.7853497	341.8281575	339.6665177	346.3939178
201209_at	717.1988553	500.9438823	469.3664829	644.5949968	655.9802714	515.3701831	725.98903	551.6177054	567.0172511	631.3577371	723.0445376	680.265302	562.1689166	578.5558847	521.3731019	498.0569063	518.6408518	464.833948	567.4930401
201210_at	828.2109108	618.2369366	706.3342974	1034.189049	766.9285095	728.2246243	782.4356556	997.711516	972.7781404	978.1947772	1067.108303	769.4864489	609.2214645	607.944317	672.5439015	694.6270031	893.0098631	895.3340287	649.5022515
201211_s_at	540.5686346	487.0312387	431.248806	594.2567462	455.5012445	248.6838529	429.3877199	705.566796	700.6618008	739.0786752	687.2080737	401.8799269	371.9341816	378.9589916	324.4838034	391.5502087	433.333213	355.4952157	284.1533901
201212_at	312.6808404	233.2885804	413.1896579	370.5678943	438.871047	284.0433895	338.6702733	370.8194245	306.6242728	293.6088949	319.5636046	277.9153233	283.4648277	295.8111096	286.1293762	282.4312057	272.0010357	329.7417601	345.2174074
201213_at	81.06894062	105.4033559	90.61233633	102.500243	108.6982036	87.76378574	104.3243511	83.26708534	91.97701735	90.98706849	86.58667002	82.00985072	110.5594662	94.46538859	109.4453689	109.1542367	99.5200807	102.396239	102.2915113
201214_s_at	409.168583	277.6910569	253.0826719	253.7246535	246.30928	347.9925104	266.7591388	261.3524314	289.5306174	263.1735001	285.4202376	308.594319	286.2695314	374.5430926	392.3452608	281.7531309	245.9799373	274.3811411	228.7640441
201215_at	3354.052819	3367.687617	3301.602761	3590.626168	3458.301555	1899.991882	3199.080262	3266.634539	2990.916075	2903.291544	3406.293184	3191.331273	3013.095137	2294.423526	2237.731112	2302.68434	2746.965128	2925.391301	2827.045999
201216_at	1118.403091	1120.289882	1074.13804	945.8830815	766.7760277	1256.252171	1017.534191	1084.02601	1099.639329	1266.750022	1066.969399	1071.769222	918.9806583	1116.216051	1031.129706	1066.233462	952.1491885	1037.939257	886.2856298
201217_x_at	10572.69815	11800.93031	10999.00521	12392.43991	11503.75268	11321.42955	11445.17546	12483.01423	10018.47192	11039.09542	11832.03294	11212.32636	10662.32988	11042.99135	10457.01919	10831.41466	10635.49881	10782.45982	11973.93725
201218_at	556.8203947	577.0336707	819.9964748	864.1805289	509.8436737	460.7395906	578.4452687	717.5816409	584.3566695	763.9327102	674.0200699	593.9117094	541.5939568	390.5669463	486.7059867	406.3756449	551.4954092	563.3112199	521.8404495
201219_at	154.8117871	116.598857	143.6845645	210.338506	109.9509787	129.9606054	130.1328722	170.6372091	129.6783908	180.9863254	176.5384474	201.3849438	143.9067219	195.0177076	125.5911929	108.5184976	133.5835004	138.9654141	111.8895929
201220_x_at	817.9919014	1014.392541	955.5554234	1183.50401	903.3606153	1263.5798	877.9865572	952.1614471	846.0001388	1414.720564	908.9210562	953.0044923	950.9404468	1126.693894	1040.021029	888.7656106	1033.639838	1074.698521	1087.113212
201221_s_at	729.2653647	695.1047923	669.0698485	606.6643506	624.8424408	917.8464102	557.799403	620.9642181	832.3592553	671.9752311	551.0897903	779.5086223	767.5987646	846.6034432	905.4651518	727.8083971	682.0913891	661.736739	662.7029982
201222_s_at	558.5763377	602.6980359	737.2968755	582.8253073	475.5194237	414.3203478	672.9371872	640.1184469	814.6459029	520.1479016	699.8600819	681.2280812	887.2090994	634.034958	726.9267404	843.1938822	630.6650891	613.2023461	612.5649583
201223_s_at	395.0131396	453.7823179	451.1482061	485.7046667	490.7197841	337.3669747	547.9125135	455.5872638	518.285593	442.0936511	454.4319233	521.779489	525.1276403	536.9776013	460.6297548	491.7061204	472.9282346	447.1132031	382.983112
201224_s_at	364.6039942	344.3800532	323.457431	347.4375664	342.1523479	512.587015	346.0477221	356.6421244	374.2517372	361.7652434	377.3573928	374.7454966	455.7973843	433.5704885	519.2099704	414.7581818	426.5480824	373.44687	357.4523599
201225_s_at	650.6749297	446.6761433	556.9189086	556.8118984	635.6275203	573.9317302	530.6244536	617.2675161	755.832309	533.9168199	575.0847722	710.2835748	701.3089201	617.3590614	621.868273	720.0206554	637.13263	605.9008427	528.7808601
201226_at	1373.410521	1554.174859	1352.965218	1429.253897	1050.102549	1574.088414	1398.187899	1379.759935	1368.685101	1520.043477	1399.297074	1439.40217	1274.634139	1500.548872	1387.926435	1337.342344	1359.789934	1405.4163	1194.562784
201227_s_at	1517.151328	1408.057848	1500.410784	1546.614199	961.5755997	1769.202854	1270.317626	1638.801603	1292.883063	1430.185159	1517.199076	1596.936035	1423.590799	1363.836762	1386.331055	1335.610213	1211.624884	1433.385789	1116.801151
201228_s_at	62.30608523	75.53963158	64.49940618	64.24895782	61.72604324	68.90123634	60.31810233	67.05805769	70.79625871	71.16491047	71.88707007	69.69999386	66.11169709	72.52610124	67.39332765	61.91529436	66.43884563	66.54632941	68.34620304
201229_s_at	99.56056794	102.1234197	101.5519188	90.74611847	91.21125947	111.1769934	96.66214221	88.48549415	106.5944685	121.4572049	89.89239623	126.4170369	105.4038083	121.1979634	131.5710016	123.254571	108.0406467	110.6864861	111.692893
201230_s_at	148.1576205	224.7783666	244.1602248	199.0685418	194.187761	232.6263054	195.1479394	222.0003518	218.5762729	223.2715212	187.7761333	204.8363291	212.0792064	255.3959813	220.6254032	223.486789	220.5394696	254.5793996	269.7826602
201231_s_at	4459.806424	3792.28345	3295.842607	3545.499237	4401.463184	5447.65002	3741.20963	3659.479553	5924.606921	4469.774295	4256.368487	5248.985907	5620.716362	5038.103708	6675.606137	5340.688497	4830.895496	4237.284499	3672.940564
201232_s_at	478.9659115	411.3384407	480.9228506	449.9760138	454.0775566	673.7781007	481.9423481	438.5269328	502.2933937	546.3143392	471.8290264	650.3538837	534.054317	623.942095	703.0138056	533.6676331	523.2657166	478.529203	431.0861791
201233_at	310.1481407	247.9711329	268.0895299	276.3018193	304.2762601	338.4778313	289.7304577	258.0860943	294.844359	343.9689447	276.2176432	336.7568679	293.6031548	302.0633053	359.7824263	303.7885678	292.0572889	286.9378145	272.0372244
201234_at	1293.136467	1006.686628	1290.554812	1239.993461	1447.305954	1369.072171	1654.771085	1158.400835	1522.394413	1585.217447	1226.339784	1621.034086	1364.29402	1559.752641	1660.131919	1092.043747	1514.510202	1647.013963	1527.765616
201235_s_at	159.7049449	239.5999189	163.8665585	208.0777079	179.0796941	130.5383933	214.0672231	194.1181413	154.4080024	189.0535189	188.5711238	145.7672714	146.5476254	141.2385663	140.9167417	136.5014972	160.6486718	129.8133241	161.1314601
201236_s_at	362.6216985	563.7572853	364.7991136	554.191936	435.7787277	458.9960809	449.0596815	505.6780354	390.3647454	384.0619074	373.2647454	344.3289867	323.211209	308.1174828	346.4808099	332.1310415	426.1108062	346.7404598	437.2580354
201237_at	344.7446352	481.9087973	408.6442771	586.9325329	386.4651672	434.4686801	530.1431721	540.4451801	488.3858856	535.7149649	508.5861479	486.6762814	368.0902145	343.2301858	315.5310846	418.3026827	433.1043281	398.6885906	360.6451931
201238_s_at	1027.896575	1585.510004	1185.711502	1606.296039	1046.753525	980.208134	1582.667614	1343.541667	1432.146471	1651.977819	1703.020714	1529.314453	1063.671567	922.3091352	888.1436951	1181.331046	1161.175385	1085.038063	1108.681999
201239_s_at	910.057293	1025.240028	951.5360048	1003.737838	1147.716784	735.2072943	844.9132595	939.2053285	1014.968308	1075.405431	970.1308078	911.1141384	1087.80702	1166.073121	1021.2055	1232.290116	1076.479756	943.843461	973.1929168
201240_s_at	1130.44637	1073.586043	1110.859044	1519.755754	1391.543989	1008.427264	1320.392977	1259.041941	1281.132761	1495.41525	1320.903061	1425.136635	1409.508178	1449.623191	1324.407179	1507.34877	1260.199362	1188.150278	1391.275282
201241_at	968.4364181	774.9582393	855.0636242	878.3877219	965.0652549	1218.924093	773.6729762	907.3019899	1067.548538	850.809833	939.5950371	1102.253164	1186.346607	1048.525441	1283.295308	1159.45468	1150.068089	1039.921354	1156.963911
201242_s_at	844.5495317	180.3649056	297.1449498	283.8957956	249.1916632	129.4503568	472.8772721	539.5660932	345.8520774	167.3272119	511.3592967	402.3450934	318.8906431	334.3870825	277.180279	235.2996423	242.3322492	417.2325426	189.9318793
201243_s_at	1462.996287	233.2297415	520.4523184	571.0803331	773.1179567	254.26167	792.4609593	833.2384555	606.9516737	325.4293159	649.1932377	597.5685443	609.6434157	669.9691807	516.1800658	589.5799103	549.8980591	809.5471595	543.8887262
201244_s_at	370.0785804	363.678341	358.808613	439.3473947	428.5200566	544.3370614	371.6010864	340.9325269	442.6619292	392.7544414	398.2944983	475.0027252	454.6644911	554.4618105	499.2831599	503.0062082	511.3695379	475.2562452	457.1549586
201245_s_at	478.032028	448.7852529	463.125734	532.3180931	527.8492592	498.488854	427.9452415	440.2665809	413.98206	459.9083459	477.8850271	523.8746317	440.9811507	486.3862862	462.8945769	416.7489719	443.1990253	462.3144331	430.487394
201246_s_at	217.2858277	245.5531292	222.0986098	220.817797	227.4261393	233.2770117	224.7147092	216.5716807	242.5930771	257.9839705	249.7013439	248.6792282	232.5799435	221.1900092	253.1476057	245.1879667	216.1833232	234.0992616	238.5202954
201247_at	259.175791	293.3169926	277.9430215	288.5128451	239.530008	272.5368354	267.5998581	253.9948365	247.7706758	284.6652082	263.2746652	294.5041803	221.6769796	222.7979393	206.6365034	237.1261237	257.3098621	315.7282448	266.6896963
201248_s_at	349.6896781	326.9841658	319.762827	340.475526	285.5254615	274.5900334	399.1900344	324.1613601	286.2083842	407.4649552	338.1190706	297.3140337	280.2319724	274.3082756	274.8754884	316.2652646	315.8056375	306.5083503	277.8489386
201249_at	44.51118938	41.13025352	46.46804657	46.71330136	43.31893057	38.09114143	41.83000763	50.62912127	42.11659313	49.61169248	45.84921843	44.19521029	34.70040989	43.40956082	38.43398114	37.51651109	40.52109723	41.35348767	39.20915498
201250_s_at	282.9592155	311.2820117	311.3130353	351.4361772	280.0547081	302.3228238	317.9650379	348.6836546	322.3199363	293.4079185	301.7316309	307.3875594	322.302262	318.6670428	300.5598769	263.0149274	301.1780696	315.8828985	323.3376114
201251_at	2945.908481	1586.599061	1804.113598	1375.403496	2112.341628	2709.023739	2023.407677	1602.418169	2849.141356	1868.767356	1553.60803	2594.932353	2501.030491	2782.880967	2974.315941	3031.885908	2824.996373	2280.466476	1810.560759
201252_at	319.7457503	337.1763987	338.034759	332.7664051	384.5051665	363.1217572	322.9671765	347.1201199	364.42931	351.5472988	345.4794053	421.0426547	369.2016965	415.9840013	418.7093844	337.4958555	327.4410131	338.6470195	351.9835771
201253_s_at	1265.939668	1250.730523	1332.15649	1212.651977	1230.662361	1419.268533	1245.969642	1251.54606	1299.856478	1388.642042	1183.073498	1266.669084	1022.26955	1063.568611	1085.192772	1184.684631	1069.518328	1071.959352	1097.373857
201254_x_at	8911.114764	10186.90136	9905.181603	10584.87523	8553.266753	8901.941324	9954.975078	10140.25028	9860.61055	9564.680895	9479.221679	9793.5273	9127.63104	9633.448313	9250.006488	9821.586927	9219.402536	8966.636452	9773.495189
201255_x_at	486.8292365	680.5868343	639.5473071	588.1761971	497.4618695	624.4340874	494.37827	540.5423434	455.0327682	577.0771462	515.1438992	538.572345	482.5418302	599.5233084	642.3998407	493.0554315	515.1001772	484.1034678	473.8047002
201256_at	1513.238264	1386.307258	1429.699	1464.911086	1173.637275	1239.79067	1329.191403	1482.518984	1106.080872	1215.754135	1310.726834	1287.529441	1035.662614	1118.802601	984.5124927	1230.762125	1161.293327	1263.725016	1353.615034
201257_x_at	9469.824646	10985.90118	10986.86511	9987.077812	9610.700214	11781.57764	9699.906829	9711.708456	9663.776874	8731.585635	9960.691989	9147.098265	10332.80625	10216.38034	10234.9871	12022.64775	11884.86897	11876.19007	10201.80533
201258_at	4058.884123	5131.879245	4973.138894	5037.704933	4412.920626	5327.38109	4433.848408	5006.062519	4955.706695	4733.871591	4535.943369	5015.68212	5009.44376	5476.9259	5555.29131	4935.247093	4665.260088	4975.65319	5103.318501
201259_s_at	819.6524627	861.0679884	1167.57536	910.2339275	1173.025195	521.1131206	899.0328722	924.4124127	943.9343774	1055.286319	945.7644675	740.7588069	1105.258929	963.1698008	920.0658538	1256.990989	1081.898456	893.2070397	1014.877325
201260_s_at	512.6750139	513.3979098	738.3579751	611.8185298	537.6409263	491.6332076	643.5627642	630.3418931	597.8139305	534.1951608	523.9353373	585.045881	497.880481	442.8124532	414.8032762	537.5686356	541.4036584	523.0551704	434.2824734
201261_x_at	270.7702501	1188.63308	852.9590898	1510.482942	731.0197376	659.4055385	1043.895417	758.7898294	598.0015293	1108.812057	1142.978988	785.9423696	655.955561	585.918876	583.9625227	344.5975402	515.922674	1040.204536	1906.889873
201262_s_at	220.3129631	980.281051	783.5325751	1166.905234	720.1521638	386.0012422	916.9907399	686.9518707	524.3499723	948.5406815	846.4896097	705.638125	619.55225	459.7042217	493.8467312	331.9890118	625.1586437	1075.413123	2211.721923
201263_at	778.1490205	588.8999594	507.4185786	562.1002967	670.8591652	656.064106	559.3223489	571.8335006	780.6751413	532.7901705	593.0632849	687.5528862	757.200216	834.3405522	910.3450468	727.1208767	648.6235888	558.0827431	717.7017525
201264_at	884.1641155	807.6108755	943.8029565	874.7512931	737.5887369	762.1244244	749.6461159	859.4804733	822.3591951	1113.501672	937.8023739	893.6002451	678.7220533	859.724768	767.443222	724.680617	782.3565636	818.9160589	845.9117978
201265_at	94.75795498	94.32086102	90.37104279	96.02362633	115.6716746	102.4264669	105.9814708	108.1442471	91.02603748	103.233598	105.7302014	103.1129181	107.2381611	96.35377196	118.2885619	108.7084149	97.76762026	108.6194485	105.4694689
201266_at	3718.476558	3459.093188	2474.496522	1875.666463	4355.855347	2434.547888	5122.168679	3316.510558	4047.145348	2467.758861	4072.342118	3071.070084	3590.598774	3479.36108	2646.857354	3493.861784	3138.476252	5209.449393	3564.107589
201267_s_at	1124.040861	943.8236586	991.4041169	1061.725709	1194.73368	1258.37692	1043.233098	971.7100013	1404.705445	1329.131193	1183.980408	1566.157526	1498.370988	1515.287461	1653.877326	1268.536804	1260.832279	1174.198722	1104.605607
201268_at	3627.512439	3064.838071	3558.02518	2902.245128	2571.908838	3971.429748	2818.470665	3164.183809	3052.222747	2999.433918	3281.7506	3320.251179	2653.109697	3029.87125	3486.492505	3067.20065	2870.058326	2679.168889	2871.138316
201269_s_at	91.24519025	117.8138026	94.31087695	108.1134659	99.34545778	93.44250834	101.155716	101.1083605	97.15552245	95.31535258	92.90115721	98.91427244	102.4284206	108.5943314	112.1671594	90.09593042	98.29518322	93.63581745	107.2164309
201270_x_at	475.0056697	518.1160842	473.108	509.5743763	433.6523662	499.6461207	537.1135815	456.8483517	538.5839017	540.7269244	448.3307385	455.9271554	558.7585508	499.5086695	555.7180168	489.1300395	503.8886775	491.9014675	513.3244728
201271_s_at	269.7528168	281.8981323	258.840229	311.1744179	296.6944348	264.10201	276.3757415	283.0794597	255.7061053	269.493113	281.4859005	324.5128932	270.2157605	280.2835564	302.7297693	240.514404	254.5404355	284.5102365	262.8246159
201272_at	3358.556374	3881.91498	1468.62775	1456.693037	2957.831918	7346.22092	2600.853681	1736.729036	3635.907884	2898.87038	2208.824641	1829.608905	2084.569779	2095.87827	3829.732629	4781.489925	3096.249134	2945.034876	1946.599314
201273_s_at	1331.463008	1261.957648	1368.219848	1525.242009	1180.320914	925.4532725	1292.176753	1474.14803	1572.547469	1147.902872	1449.756605	1563.255904	1403.926666	1274.392261	1240.354783	1357.060974	1362.401594	1078.197105	1272.023307
201274_at	716.7735495	700.8422389	855.3343972	753.8796173	665.2536014	926.0880659	703.2743222	835.6680209	922.7463914	851.8242759	806.5787005	861.7896959	1000.499469	1046.253016	1033.994278	976.5286761	919.6202206	878.9743047	795.5303194
201275_at	995.8464344	937.9834989	1164.767744	1191.589698	613.6530965	1117.354056	974.6948269	992.1059088	1084.017222	1206.33045	1061.644709	1214.777704	1041.369815	1118.846348	1077.185269	1108.189396	1128.704462	1112.969247	831.5245969
201276_at	323.0434169	387.3006775	359.0478812	340.5896782	337.5283651	306.8878561	372.5024966	329.3427868	278.7079957	295.1885902	332.4033953	337.7465174	274.9044566	310.3518523	304.1114822	171.822991	330.8435999	383.005575	305.9188918
201277_s_at	2182.967182	1817.336833	1908.637392	1646.92679	2254.611979	1583.932199	1653.07233	1717.558257	2678.209638	1880.947191	1972.957286	2342.014303	2662.631448	2316.820454	2288.894224	2373.455896	2252.309253	1986.284016	2079.064336
201278_at	1272.370907	1026.780644	1643.296356	1271.606071	1258.84924	620.1726587	1048.72845	1360.481951	702.7362956	1026.911867	1610.222451	1024.020039	746.0024823	943.4501908	486.9755056	721.2102545	811.7946063	1058.652043	1252.300622
201279_s_at	1732.233113	1427.299949	2045.652756	1578.725582	2392.397383	1085.929886	1759.561317	1824.843825	1010.305791	1688.536973	2107.44104	1444.776084	1743.328544	1745.150007	1054.305033	1397.793264	1382.680242	1911.970389	2210.625379
201280_s_at	1425.659991	1260.950122	1667.085718	1126.984583	1254.837465	701.6514397	1170.462297	1543.790008	693.9572601	1240.379624	1720.213854	1219.83231	877.5014682	1130.896557	632.8575646	783.0485165	786.594734	1133.989623	1243.04464
201281_at	694.0548838	628.6159802	696.8929506	724.1552189	747.0793168	656.083815	683.2518791	681.9030974	659.5520787	662.5307998	652.913618	755.2177014	604.6623714	789.8025444	740.9153005	622.0696494	665.6400847	736.3507037	613.6744576
201282_at	414.1767441	321.8125308	289.5014885	306.0738487	330.7473812	361.5679536	344.5648426	258.7222619	309.7427431	346.4649497	289.7304577	330.5012833	330.5947506	358.7128136	378.2343486	325.1023676	337.828663	324.6165854	259.5833225
201283_s_at	104.6269945	107.4172836	97.97772549	94.01641823	99.31282411	104.5491452	104.4542185	84.19877161	78.83445137	99.50750595	98.74043001	105.7978814	73.72061524	81.36376877	76.37760651	72.06653561	80.40009379	88.32227292	85.36165795
201284_s_at	339.2573153	274.9620088	309.4480805	227.5457859	336.7385625	386.786318	317.1586986	302.9533099	319.30238	309.3567566	275.3908172	308.6605432	323.0642128	350.1288266	357.4591778	339.7233724	333.4106153	267.4253561	304.508493
201285_at	385.4134353	385.0724915	456.0669669	445.3700739	436.6673348	476.577459	392.0535171	447.6181329	413.2048291	538.5125113	420.0301924	429.1091482	413.2414786	395.8799662	414.9221672	431.17355	453.3437108	463.4573268	395.0069239
201286_at	58.97325668	69.91976068	48.7920331	55.77209267	59.17291299	58.40262737	47.6338664	50.72146344	56.11391406	63.25139217	47.52647283	57.53022528	50.25173715	54.03073086	54.15846424	56.3685228	55.69911277	53.92963799	53.01499806
201287_s_at	132.1944581	128.0215489	128.7239038	111.9686368	124.7794305	118.0184681	120.3541507	125.5189905	133.8193894	125.5665819	111.9512861	106.3141136	126.5505077	124.3029782	143.8897051	126.3729194	108.9549679	119.0579271	116.4664962
201288_at	3611.950644	2665.825241	1012.792757	2826.645659	2026.305222	2641.357709	2354.391553	2329.046789	2465.290163	2561.486148	2443.312039	2959.049347	3293.014976	2946.757054	2679.074354	2839.88956	3013.330774	2341.142276	2208.485521
201289_at	2186.215184	2048.759949	2542.369461	2577.968158	1901.106573	1508.979799	2759.980457	2003.297856	2819.859309	2814.643004	2497.23142	2560.357812	2393.218889	2351.423985	2041.695314	1269.113391	2297.575506	2310.079177	2935.38351
201290_at	2063.411254	2061.082668	2303.958379	2497.582723	1907.722042	1989.444272	1867.443654	2177.049261	1993.910737	2222.308255	2426.996472	2198.150552	2187.194281	2165.521706	2273.5827	2118.870573	2150.66011	2210.381893	2305.966419
201291_s_at	171.7054594	200.2056356	136.1020459	154.7608596	205.6798119	836.0968928	130.0909317	130.8652175	736.3082195	183.0211791	191.1417007	748.7794215	642.4690727	612.7121912	977.2558187	823.2176264	586.0630579	240.8837475	358.6606479
201292_at	176.6765567	239.6593363	154.3204841	134.5273778	211.9649634	484.2112814	117.2089752	144.5729821	565.8072645	187.4575568	164.4979521	530.7395908	413.5641735	462.2505074	590.5610387	557.750199	432.529551	194.9880455	239.0278669
201293_x_at	12866.46323	11121.2313	12194.52002	11169.76403	11897.67228	13108.46257	12011.61136	10795.18735	12817.52396	11773.88364	11161.45832	12322.48437	12902.83497	10883.74668	13249.46655	14031.77802	13420.05028	12159.97099	10912.50483
201294_s_at	239.1251094	1258.900264	672.68855	1015.567161	566.7499134	1025.391589	750.7801182	521.0693888	289.430956	822.8946287	807.560044	413.7811535	447.2628947	253.4771173	291.8692041	335.1309372	493.4962193	474.9030762	798.9886563
201295_s_at	96.77919477	413.274387	335.5726035	405.8181494	185.0749397	124.7143551	222.9163202	209.8297128	131.121376	287.0342907	356.9582363	145.4008734	168.7789899	86.06931745	106.1201814	142.3081729	226.7050397	187.7117661	254.4969872
201296_s_at	374.4222026	1555.051072	1120.31125	1310.968107	536.5158841	788.8322475	912.2626868	890.484494	418.2528201	1042.388269	1207.797585	622.3426051	372.2670429	574.9358891	415.6881584	488.3483933	607.3763972	625.6068469	690.3890555
201297_s_at	132.8245422	93.2844208	127.3632849	121.5636419	76.79267637	61.8040907	93.88654433	110.1803836	119.928674	103.9131199	110.9835572	98.18350673	91.41446694	72.6621404	71.32281096	82.47007759	86.50417515	74.4583058	64.41734068
201298_s_at	612.793126	568.4536767	573.5571955	589.5720386	573.5035933	555.5230206	721.4936836	666.9303028	792.3298476	667.2576227	692.4242203	678.5330739	732.9069272	694.445516	601.5137222	702.5804957	656.3432149	570.295796	484.2565379
201299_s_at	144.1428312	116.2840384	146.1130624	131.1799736	96.2208069	56.59912785	152.0082569	138.5569686	122.1996223	120.6073314	151.6930648	138.5481156	113.5347086	79.83351237	79.25920674	103.8989001	94.07843929	85.95542188	83.46254309
201300_s_at	534.3258503	179.7781919	475.5448198	312.1957545	442.1429826	139.7490652	218.2337446	366.6231734	251.9296821	295.5622545	369.9646001	284.0230739	354.1592551	378.5784442	312.6288096	200.8490546	372.8776476	468.815112	347.2230885
201301_s_at	1241.93969	779.8175651	1141.314091	781.9951552	917.5282841	609.7050473	1108.363262	905.0201172	648.918407	656.7370478	1002.180184	619.3608439	728.3069259	602.8336987	670.4143449	876.1113064	668.1596166	815.5025043	670.1429928
201302_at	810.0027938	627.5402089	763.9866243	581.174347	513.7841159	405.1070464	632.3818522	589.9640639	431.0915236	489.2585691	568.5707866	399.7877955	391.3652271	412.5061559	346.3818603	453.6695978	397.0740365	493.4284525	460.8327519
201303_at	1050.88598	1358.860448	1073.466771	1065.421317	957.2103881	1205.844484	1023.119539	1057.922852	1406.812255	1188.855847	1010.360712	1200.826653	1478.679732	1364.886796	1334.908568	1301.056383	1236.147282	1198.481863	1126.784693
201304_at	137.2247879	121.8918242	179.9331635	192.4908974	126.5199773	90.67384122	127.6567129	179.4226141	140.5018239	100.8723483	162.187679	151.8110857	130.4456804	112.3938457	90.25265974	111.2018594	126.6533756	119.9483477	100.2579259
201305_x_at	1169.061139	1008.906791	767.3279579	938.8533859	973.6877247	1939.020413	965.7262982	953.2162792	1426.607957	1091.961996	1163.096621	1272.726491	1201.764936	1432.507771	1503.457404	1756.526669	1415.416914	1317.487369	1068.565588
201306_s_at	2269.477563	2428.41803	1873.952706	2199.306977	1977.829002	3641.671919	2263.314324	2319.640376	3246.494128	2256.927821	2466.436583	2842.410779	2969.552972	2762.632278	3393.696134	3397.089662	2906.383164	2466.490683	2102.97796
201307_at	566.9742632	753.6449148	1279.708343	665.379866	606.6143072	918.776916	757.6740765	743.6495444	810.102836	845.5738478	854.4359565	875.2139948	823.9174313	808.2137802	808.6112112	696.60457	884.3686162	857.8913853	701.8836722
201308_s_at	116.0975482	170.1426514	238.0372962	139.9705438	98.70074692	92.13337251	137.2961294	114.9841039	135.413339	135.5037673	142.313941	165.4127288	120.422004	101.2373139	108.3570162	92.46517653	119.4257473	115.5281361	88.7031406
201309_x_at	207.3290602	364.9708425	231.1206245	670.8226986	426.3004204	223.4500264	308.4619131	438.7293941	417.9133142	321.2114069	412.963733	277.6869521	415.6863745	344.2570795	304.9361194	623.1458482	374.6533026	384.201848	362.0634516
201310_s_at	526.5844836	762.1037103	545.9510584	1820.874159	1010.188251	930.6126068	744.8824448	1130.900871	1077.389718	868.5338867	1086.14946	763.5474081	1016.480886	873.0865092	957.0903537	1606.057849	915.143887	1105.374354	1179.715474
201311_s_at	358.3355101	394.2057263	366.7397966	388.2046282	306.8227437	185.9888174	378.6694374	356.8496582	250.8606424	379.5543288	365.2034228	260.4199283	281.6721293	300.5078569	226.2914971	292.0734439	337.9269417	324.3554063	352.1131725
201312_s_at	928.673664	1277.072503	1079.876514	1276.996385	644.0990976	371.9927124	955.3645275	1084.103031	570.1486964	760.2867026	1075.150603	754.785686	584.3970741	360.6603267	391.4255092	436.1198535	612.4785046	719.4444306	728.2902565
201313_at	182.8303291	137.851961	92.61030505	102.2457205	163.3991817	163.4136745	167.0975807	130.2139997	138.6710508	110.8660288	130.5273763	124.8844913	125.7088652	118.0555596	147.9729936	165.8584985	141.0823386	141.0918244	158.0901101
201314_at	561.991219	430.5783393	564.964235	520.1369886	489.6999321	565.2385467	430.4898573	563.3055792	550.8128897	546.4545078	527.1396961	541.3298293	557.3189851	688.8280954	625.8744905	459.5372185	537.571968	592.8221101	613.3830745
201315_x_at	4606.952285	5058.299839	4579.39969	3926.45285	5280.325442	4838.960039	5614.014584	5290.477109	4643.337462	4943.353834	5040.102864	4572.548229	3973.134466	4693.132339	3387.239033	4771.341067	3629.952183	4828.643148	4029.76414
201316_at	129.9137645	182.1808589	159.3496289	170.7851969	161.3618946	167.7723808	148.3252901	150.8046799	182.3412057	149.1542553	158.752454	171.9084669	180.2549391	159.4307242	164.3719493	146.656398	158.4615066	158.8076482	152.9938756
201317_s_at	1358.662837	1503.179271	1205.260434	1330.381593	1363.751572	1540.995957	1567.4433	1463.671731	1754.893316	1217.738383	1421.385662	1567.480671	1385.355022	1533.32173	1503.955018	1457.218254	1652.56005	1531.219669	1387.980043
201318_s_at	3267.656519	3674.040604	4299.532102	3775.327052	3765.212609	3073.639717	3566.385645	3789.976758	3607.998379	3816.315657	3652.882518	3519.115928	3399.452237	3504.005781	2967.422667	3059.616455	3412.138987	3554.569191	3973.270875
201319_at	836.9281592	846.1106788	769.9683654	934.7736129	622.9898697	617.3104907	839.3688833	824.7672638	677.0625182	657.3595849	868.051123	776.6843806	648.227512	627.9002913	505.671284	612.804522	675.624788	743.3506769	721.1404462
201320_at	213.5402461	219.2958798	177.9551281	228.5578608	217.2087555	299.3669774	195.3060087	216.3360449	199.0153919	222.3271641	207.9986453	249.2905442	242.1167232	277.4258272	270.1099962	225.9950628	287.0208779	280.2982582	280.2887688
201321_s_at	153.7664239	152.8898069	127.8042897	159.9230443	170.9863826	189.1586604	129.46011	125.4440182	134.5192313	163.8090593	170.4762614	179.4392126	159.3954537	174.7849875	167.9409457	144.6540757	172.2631988	183.9135147	187.2067268
201322_at	3248.705495	2938.998359	2761.275765	2846.244985	3192.439296	4122.971319	3154.888192	3048.970178	3931.027617	3075.789075	2648.550398	3640.491301	3604.865121	3862.317661	4141.828798	3961.126122	3705.986533	3244.228575	2958.427168
201323_at	226.4751166	172.4524746	208.6163704	157.6755944	224.3568913	290.3885419	192.9952831	201.578629	373.1282547	205.4787568	199.1911255	357.5118507	344.2900761	421.4192645	385.1215204	377.3955416	262.8872856	234.5774021	211.2542011
201324_at	1331.665554	629.7884854	765.7430957	1038.343691	864.4327546	423.7971387	828.9865051	1010.77609	1203.187505	876.8677828	891.5143585	1271.327181	864.7675207	769.4196724	844.302705	783.7735954	855.5114247	817.6257274	735.9214099
201325_s_at	1085.32318	557.7669544	709.4975727	856.4457083	998.0526841	378.2338075	982.1460165	945.7861146	1114.850593	794.409785	848.3216828	1100.560471	1020.108507	709.0950923	827.1413641	809.980006	847.1280015	761.4299026	740.7114767
201326_at	434.1211865	473.4821852	334.6402225	443.3182336	554.6551118	615.5571484	417.4134292	448.998445	528.7846422	438.2016847	462.5744152	572.8531091	492.5647721	525.262373	544.652778	466.0552902	460.3236709	422.5887962	438.6540877
201327_s_at	754.3229838	699.566137	570.9545386	599.3478068	866.4846129	779.8067816	754.0996498	669.966625	961.5311248	648.9187165	762.2301838	864.1063589	959.5181547	878.7991268	945.0657135	963.6857049	835.7560891	770.7283726	680.3872782
201328_at	184.2333596	264.285055	140.3092741	186.9291335	151.8133297	236.3016929	319.1551832	264.8126004	157.4563555	209.2984961	207.6183349	191.5527433	266.3405957	188.3137752	183.4193068	189.6004235	181.9495825	177.3965535	157.4348087
201329_s_at	167.8071045	168.9706412	97.19662351	122.1977577	128.6433367	133.6214058	172.91837	130.1243714	110.3996854	133.1511853	189.5531457	126.6980139	165.3736903	141.4106774	110.8813608	174.739321	123.2717925	117.6816899	90.32137106
201330_at	587.2687545	615.1985708	635.4396318	631.4546842	716.4304802	616.6482495	639.6208067	644.4533163	669.9669444	632.7914804	619.1609348	573.0787817	684.1294955	567.1456938	591.4899268	613.7973715	571.0422106	701.8836722	698.3466351
201331_s_at	858.6914988	697.9498147	419.4563647	684.5253128	665.1670067	668.5493821	799.2142328	730.5315438	698.5507925	808.3475203	756.842128	667.8952281	610.0188257	665.9813793	660.417833	605.2401633	699.5367826	744.3803788	737.8814174
201332_s_at	230.9836779	239.7228836	148.2482177	216.6585477	215.4473204	193.0794144	217.8669227	188.3849961	185.6491929	223.6586407	209.9895609	177.1561447	197.838639	190.4063152	166.1320502	198.0590382	203.9068339	201.7203599	207.8729212
201333_s_at	315.1919866	262.7810065	241.7786902	270.2597015	241.6014406	414.6417103	290.1002561	282.5951512	287.2270664	282.9763516	242.1176468	302.6951266	262.5924921	268.3302234	311.2134442	270.685565	265.4391469	271.15735	248.1161398
201334_s_at	656.9613062	767.2002727	894.3496461	843.8744527	891.4476191	564.6157442	844.0309972	848.6348323	653.286702	786.8877241	931.5280706	877.4759447	793.758509	740.67863	658.5574403	714.5196157	766.3527482	716.0985019	647.5280896
201335_s_at	62.56969237	43.83625924	52.53675619	50.40019628	47.05787384	47.09197094	46.20680224	51.63851195	46.94017195	42.16525161	51.48542321	46.76512976	45.2919227	53.33987064	45.77039504	47.94103183	46.89444376	55.19578928	47.89679517
201336_at	2530.096796	2448.519582	2557.985533	2367.703393	2071.263995	2132.510653	2037.250035	2324.783862	1934.756244	2109.093754	2197.814119	2337.018789	2185.147957	2385.347479	2062.948868	2118.380607	2050.373488	2180.547344	1992.993454
201337_s_at	1208.436452	1050.239758	1268.309992	991.0066236	1245.501559	258.5822767	957.3167431	965.9865124	925.7926871	1116.608923	1032.486162	824.6756347	879.8419076	985.7714287	633.302228	849.0610469	754.709389	713.9879661	952.0888057
201338_x_at	946.6894196	937.1881511	889.2603188	960.0998566	889.943273	1479.289055	836.1455334	867.100458	1575.087007	1166.162644	1070.03864	1438.903272	1173.175668	1179.530415	1455.641784	1230.06805	1234.184824	957.4975279	950.4866579
201339_s_at	437.3814854	461.857008	382.7755287	441.3595999	433.4344732	340.210185	375.4206686	493.3284665	376.8389879	450.4779472	504.9099095	369.6734571	403.5134451	461.9499547	346.4383523	427.5128524	388.2553517	409.1484875	368.6612696
201340_s_at	512.3580441	193.3128543	117.8838212	207.0728689	281.7289489	117.3997137	215.5869802	133.8602979	187.3864184	142.4068724	226.3423257	251.4843959	219.8797292	355.6210169	182.5356359	263.9214829	182.6196486	210.3738136	316.8238942
201341_at	882.6581712	655.6641111	390.9025029	659.28921	1240.325211	429.1091482	640.032072	529.1448267	599.7380389	404.7650866	729.3603042	673.0000829	829.676576	1661.061533	551.3739288	901.5885029	752.0520939	677.0854409	1502.924122
201342_at	627.9329274	720.4210925	698.2184428	696.4315326	649.2650594	770.2988709	747.5767867	663.8726024	728.939952	704.3670611	657.5483109	741.6144495	678.8029681	756.9897466	706.781044	829.3735859	720.7695096	687.2670598	665.4623634
201343_at	470.7173343	482.2202661	493.7153483	557.7871681	406.7294382	372.2184081	404.4467502	533.6175044	538.235514	411.2176353	545.8245528	502.7709684	505.4041904	409.9829877	439.8047554	439.5462525	483.2565704	501.402481	495.4123536
201344_at	64.19353006	52.65490635	66.76595752	78.47922788	64.51453977	60.7501796	64.93498729	65.26645778	64.37766708	63.55690062	59.07519764	69.21898146	69.22508788	70.83742202	65.24097427	74.66497969	67.85780271	61.4858653	75.31882751
201345_s_at	654.2393748	727.7712641	673.4029473	733.3194264	600.4725923	609.2075206	661.687832	722.9355971	756.7818617	712.3311897	772.1177159	687.9277218	726.5853942	801.8163847	734.2564514	729.5199555	729.4938663	751.2650065	752.4211904
201346_at	648.7333952	639.3994186	580.2774302	609.5469107	633.2454579	663.8105597	705.1541043	645.4965189	779.8443384	763.5423109	577.9467934	614.1155986	690.2455378	674.1711438	692.7247435	646.5004082	710.8978845	602.7198779	559.4653214
201347_x_at	724.4619139	619.8781901	557.4255612	677.0796294	635.3766107	612.094576	596.5407853	712.8752025	559.2034108	525.4998671	661.176576	568.0233966	623.9617316	692.9556735	662.5927229	557.7228062	608.2743019	730.5660307	570.5781378
201348_at	651.7108007	248.893119	1174.946429	357.8444314	287.2951439	317.1033521	339.1300258	352.088492	215.365971	285.6922929	215.363301	212.0432081	219.6423793	302.714757	297.6148808	308.1051416	256.5960336	279.2309089	235.0788249
201349_at	110.9504865	159.5933432	127.8072758	155.3530937	158.0028405	176.1992753	170.6250046	163.7050495	164.1885673	173.4501893	165.0623435	169.668862	176.3912778	183.3074781	192.7420981	171.2868496	155.4791517	160.0556343	143.5367871
201350_at	761.8268503	805.5731966	964.8494551	849.8744029	617.8255351	990.644245	852.689882	819.6020458	659.9081876	833.7245185	847.7094737	856.7234552	582.2219932	722.6622838	656.4208357	713.4539904	702.6032772	675.2817715	603.7605858
201351_s_at	965.1908919	1002.995296	853.1994968	943.9424793	1056.278592	932.2105921	918.6704622	1011.864012	1187.746393	1034.975413	1068.559983	1130.286287	1200.672061	1069.221557	1141.485533	1133.880401	1040.728948	904.4756684	948.6976424
201352_at	785.0460648	570.4611584	931.6151354	818.413653	677.2908107	376.0050684	682.5175952	813.7091038	777.3928164	656.3197426	957.8802103	872.8675523	674.6824746	611.4341401	588.3453414	608.1223358	608.3897518	615.4297737	675.8171467
201353_s_at	126.5661377	130.9826471	121.2538609	110.6903391	99.20718164	149.3222696	121.7147373	114.0437651	114.5494779	145.6316563	104.9323672	137.8456507	116.1277232	116.2117005	135.3493651	96.04372921	108.1204773	105.2009013	90.01129389
201354_s_at	215.760782	175.5484976	169.9472396	163.3095264	165.719995	191.834367	183.4574439	161.1215489	178.0380514	194.2516627	175.0725939	202.9310388	167.0932781	177.283071	175.4901628	160.3915675	180.0625947	163.5552416	162.9654613
201355_s_at	227.1584373	239.3894484	210.2045516	190.2090339	206.6069459	220.9452397	210.4226722	209.4816118	219.1916499	252.1713782	206.934679	207.1381464	196.9907694	196.5669328	202.5653065	196.0464819	198.1295044	200.6752074	207.8232672
201356_at	461.8860794	457.2290807	491.3646254	485.8582432	550.8228704	512.1484678	393.3258732	511.8925982	519.7432809	495.0940165	440.473836	502.4572468	617.4744691	566.1478519	599.3349463	703.9668198	548.2577533	492.2977937	524.0620174
201357_s_at	242.3169967	269.5794817	220.3153794	226.2928999	242.482746	254.2381502	230.8995451	232.2888951	241.4315736	252.2371606	244.6864485	231.4543513	290.24983	306.6678464	297.6285048	303.2756257	301.4765013	236.1639286	267.6976187
201358_s_at	1332.808387	1408.028306	1235.220439	1443.282582	1302.352407	1246.939036	1653.571366	1423.518167	1466.05222	1310.153831	1346.589491	1415.519506	1331.941802	992.1536903	1230.79499	1233.981807	1267.051471	1064.398631	1323.878697
201359_at	1132.421515	1069.398488	1139.010011	1085.866715	1457.773549	1116.031375	1181.436952	1250.555792	1261.233351	1240.274349	1085.989954	1169.53005	1372.399084	1288.109747	1238.752405	1335.193129	1409.180901	1244.56889	1359.0879
201360_at	1012.995611	675.0361306	961.762692	794.006461	607.2151005	694.1349786	569.9758145	866.3367099	673.1541381	772.0864217	701.7170192	676.664563	556.6834071	674.1579636	612.4396629	635.5332661	641.8554343	728.5278319	793.9606503
201361_at	922.288905	1037.60177	1181.107436	991.301538	777.4580606	1092.642227	977.9280101	908.5328062	1184.026703	1021.941544	892.1811758	1175.435636	1217.443442	1058.222037	1122.772366	1298.496686	1035.090902	841.5149194	941.9196192
201362_at	235.8060946	141.3891689	216.9363218	238.2134076	212.6349195	215.8722328	174.1145243	208.1955145	170.1569309	125.8797578	187.1234591	151.1844067	210.9186212	155.8236826	215.5229454	157.2586411	156.3973111	153.408665	137.8637934
201363_s_at	267.8212107	302.3580006	379.9229944	318.361006	253.6207484	250.8367196	315.6812764	296.1108595	257.5500881	208.8747701	335.2236357	255.7885434	318.2356387	195.3815511	276.8133543	225.375093	245.512971	238.4376242	191.0255281
201364_s_at	857.8488426	730.9280675	793.9330137	930.6352383	797.3821255	788.4005518	780.427631	926.6503847	866.1975059	1019.967453	775.5090329	933.0248502	885.3880301	868.1334968	914.5056936	835.7034862	910.4188445	757.90389	888.480865
201365_at	442.2787781	448.1452152	432.9172612	532.8669004	372.2995288	500.7418402	426.3014368	434.4651582	429.0344702	528.9664694	428.0891281	444.4400207	410.9669205	413.2907437	430.9373808	465.8517697	493.1052768	444.4773211	403.6862665
201366_at	739.0430816	684.0146763	886.8800242	631.4760628	513.3014648	601.8803951	694.9400802	710.1670751	701.896725	665.5236084	755.1492825	840.7628826	643.1213231	595.5491545	552.6429028	670.2161736	591.6202456	665.17113	464.8937973
201367_s_at	65.87348671	72.90483834	71.0557266	106.4966183	53.13967135	69.01648824	71.19121424	66.51292425	50.18100354	76.58248658	49.57606647	59.47403423	51.0365887	78.80355746	55.03405708	54.57865373	51.5723427	48.6560247	54.67331104
201368_at	529.3106242	786.9267477	887.2188297	1058.971633	315.6167063	527.5732186	522.3234087	870.4958536	384.1064118	886.6233627	393.1854215	485.0628587	416.5087869	648.607506	359.1876136	373.0158253	291.1368163	288.0075674	340.6442509
201369_s_at	83.09300302	112.5355291	78.31407234	151.8981224	68.63179772	98.99028606	74.81166569	92.89437976	64.72474619	112.7518838	64.75197323	81.33110802	57.06676385	103.4839672	74.8321091	66.14051677	61.96763214	49.84767157	67.79021001
201370_s_at	50.83084091	39.02140814	60.89022698	44.09590582	43.60128582	43.14692898	42.67182417	55.2641304	55.79475554	39.7873557	52.06189752	54.9846126	50.3539786	42.57125321	46.86894796	48.08252686	55.89765207	46.83283495	44.18383184
201371_s_at	665.8137262	498.4315721	515.5783734	496.7784678	605.100208	551.044594	537.4789267	501.7404253	611.2653534	595.298453	539.5383071	555.6533637	621.6373191	741.7690016	605.8927531	675.1079142	643.8248885	622.4227344	564.0371968
201372_s_at	29.48686028	28.02842157	30.15833926	30.0730536	30.17642111	34.98476102	29.73809474	29.32289517	29.40296176	30.24677284	28.46757191	28.59296928	30.62211352	34.50559493	29.26048202	30.12016134	27.3435454	29.47264158	30.98465077
201373_at	274.8479649	309.0089695	291.8527821	272.935571	254.1909961	294.6095221	292.385021	248.5322331	311.2814179	378.8764199	317.3586917	331.6364963	314.1987506	334.5328499	380.0106867	292.705863	303.22516	300.9614356	286.958065
201374_x_at	77.40253465	101.7644305	54.7298606	56.92728489	49.44498058	55.09896626	55.41747417	53.10156254	61.63918795	81.27497151	62.98236021	62.90030532	68.89092075	59.71555008	56.39107846	61.60392781	56.59934376	49.7647741	57.5584603
201375_s_at	1394.932161	1273.492001	1482.503432	1317.362986	1233.49823	864.4801582	1697.687329	1321.509752	1432.543974	1118.837812	1485.379819	1355.913509	1319.133094	1013.915242	977.5177413	1153.576578	1217.255368	1441.831875	1351.670389
201376_s_at	396.8393247	402.6028346	350.5686937	333.0005337	316.493518	294.6693729	456.703074	393.4697522	431.4672462	433.6246584	455.4567207	336.0039569	453.9833797	457.554488	399.0288416	501.2179396	352.6696988	319.5962155	355.0019354
201377_at	327.4452288	364.9024544	381.1848818	391.4146839	422.3315514	399.0008726	407.1454661	407.0887806	404.2847843	322.5188779	402.8910937	460.1454719	415.6072943	444.4847392	408.8752476	447.3471449	446.7206608	422.8909618	360.476359
201378_s_at	535.932907	617.7118291	596.2259791	578.9643267	706.1527821	549.6917371	620.0848356	611.2411615	647.9694658	557.81483	569.686708	606.0314468	629.9140261	700.6063422	702.75171	718.3077497	761.7422137	718.3676925	670.7660835
201379_s_at	822.9012993	844.5273828	777.1026205	765.8332893	855.1843196	656.2649773	714.2556146	821.7147837	644.2446938	745.6319123	664.5519691	720.0367922	773.5291123	721.7937445	815.5340027	604.9550926	691.6916228	833.8119842	791.1010224
201380_at	163.6620437	289.3477471	198.9754439	238.7602839	162.8358182	226.5386247	239.9129401	193.8526679	202.1591641	226.2198601	256.9357921	235.2391745	207.3145279	204.0759876	194.8606149	189.037293	242.0006081	209.8273115	182.0191776
201381_x_at	647.9914034	693.0333282	596.6955477	568.2300963	681.8536753	898.807837	639.2341899	733.8917162	1068.55336	583.4893409	606.9183917	782.4408789	1296.42659	1306.142346	1220.155757	1177.493879	1006.545031	618.5418333	558.2956754
201382_at	110.6978343	100.3676545	100.0641616	94.26034317	96.4765234	97.09452847	93.56909092	99.88929844	97.64397107	109.3988796	100.9997485	93.77312451	94.66063323	97.29928987	95.95689116	96.67933609	97.0025311	100.3472207	91.1144087
201383_s_at	371.3679733	526.9296012	347.6002936	375.4195945	365.9455006	293.3627318	390.1516728	360.0094687	344.4442666	402.8192497	349.9779323	322.2632282	330.3034029	335.8208762	284.8371056	337.7584354	403.0138729	309.8957949	301.8461786
201384_s_at	380.338262	529.8515305	357.0864281	499.6616072	351.2667968	524.3854777	487.4041179	378.7396832	313.9136196	481.8630709	436.2286292	386.501288	339.2518151	412.723368	371.5176378	379.7847934	426.8168504	370.2563256	347.8473469
201385_at	1348.3005	1344.26708	1512.526965	1341.91348	1467.328575	1509.113639	1482.05461	1511.969558	1874.847383	1531.113802	1415.871885	1465.742566	1734.857627	1489.757078	1664.009802	1767.480174	1635.550909	1576.02536	1568.465349
201386_s_at	906.9447035	1052.687981	880.805282	847.4653603	1261.42401	715.9025293	863.7784389	939.0924776	1347.658376	983.1759316	944.6768891	1032.620084	1435.358334	1340.842758	1307.31065	1555.434478	1173.496256	1014.245507	1203.742999
201387_s_at	3312.502461	1539.967575	579.0684151	1124.431661	995.8217422	1395.388532	910.8300504	2265.21349	904.7021228	501.6825305	779.8514038	453.6698141	587.4054258	877.5186238	330.945212	1356.335772	549.5659371	1097.026461	506.6746258
201388_at	425.88797	310.2524208	367.2378292	365.6111439	363.4030616	382.6392094	370.6163134	364.692498	458.8400557	337.5753646	348.5461802	463.9747406	384.108976	391.658513	457.4907841	428.2367386	389.9932	338.9895291	308.0482903
201389_at	4137.142853	2701.812398	2256.062732	2357.703486	3275.240985	3964.500977	3521.046209	2531.059722	4138.741084	3707.167178	3157.29911	3297.002637	3378.138539	3789.890014	4693.096533	3163.218324	3395.470189	3746.122276	3782.516752
201390_s_at	1872.33247	1891.078017	2011.671809	2070.429595	1676.473926	1942.769575	1868.659536	2044.491333	1819.28073	1944.568521	1821.927664	1914.710181	1842.215062	1877.88317	1770.946635	1718.282402	1679.240549	1914.436299	1685.124949
201391_at	392.7403957	376.8724119	342.7240165	402.3038471	393.2688614	642.9361246	381.3732349	417.6611062	607.1215854	400.124024	404.5059611	502.5451841	530.4534386	639.5259603	648.6968941	673.9622207	473.5237295	464.9102018	456.3991641
201392_s_at	386.9418272	271.6971882	369.9257913	211.9775978	223.5005365	209.4651308	271.144162	264.9007533	182.2800921	248.108568	223.6790115	148.321966	182.0450439	186.2992123	178.7863574	195.6326061	184.0979458	173.3372476	161.6945554
201393_s_at	482.5650702	338.6718882	477.3778225	350.2388668	316.8776809	258.3339432	374.1869629	368.5371818	217.4743759	239.3240495	271.470561	191.7173164	228.6105065	221.5813383	184.5615931	243.1351678	262.3192924	273.8327057	257.4632765
201394_s_at	325.0777202	428.0048312	388.0019852	469.2516817	368.8599674	508.7755856	373.3902469	341.0500848	320.6111002	455.545121	412.0306172	364.324366	365.4656015	447.7295629	419.8339579	400.9435592	418.9068909	415.6806263	379.5626542
201395_at	494.6881267	710.590155	665.4077871	744.4140996	780.0228511	1002.933601	647.8934622	710.2215973	590.3707068	730.5294537	634.312559	650.4946902	769.5873585	790.5632805	798.2034462	771.7444773	811.6664883	847.4205061	826.6701763
201396_s_at	318.6497207	303.0462116	300.1577089	278.7651478	334.7469912	341.4218862	243.5849508	311.3911274	339.6263526	361.5738156	311.8815066	337.9727075	325.439713	375.5918455	339.1560621	350.2121468	316.3851789	333.57568	315.8318409
201397_at	113.5641633	160.0957076	123.7786385	153.6689371	135.0479785	164.5951664	129.6865533	140.9893303	136.5231735	143.754466	116.0015943	187.5631522	134.2615563	136.0494882	136.2975306	134.7117361	136.1665703	128.9535481	135.8914834
201398_s_at	1423.840627	1634.538144	1447.545449	1731.640151	1549.026911	950.916868	1760.638954	1589.00444	1487.684237	1783.771963	1672.549451	1477.435773	1251.283503	1254.032938	1227.263475	1352.811038	1344.144014	1615.650811	1368.190489
201399_s_at	1392.718286	1589.207516	1367.698665	1427.165199	1718.849479	626.4498491	1628.575658	1428.333458	1273.54544	1914.055668	1537.423079	1092.958527	1597.217046	1587.744891	1269.747757	1638.103143	1712.908572	1469.053592	1824.787266
201400_at	1525.048562	1372.163516	1407.014857	1546.935775	1449.034379	1943.241162	1442.492045	1310.281907	1564.026111	1565.543028	1454.981841	1693.697043	1723.675556	1888.009196	1966.409063	1791.692983	1789.065235	1534.798623	1235.22574
201401_s_at	170.814761	205.3882433	138.4142008	160.3593723	119.3021801	147.290011	146.4672862	142.5266391	158.4495686	179.2848373	143.7790766	163.1822552	138.1127069	140.0317607	143.5826517	136.6534994	130.5314842	142.5093098	135.6073819
201402_at	169.3938483	191.4676339	167.294901	196.2221202	206.7759732	196.2661012	178.9859583	200.0015391	172.4697441	164.1073994	177.723284	192.7121389	203.3447435	212.434055	198.7846391	213.7722251	191.7690659	203.669147	218.1714204
201403_s_at	3308.530761	2460.746184	1623.938412	2026.306188	2576.441856	1972.668488	2386.045959	2231.071018	1812.358266	1828.721863	2262.796352	1447.115491	1553.244331	2003.61789	1796.563381	1916.466694	1566.762552	2082.937276	2037.8495
201404_x_at	282.5051513	367.1662151	355.6559507	349.8102556	406.8431051	388.1479885	407.7638896	425.4574568	385.8310245	387.2956912	396.5073689	391.8266307	528.5645662	461.0729927	475.6235112	494.8301503	524.4404909	369.3360464	454.4473085
201405_s_at	1472.868552	1030.96943	914.5017689	1056.807581	930.7297643	1636.433204	1125.946291	1160.963894	1570.368419	1217.695996	1216.589794	1448.726246	1496.907736	1760.870682	1791.457199	1399.524621	1314.601946	1283.417087	1091.359726
201406_at	5108.504387	6171.112632	5881.114322	6545.826479	5632.113247	5705.125902	6680.898675	6205.359307	5293.101364	6162.961089	5876.71877	5438.674776	5001.114169	5236.705993	5069.10258	5437.072314	5400.031576	5595.226987	5670.059136
201407_s_at	118.229634	93.55914181	112.1636829	112.5171785	103.3563904	77.27320504	93.05957146	129.9904784	129.0497541	88.77829181	159.7792115	162.2405089	86.43123748	71.62091213	91.16877678	90.63804834	99.06952312	86.70061652	79.76460173
201408_at	160.7260598	189.1963669	209.4240838	197.9290344	179.7127956	196.7212736	177.783548	198.9899608	172.8303317	162.0135321	228.7603353	207.2219212	173.9993247	181.5035747	152.3934123	176.230785	190.7465471	175.4041606	182.0464328
201409_s_at	225.7822237	233.3044884	205.4192916	259.128586	261.1710439	171.6258129	246.6374172	262.6802816	247.4359574	227.3101325	280.6734159	252.1871308	182.4913381	153.1653386	164.448151	182.8954644	210.6957669	210.7243016	198.1120272
201410_at	768.9879665	622.792353	758.0166542	690.3735831	549.7625123	440.0113734	734.9030589	776.0391253	645.8813795	639.4390555	740.8994023	743.2929027	693.5493746	700.2002245	626.8182724	530.1874126	660.6666601	646.1657078	635.9591882
201411_s_at	448.5535534	327.2416881	359.4034837	328.9540212	349.5953132	302.7720676	381.5536757	328.4120549	361.0834643	385.8345201	348.6400958	381.2837738	430.0989887	367.3763694	369.8938653	361.1855803	319.6984892	333.4675359	355.0141237
201412_at	1192.993396	1217.036564	1150.099896	1084.228655	1016.086905	846.9191892	1296.257218	1000.031568	857.6606983	1427.319687	1080.457506	927.8455059	682.8388897	834.6481427	723.6674685	775.8093618	849.2610732	1060.319715	1052.440543
201413_at	407.4492176	401.6789559	369.4246419	389.1474277	455.7978189	409.4057064	441.391801	422.1475271	362.3981928	352.9006663	459.4695141	415.2204348	389.1709946	488.0485583	418.8072273	372.6851378	414.4705231	415.6990604	382.8191539
201414_s_at	512.944727	586.811641	484.7393835	558.9770717	568.3346939	650.1824138	468.0087962	536.9151285	615.3540657	558.0138237	503.3406731	584.4319079	598.2108656	549.9688609	566.9107334	608.9168068	572.3163328	579.4871664	464.5707022
201415_at	468.3175338	326.8028832	386.4848858	286.273217	335.0684601	427.2921355	327.5739118	308.3051591	346.6373038	332.4886805	301.0267396	344.5461128	368.3302274	405.4282224	431.0658293	349.0957371	348.4509608	354.2276566	307.0368619
201416_at	857.5032614	724.8268014	654.727471	977.6207585	899.6418214	692.5490372	663.5089756	761.1678053	459.0757552	754.1503527	769.1185164	667.2986683	646.083138	547.6774254	656.7899734	851.5010168	687.2955715	872.1423897	887.1236466
201417_at	1799.452673	1579.031247	1508.712155	2374.416948	1958.081599	825.9227416	1424.140072	1862.133352	891.2648555	1433.802779	1985.246228	1362.331434	1262.973808	1338.155014	934.2709592	1704.822824	1393.332714	1734.564807	2564.243135
201418_s_at	742.5641982	509.0459173	422.1129056	630.0116527	718.8700382	522.9875841	471.3950039	565.4784764	334.8518778	686.4420426	625.9228397	520.3443752	401.7536617	586.2869454	464.0218672	569.4536818	473.1093536	577.6244471	666.9201263
201419_at	334.1722154	364.955354	483.0192809	404.4936168	306.2078577	447.2383691	380.4409253	411.7693929	400.7898761	312.1095726	383.4468836	428.618557	376.7024476	331.7506905	417.3772058	387.1055206	411.6755497	389.9320229	369.5865642
201420_s_at	588.4553252	517.1598688	502.1224112	494.4214119	626.0446245	526.6736299	539.1702766	559.003993	684.5151943	509.1954622	450.7183777	538.3543564	672.1886665	697.6154224	703.0436411	727.8274849	636.9616088	580.1504398	590.0543735
201421_s_at	476.2775836	345.9718265	365.4101886	384.1042139	490.1003269	419.1974287	384.967477	418.2639888	447.5156929	374.4802321	366.9974782	449.7346926	502.9510452	499.9738217	467.5314689	473.6041188	427.725933	406.3562678	437.0266607
201422_at	244.3196622	318.2341212	398.3410318	271.7904841	320.0291589	294.3016088	301.0771266	283.0582682	272.937393	292.0734439	289.8083872	238.3993117	252.5013048	260.7543055	227.5105254	237.8784422	241.039896	269.0126785	272.5689364
201423_s_at	513.2079745	362.2142023	433.5847539	408.7060513	482.1756597	441.0799916	429.2933414	425.3994388	419.703853	489.8615457	404.7955828	410.3381606	436.5266013	435.6312179	435.9535187	504.2073801	439.2962803	495.0375968	452.5970229
201424_s_at	60.1066997	51.20793443	76.7071487	64.2032035	57.18787475	41.97130457	65.29649691	66.90175071	55.12585033	56.64643157	69.46326117	69.64032837	52.3469841	55.03093434	51.3222886	51.04578859	54.04651353	55.53386672	54.51009458
201425_at	531.5723585	694.0611719	599.260361	951.1653815	627.6081388	814.5029646	717.0254888	690.6610308	496.2587829	798.2841403	642.9747543	553.6377972	516.1549608	527.6195088	403.1282315	373.840976	612.3611108	613.4831121	625.8455425
201426_s_at	11366.01136	11834.16579	11406.31878	11009.2162	12631.36462	10154.34999	11243.92558	9814.218182	10835.56797	11104.54993	10826.50919	9823.956961	9924.111195	9091.742304	9004.435468	11872.00018	11184.22859	10775.43885	11890.79828
201427_s_at	20.21534703	32.2687849	85.48283713	30.12998683	43.10161785	21.32185146	37.93168474	22.71948276	24.97809448	35.39768199	50.2798643	21.38256896	23.03712155	19.97160136	24.24538338	23.41999077	23.454837	24.52259006	24.7714791
201428_at	63.35737477	76.58602884	63.47249308	67.17618419	64.33838606	64.27809954	64.74484123	69.16190431	62.98755602	68.5497368	66.7777699	61.95398225	63.67951678	62.6010574	61.90395837	69.84844874	64.93164332	64.91316175	61.705208
201429_s_at	12349.21303	14207.10809	12486.26465	13435.81431	12937.40933	12729.07395	14024.55374	12233.49481	12233.00482	12198.59106	11402.22942	12164.1929	11411.30196	11631.22171	11860.4234	12163.16049	11713.80802	11068.4857	13571.50967
201430_s_at	167.7985429	262.5621921	127.4727702	313.9363727	409.5398444	295.1697294	389.8035636	211.9174645	705.3548703	654.1641954	449.202742	393.6664281	431.4886436	254.4352257	638.5079343	433.9936901	422.4461541	437.8434805	546.445909
201431_s_at	599.3123697	1236.57588	413.2020707	1246.49793	1466.229794	1157.394856	1050.581855	766.130967	1884.729652	1632.371267	1384.324887	1274.186882	1136.008876	651.9112717	1536.658645	1121.150268	1336.556298	1906.208947	2195.979838
201432_at	1087.961606	851.6224277	828.6470192	620.951782	1089.486851	859.5829375	761.9322051	795.8611713	783.1217037	842.6914492	745.4107961	547.8848201	734.9072641	645.0399101	504.0516089	690.8375758	667.6952544	1000.510919	823.407638
201433_s_at	765.6894228	850.2456945	809.0717199	826.6772717	853.0982003	922.7503514	807.1331092	879.0145419	995.857831	748.8890426	798.2384634	945.389781	962.2989498	951.0066519	1236.740992	1066.373287	991.5728988	1007.704797	892.433063
201434_at	549.798952	586.1538883	496.9319914	568.5575021	520.6804375	620.419931	555.6708511	533.1205433	542.6383009	597.5460342	506.305352	524.1159969	575.4043293	589.4683108	595.8786624	569.9994604	547.2581743	532.5953466	548.8164516
201435_s_at	860.9378414	538.7380138	613.8403971	602.9274159	741.8708751	302.3545404	730.5252736	710.5020632	878.1247247	475.1599415	658.0542511	681.6530977	751.7014587	448.6239278	630.4894904	629.3868034	656.7952975	604.1430321	659.9138517
201436_at	69.80945791	44.15312466	56.10112558	52.26672123	60.456087	43.65364747	51.55300503	58.7261735	60.57878677	46.57942252	60.61311331	73.80327045	71.17929997	47.13891446	59.49987528	52.4543139	55.35535715	49.23773632	51.66878269
201437_s_at	178.2755765	116.8915059	151.6093988	131.4393806	168.6308106	71.58335532	147.7625247	138.2549659	224.3097173	111.7921592	146.0784395	160.380784	132.3713271	78.01913349	112.2506278	132.3569366	134.1075464	108.5100633	105.107137
201438_at	96.47555733	117.5273067	105.9152389	100.696697	88.51186881	97.18346187	111.1994733	108.1773068	104.3021669	107.5089049	105.2367745	99.73076575	108.150487	109.0335503	111.2360129	112.1305279	101.6561801	110.4911636	109.327749
201439_at	279.5779741	247.8493737	247.3652935	273.8128593	194.6946434	293.6480986	241.313946	288.2379664	285.616015	316.9210493	270.6609132	280.0568447	285.1594551	301.713503	325.8387745	270.5798749	301.7673145	289.8228976	276.1910389
201440_at	380.2727969	348.738859	343.7680824	364.8137257	349.0041951	435.3807733	333.6786086	318.3294319	396.6293375	379.9499884	325.3379296	397.8968112	403.5038247	409.2511215	427.5717703	396.6565728	402.3088348	376.1600096	321.742871
201441_at	1043.261453	1115.883442	1234.435553	1229.449403	1091.799554	1441.235919	1052.770808	1235.495532	1120.392453	1278.236747	1143.02586	1170.482948	1035.213314	1294.411023	1295.741205	1174.640567	1090.745826	1132.826032	1146.561523
201442_s_at	43.1056977	48.55397786	38.50456721	38.52815838	42.45796017	47.14520861	36.43185347	40.56466268	41.46682908	38.41942329	38.23564939	36.71037932	44.09348783	41.94891546	47.78700863	51.06192891	47.79948594	42.59653366	38.21910727
201443_s_at	1306.068856	1227.393982	1176.977998	1120.630217	853.8311418	689.2006684	1192.444569	1162.111501	1005.837821	986.0252897	1498.640371	1176.728279	799.4837124	651.2398589	656.3463446	832.3850542	895.4318007	952.0220713	813.9640642
201444_s_at	1117.805959	1230.896526	854.3100709	875.2098215	979.6857204	492.2189254	1164.645007	907.8156734	753.2439692	1025.730484	1061.751529	711.5463147	762.4773765	680.0655158	641.1344549	836.6951298	892.5190273	866.7966139	979.2700446
201445_at	894.6418183	1332.308316	2143.983115	1310.03951	864.3161117	501.9816457	1197.839691	1189.317386	1258.318117	1149.487485	1435.249514	1222.513804	951.6970918	867.293568	511.7481176	871.2528821	771.5781608	769.7235156	839.0043417
201446_s_at	334.8151557	550.7430297	432.8549235	590.6858013	483.2167068	294.5777751	442.2644375	396.0134493	412.682632	540.8896451	535.0458518	409.7197403	504.4844255	464.2183903	439.1274777	436.540964	493.0914042	480.8270036	442.9987261
201447_at	153.9894096	197.4683367	215.8276662	230.4632952	237.083726	162.2733912	185.7554526	214.1845397	184.0042155	194.5157346	265.8731344	236.7084701	234.7346114	247.2188393	211.0052331	186.4709195	248.1760124	223.0555035	216.1500295
201448_at	170.5755447	197.8603377	218.4973886	309.5258524	165.7305842	145.0552461	195.0162197	201.845924	151.3848064	188.7796683	259.7222397	240.8156438	186.2286912	182.4794169	165.6203	140.631589	201.6059289	199.4760843	214.3798013
201449_at	59.5232582	66.90889697	72.73004756	96.79604023	63.53335699	67.97818078	55.96275256	75.71908043	59.8206853	59.5659898	77.73661024	83.62416002	73.37366827	79.53175136	68.34118437	66.0466625	77.11933908	76.75775112	71.22347083
201450_s_at	135.5655517	112.3601404	158.1603829	242.5325854	111.8881524	94.30952783	144.3436703	166.3690014	149.8591731	138.141226	256.5434265	192.6140229	168.2602896	122.9673917	146.061932	119.5090323	163.9470601	145.136887	135.1181883
201451_x_at	72.17651552	86.36939797	64.77355925	62.30798669	59.52101599	64.35154867	81.13766266	64.70388605	62.01448417	79.32083448	64.03104464	64.66767451	55.81077406	61.1269123	61.98870378	68.98243518	60.25238842	67.32924752	68.57549905
201452_at	107.3922908	96.76548981	103.7623507	91.85591732	85.29964819	71.38790056	91.96745679	90.95466491	91.86384552	101.9161357	96.04858383	85.662784	102.9008779	105.3110181	96.13628416	93.97948513	93.3782349	89.69338481	94.99012381
201453_x_at	2076.233906	1902.612896	1936.265224	1969.73305	2188.156079	1899.644921	2070.856134	2013.852383	2286.295914	1759.161987	1868.588254	1936.583783	2153.027274	2106.037654	2024.965521	2184.985417	1952.83479	1974.8275	2073.460718
201454_s_at	580.0605397	384.2062449	384.6494872	429.1910021	445.9531959	635.3278342	364.537587	341.7564467	415.3028079	498.2298305	421.3437147	402.8117587	460.8094598	356.0132865	495.9812881	520.5550713	461.3575751	514.8391505	454.4579268
201455_s_at	325.7688646	316.6875043	358.1689528	324.0670848	336.6785149	382.4878004	280.3296693	316.5872506	329.8208579	351.5028795	351.399312	328.0192264	300.1714494	322.6865515	292.9261922	310.6583372	381.705989	377.916334	329.9872924
201456_s_at	508.7581185	476.6967801	501.1538918	432.7946585	601.8898661	366.6493973	451.1935996	558.5025636	719.3315734	418.5139666	528.1455911	725.5239151	662.4549836	531.6679266	620.8881253	645.3583329	687.0449053	563.4267331	686.8143076
201457_x_at	1300.351809	1143.809347	855.3380679	883.8918023	1250.348292	1080.133492	894.3462345	996.7780637	2022.811496	1035.776204	1159.131296	1468.801434	1797.080883	1490.051201	1827.956405	1773.545233	1489.862217	1225.427306	1285.676058
201458_s_at	683.7446661	538.7264539	538.5864698	583.6671566	642.3799302	552.8777496	535.3661354	582.6652515	823.2423568	477.4839106	725.5477865	880.9119686	705.8046995	583.9176931	698.6990355	707.1306196	704.3237355	652.7517446	701.2460538
201459_at	767.0894343	603.8924563	584.753313	602.2605017	763.1764928	1024.583193	630.0428964	642.7653845	973.2732015	598.2148591	637.2881989	968.0292081	935.6561384	1245.322214	1264.470641	958.667976	858.8086112	730.7506854	680.5053824
201460_at	381.9902149	319.6205997	429.1144683	388.869929	453.3236074	397.4320497	376.3487511	364.9000185	304.461016	364.7204968	339.73374	374.7544314	337.4237663	403.3297352	405.6970307	340.2851411	383.0473999	432.0329892	437.174643
201461_s_at	79.82959151	42.11780816	91.98517531	63.13158717	78.46392385	55.23846952	57.38102143	59.51349528	54.27182433	61.6844092	65.67219954	61.42816378	60.34120257	62.17822654	61.94231427	50.45986869	61.46716278	61.23794873	60.06269236
201462_at	1055.621504	477.8175813	905.173761	573.2783001	715.1829441	328.7644351	214.5875193	722.1163114	618.2236708	956.1944503	484.9502307	817.3376611	836.5814318	676.9017587	788.0235755	469.0720395	751.2026769	966.9021946	817.9185755
201463_s_at	2344.039863	1919.198287	1347.233033	1219.683414	2891.473528	3094.383518	2206.488716	1828.684367	1836.719869	1908.440819	2148.386721	1852.202631	1803.978541	2370.91082	2568.450316	2672.695826	2385.032434	2797.821601	1812.64261
201464_x_at	367.0977658	487.0607334	490.3848199	405.4817764	325.5808037	380.5203904	491.3093335	507.033289	355.66036	374.1263029	419.2406069	333.132353	434.9611969	363.8249065	295.0648908	266.604889	246.6692904	335.2557665	394.1779074
201465_s_at	159.7188054	140.9989443	132.2157027	136.1451453	101.4267238	137.4149395	158.5945486	134.3097087	119.6461631	139.12759	131.9533164	118.9564634	143.1671888	141.3533062	129.8896071	95.65501261	87.89365559	98.74019459	103.3172662
201466_s_at	97.17966201	111.3889835	144.4220184	102.9670414	90.35712506	92.32626259	143.6991588	139.6989628	93.49532314	89.96773989	120.6033633	105.5495638	124.8248964	104.7713761	78.5653078	65.55012223	63.78715963	79.79111634	90.97162438
201467_s_at	1086.730718	993.4636102	368.3404142	239.6672217	845.3085832	1084.194533	1124.23276	745.5021497	679.5944994	568.0120208	916.3735433	478.9805286	434.0263885	590.1981659	564.7834993	1104.586118	572.2170052	1113.327531	517.1921746
201468_s_at	1473.930841	1312.337205	478.177022	342.6761367	1246.6608	1360.505305	1305.168623	1100.461815	844.4907378	652.7884739	1156.278923	672.6853424	624.5433725	778.8970463	892.1386343	1356.06481	705.5493013	1427.382984	589.0642558
201469_s_at	776.9896106	536.852407	817.3396098	598.6280452	797.6045861	446.4387206	719.8816191	669.4227969	681.7125822	717.0866923	719.7728119	578.6941156	677.778652	778.8688198	655.6963143	712.3135273	798.226664	760.3632009	838.8219304
201470_at	3236.595543	2634.232283	4156.42981	3069.805103	2765.637414	3133.203878	2992.984751	2516.07469	2165.88831	2516.734643	2587.714988	1898.839817	2578.459914	2289.825403	2573.318337	2662.104599	2627.295202	2153.769665	2024.71159
201471_s_at	3371.75284	2653.033792	2932.838559	2233.066643	3816.996309	1158.43011	3624.400256	2959.411992	1394.770537	2330.292077	3014.11828	1827.396028	1340.204186	1905.858124	1187.976925	1970.765548	2173.194068	3600.690532	2869.681999
201472_at	796.2878393	631.4290912	705.5567029	626.066417	708.6593858	760.1569269	764.6379008	770.5214912	1055.880262	770.4208265	761.7730887	900.9258239	1063.366278	1078.633685	995.0238478	1007.403562	913.8810183	715.053707	674.0862811
201473_at	155.4777431	160.3802487	199.384317	177.226695	171.0680979	159.723375	207.0777072	178.510184	124.0789533	213.1323223	180.6243962	131.4924145	134.2678305	193.1895584	114.9517595	113.5235027	132.5066615	148.8320642	171.85085
201474_s_at	398.7133056	264.1022619	404.024425	201.9178338	360.0633758	302.1304331	262.8343914	240.5837992	258.5669877	278.1884494	274.6921815	264.6982222	176.347546	222.4369155	252.485653	225.2056809	252.0340962	284.9834223	297.2557718
201475_x_at	617.8019674	536.4808364	561.0527395	582.0834748	565.2479802	610.4590854	668.6781853	571.303128	724.8807208	593.2861689	553.8770285	679.0784744	716.3870957	825.6612794	808.9799057	709.2418528	642.8827826	596.6665267	615.279834
201476_s_at	261.6699131	238.9991463	213.8266651	223.2616203	427.5279379	294.4376238	233.5696323	259.2158355	529.1862081	295.2112529	286.7002521	446.650159	678.1167931	526.6399785	550.3781162	671.8720629	499.4112616	255.1278357	368.7556817
201477_s_at	350.8439539	316.4428143	286.7630085	294.1864171	509.3880416	899.4771072	298.8096326	339.7073355	817.7692138	315.1036254	400.7730586	772.9093282	868.2320244	560.6681621	814.1286472	679.5147864	627.0915177	366.1493692	436.9901939
201478_s_at	340.027731	335.0277204	329.1758925	323.6879424	461.4088362	397.7118655	354.628197	359.0701388	418.4064159	385.8118912	383.0556193	409.2323879	401.016216	514.1210895	467.802415	485.1597814	401.1718988	418.4044208	410.7196879
201479_at	602.4572522	518.3224179	605.6440508	564.1975161	661.7705027	713.6397645	533.4610414	629.3838023	879.2212055	538.8929409	653.9948394	701.6976124	921.7868112	640.7151487	946.9833375	857.0838435	682.6357437	683.4170796	701.7063119
201480_s_at	315.1411909	364.5488858	328.847689	381.2245082	406.3091855	393.6442784	339.6151784	371.7249651	349.99145	406.4578138	383.5834907	415.7321646	380.0355123	426.2865979	416.6913466	393.6557285	396.0128828	402.9170299	433.9775487
201481_s_at	462.5794884	425.6005069	557.3460923	633.2810896	633.2995101	590.244322	564.8190493	555.7723418	508.61331	544.4710109	512.2210037	479.2686222	608.5066745	607.8782256	632.3779321	523.7450001	591.5511336	640.1627071	542.41039
201482_at	608.8035792	605.6330767	627.9080759	592.740704	833.346136	641.6935487	580.9277576	571.9259437	712.1016125	826.3166662	675.1726225	760.0764626	479.6273248	499.11344	545.5097176	530.5331207	649.2941619	817.0742413	842.1668271
201483_s_at	430.969438	515.0942824	505.749655	558.6706335	408.2325574	568.8907931	505.314789	511.5053748	454.9665952	535.7461305	501.3972211	459.5792923	499.314587	553.0752457	492.4832779	496.0688017	462.6487541	484.6462424	445.9059907
201484_at	247.7921793	301.0221463	340.271836	327.3751303	315.9076019	319.0508013	282.8461706	304.8372601	290.6209842	294.2014274	308.3223599	278.9942727	235.4875394	260.6782221	269.0356408	298.4154983	302.6359545	296.8652442	270.744816
201485_s_at	572.8025771	693.4574433	533.1612187	623.4177898	685.0255512	484.8649098	651.0833679	650.3805539	647.209522	762.1313292	711.9647844	631.6380814	683.1010504	552.5169543	572.2532959	584.8191211	728.4764201	633.3137034	752.4394886
201486_at	318.3479509	427.0169596	349.4648114	374.3656102	345.1125652	265.6412315	361.6436491	402.7975453	419.188034	341.6166537	411.10157	357.0554399	302.1429672	274.1091389	231.324156	261.6292399	356.5705362	284.3485697	304.9643293
201487_at	885.8191868	498.1675899	206.7347631	510.0034235	567.8257071	772.8031926	570.3917983	704.5380389	547.1793722	564.7684181	376.5848111	357.3921973	1024.64964	1011.806597	763.4494748	839.5133832	865.5216311	397.8637992	477.0603822
201488_x_at	850.7944166	999.7903096	981.5846568	1159.234659	1046.469558	1395.048568	1000.859249	1201.509385	1095.489094	954.1949275	1163.151529	1228.694549	1386.846112	932.7068002	1150.96726	1398.676015	1325.512812	1221.900122	1039.033128
201489_at	468.6103863	367.3635816	330.8691577	283.1024077	313.4053995	406.2929114	310.4474668	437.6193081	422.4014372	325.6677548	371.8976489	382.8936384	494.5223269	424.8812796	470.6019783	408.0560385	318.3011999	391.2284604	321.8152929
201490_s_at	302.4999026	226.285023	216.4079573	198.3765227	296.2063238	194.3489448	232.0605014	307.0605806	300.804764	232.4983334	216.4304542	239.4888935	329.6438184	331.5030558	308.6022651	301.8492012	225.8962659	246.7061086	211.4059608
201491_at	1106.752482	1030.866199	737.7459679	776.0746503	756.0759847	1436.571661	917.5943507	831.0568563	1367.804321	1008.985692	776.397781	1010.05483	1438.254347	1447.566156	1646.196608	1471.000868	1040.509625	945.9286369	1033.061361
201492_s_at	11820.31477	14964.13928	13883.79897	15026.73363	13705.39898	14062.54958	15104.44817	13252.4489	14918.68424	15230.84255	13980.13944	13852.7844	14183.05199	14989.59168	14689.6748	14507.36552	14709.3849	14098.29527	14926.16982
201493_s_at	334.3440343	383.1796622	403.5511593	404.6357925	233.4523842	275.3029804	263.8540372	352.4439241	370.6124255	325.0264163	389.6504344	393.9524215	320.9990366	233.6495016	285.8112453	271.5668868	330.7221481	298.8348532	254.5777001
201494_at	1704.804127	2898.404586	3320.548837	2302.367038	2101.002413	3691.436167	2910.285624	2601.612784	1769.481271	2322.9721	2914.333676	1323.765704	1652.244879	2422.734476	1240.922702	2472.392418	1660.978369	2110.046362	1777.088836
201495_x_at	80.89659929	74.95220639	59.05472215	63.42608195	64.06289783	58.6970298	59.1990184	62.05486146	62.50069098	72.03472157	66.26881252	62.89886566	50.11591332	53.93523144	56.69931701	60.01639913	55.51300392	55.82794186	51.36601488
201496_x_at	44.99107763	44.96319683	41.10258968	41.95867797	48.5790699	37.52279075	38.26860001	36.78301754	42.00833582	48.07928273	45.19757798	46.41923668	42.3482398	41.63283784	40.87575889	38.80458235	41.62004513	39.02533438	41.21507638
201497_x_at	183.4486961	246.0265068	203.9988345	196.7366581	225.8557684	197.1695101	221.1303203	228.258893	196.8422242	168.5939068	194.3503348	207.2306168	199.6784069	164.8327551	190.0224675	176.9942808	189.1954647	180.4788117	178.0494277
201498_at	320.4675787	211.7976529	262.5758391	273.3458383	221.3231545	283.3846852	231.7741921	215.6575125	244.9693168	187.4420935	304.4819224	302.6912296	278.2947228	262.0486262	269.9204714	234.642399	284.2031211	282.8399666	244.6239183
201499_s_at	921.0631693	847.2746452	716.0530888	876.9305035	981.99195	1067.978769	714.4453449	785.3972734	918.3752597	852.246403	896.003703	942.9208399	1014.542016	1047.950126	1134.624075	1068.178924	1043.237077	1033.913421	945.2166908
201500_s_at	611.6583867	748.6712444	965.8105723	762.8639574	779.6573159	645.1841808	885.8103167	867.8251526	787.7530755	781.8456428	811.5167205	784.4009693	656.7013489	565.1644317	741.6250585	726.1732203	731.5665113	675.4115497	757.6888894
201501_s_at	211.7811917	209.8370169	223.8717197	202.4040643	202.4580227	165.5601328	213.8313553	239.4614877	186.1918425	135.2311157	247.0155745	231.052747	177.4694844	175.8632706	161.5273306	190.0810104	198.3687662	187.7910869	165.8911648
201502_s_at	1218.041527	698.5088238	1252.225982	841.7039367	835.4632285	888.262283	763.1277303	640.2567321	744.4293632	915.4773379	709.5611788	765.1047412	544.608629	1325.983775	697.9554725	597.0106018	771.3464078	1111.643275	1138.784638
201503_at	852.3366248	609.0303458	720.4241842	683.2919536	468.4816963	578.1033478	658.5163043	742.4689562	897.8859952	519.6857868	776.5266267	908.3179534	723.7354508	696.6965864	671.8079912	708.4282896	638.9623567	615.4391645	596.5234339
201504_s_at	460.455609	477.2840475	628.4811083	406.6751376	421.6827902	256.1770671	326.4975956	485.0043444	586.2964506	430.8159551	437.2186305	393.499585	519.9363786	523.3625364	479.1434024	557.3072922	481.7847256	391.657766	484.3648475
201505_at	979.1033568	1136.550697	813.9586304	1095.459319	972.3278398	680.9393642	1123.369473	956.5346488	777.559274	996.399796	944.2242882	831.9430115	677.065101	718.3961242	589.8040164	475.3632218	729.8376228	742.3475316	885.8373499
201506_at	2285.219059	288.6215488	1270.501783	278.1584719	2826.425969	1215.423161	418.3681114	731.161971	1477.914203	518.8530848	561.0136814	363.4138054	1529.776128	605.2540163	1453.251173	403.6202469	1859.868722	1430.425913	1628.287578
201507_at	694.0145089	612.7671205	589.247423	728.0666452	555.9191783	542.1375919	497.7093393	654.565148	573.2769333	534.2471271	612.2451991	657.4404608	580.9585063	541.1022098	553.970531	502.7575431	556.3538191	531.0679324	524.6030633
201508_at	794.9255047	1347.60247	1808.715873	1452.096461	869.2291073	2194.297753	1186.344344	1054.209016	751.8495086	1366.599549	1081.035717	881.1127761	1047.06453	1226.156182	1120.340632	1195.277291	1662.949281	1103.14283	1415.385192
201509_at	311.0256288	301.071097	321.6943943	324.9171704	320.8808927	373.9841472	311.4650807	320.1573701	311.1282753	328.27819	304.4868588	356.0061567	319.9185417	323.6942707	353.3034125	279.2154642	307.4651067	299.4058077	291.0514516
201510_at	54.47036663	50.11774148	57.30063527	61.03324551	76.2908677	66.39856024	58.34208819	61.72607267	64.12766084	65.38386008	60.44421115	58.2797498	67.54914041	61.24192013	70.98308684	67.60759452	63.45672643	63.05760608	66.30709048
201511_at	313.076498	367.8208913	368.7743208	376.0136745	406.5669458	370.3428461	354.0316076	344.5369126	348.8599403	425.5018885	398.819027	403.6156279	437.8178013	414.8859622	437.3504111	397.0251898	398.218347	373.439569	376.1413559
201512_s_at	347.4128823	337.7998292	285.5136168	296.7053286	326.8868873	271.7955385	234.7649464	341.0744794	351.0124609	333.6216519	298.8726169	298.0036946	341.6197487	275.7275873	350.497489	399.4364215	369.3224859	302.7918474	348.9915475
201513_at	101.9465622	96.46175737	138.1910334	96.45476615	101.5669312	104.4752892	82.89295586	90.84045524	93.07714533	96.04427877	106.1267599	94.29266548	94.95892081	101.5603449	90.26780962	110.3375319	101.6336909	86.93012021	79.56202023
201514_s_at	788.3407798	633.0655183	632.2642613	656.9638123	877.7663714	531.6970821	704.8233181	632.3529047	887.3419484	795.3949071	724.282302	654.8345638	966.2315924	778.0625705	798.859893	956.3143724	783.6237431	684.4557917	752.6946323
201515_s_at	804.8037733	882.4730015	1270.86654	956.5022654	966.22376	986.4894601	807.7198658	1025.265449	894.7365282	819.0250128	982.4612489	929.0975453	1077.928765	989.6702125	1059.194847	1014.014842	981.4526739	941.0289423	898.3720717
201516_at	659.165987	724.7041151	613.6955268	587.8344105	677.4022401	812.5486279	662.9068505	670.9592984	843.3563326	676.3681045	621.6888983	765.624071	772.5419693	760.2722014	921.1958164	800.0511743	630.7844881	658.0689991	646.1238054
201517_at	400.2009214	350.0271661	334.9504086	356.6579403	367.237479	269.6183053	345.2241566	352.0257071	326.5391665	319.3063387	367.597862	331.5059011	307.0383259	323.0086059	239.5322923	312.6753238	330.8443887	363.8124157	344.8822546
201518_at	518.3463925	467.5762812	449.8517977	626.0673126	530.7795784	407.1769184	412.5273999	450.125376	651.078711	563.0995968	525.7276918	682.79233	697.3430361	784.6875298	661.0397615	560.9954908	624.3781123	457.0418366	496.299959
201519_at	379.7980136	233.6774679	324.0687846	343.304334	322.1162024	292.9127834	319.3441007	319.5745761	394.3610217	287.5533546	305.6973902	374.0968685	314.501836	322.4590595	328.7997096	314.1875141	285.3609046	287.4719192	290.2409724
201520_s_at	861.4581365	748.6548228	620.6809161	656.8178471	760.1159688	744.5387025	760.1090822	696.0221928	739.1139181	564.8699543	732.2379838	726.1666413	715.6806739	599.3040823	616.1262541	743.5233176	733.8780684	678.9764819	635.2914815
201521_s_at	436.2841714	324.1797547	297.8781054	293.231408	406.3963793	295.650775	348.7746136	341.1479993	363.1698961	351.7084289	361.9719611	328.6272925	362.9611096	402.6133934	353.5084978	351.9478292	345.820745	330.694394	402.6788643
201522_x_at	1012.088397	1252.538905	1338.138423	1341.900683	1302.237525	2504.448385	2281.722782	1074.932227	1255.885619	1190.163249	1348.916557	1010.736087	1394.199352	1279.485635	1755.194589	1562.331858	2040.586735	1626.63385	1264.9169
201523_x_at	709.6156544	696.7364528	730.2748589	609.0015961	722.1004723	464.1586278	695.5885487	662.4540359	801.3007795	692.8740628	666.8368123	625.019149	903.2826518	789.6948421	721.9892641	852.5114058	776.6317924	650.1591619	765.9917928
201524_x_at	1196.807452	1219.009537	1444.455081	1392.369014	1643.030742	1031.52165	1457.052193	1284.716367	1711.490415	1157.680218	1468.132724	1498.095225	1827.174713	1666.686712	1579.90716	1656.087755	1741.416809	1511.838348	1460.008684
201525_at	165.9501071	270.8095034	231.0930744	330.5821396	234.3048575	169.2656289	253.513501	203.3296179	268.7480487	294.6617855	292.1053388	260.4579295	167.2556575	165.6408345	166.8894313	135.1382273	166.7670835	218.49593	217.0302687
201526_at	572.0527704	538.6894637	555.8073246	847.3683812	719.1309441	757.8894343	625.4624802	626.8786512	469.0575012	707.5245627	625.5453975	598.3264026	536.6663336	594.8203403	570.0339796	532.4935179	624.6371882	672.890661	684.7048603
201527_at	2354.588027	1974.629759	1717.509937	1680.037459	1872.237836	1601.59698	1968.878526	1809.315384	1599.958916	1968.846605	1657.565913	1597.248272	1385.556516	1497.208982	1422.829366	1416.828882	1403.768686	1369.768259	1611.806462
201528_at	683.5376653	532.831837	508.4457524	506.6106055	528.2853805	629.7758727	461.7852184	491.3327615	869.7676845	460.4158699	503.294833	817.1506087	849.7082659	721.3309734	710.3994161	906.6173867	645.9013985	450.5181174	574.8136308
201529_s_at	738.5449514	544.2288356	512.6957936	459.5330552	580.8823301	852.1127136	404.6246018	514.9329379	863.8604072	597.5770926	554.4343148	764.2562518	1148.030962	986.113216	970.2922667	1185.731291	825.3479489	551.4780532	675.626721
201530_x_at	6959.422343	6843.461607	5957.383343	6125.810432	7162.890861	7364.515054	7370.592757	7027.101815	7631.950769	6817.678674	6995.007809	8195.817498	8379.220819	8497.881158	8631.176493	7914.183587	6924.07734	6733.117816	6804.129307
201531_at	207.5620114	349.7220282	300.6777075	304.7442454	330.9788266	333.3463925	462.1383281	351.0022511	346.0734644	343.9333548	432.1574368	310.5231208	352.1408772	246.4427387	250.7354319	224.3362448	329.8021432	298.6448246	332.2563377
201532_at	1275.763919	1082.687539	1164.048718	1277.392244	1226.87496	1154.722389	1141.009368	1359.493	1665.861184	1256.421707	1323.128955	1374.597045	1548.207983	1434.050296	1374.448264	1543.32116	1403.59533	1272.162821	1235.318217
201533_at	990.5998427	759.6583303	1070.282049	906.8647011	623.3479356	507.989674	1029.364609	1431.280132	819.8166323	544.5431911	692.4724274	659.7659726	553.1227186	523.9603211	424.8908019	494.5051133	659.7244466	553.617206	619.2837664
201534_s_at	68.8205925	66.78190951	95.12342933	82.0582383	69.99528397	68.16699781	84.26215074	70.87245838	65.65166015	81.89859334	89.82722367	72.896426	71.32617797	74.3888914	66.06023759	75.32777083	68.11855073	72.38417275	66.26837012
201535_at	181.3451751	167.5859243	210.7355558	178.9060912	126.5800193	139.8671302	172.5123497	196.5938353	171.0935501	171.0951818	196.2069631	200.2706582	167.7363047	167.4898187	158.7361039	144.7040922	166.1314957	161.086442	142.2256817
201536_at	900.610127	676.3848756	599.3295164	534.2983341	635.5769062	585.0486708	582.3405512	629.756954	450.424464	621.3548952	609.6419622	552.1313825	476.363892	581.5569061	486.6384562	470.4301189	440.3459437	660.9782987	681.8185619
201537_s_at	407.2287616	344.2716896	351.5243341	359.0533598	392.0983866	262.1507339	337.2375	346.0505272	302.5762169	374.4241665	367.8342212	333.6437652	376.808801	382.6625645	309.9720535	272.1101354	323.498769	357.7980221	335.379203
201538_s_at	469.957717	352.0565945	324.7006469	302.0144814	307.5200906	216.8654748	306.4015299	319.4184196	329.1879789	348.8176902	325.8836801	301.0524345	295.94627	299.6896218	254.6781112	257.7826714	222.4529321	289.7690053	310.6024959
201539_s_at	299.6841915	265.0857423	542.9690844	338.1359999	242.5518995	160.5142128	194.0120009	282.6219681	220.3385977	205.3212655	261.1076627	245.0593942	205.6220533	226.8951616	104.044311	199.1275928	178.8787091	259.3742203	260.0143069
201540_at	1325.285924	1319.401709	2592.269684	1701.463077	983.0179537	1010.790549	1056.5093	1449.520892	1239.703179	903.010048	1225.916488	1210.553058	820.2886074	933.0555488	466.4641549	838.7143422	775.8522754	1574.931545	1162.514983
201541_s_at	777.5066265	656.8876934	709.8559386	833.1423099	657.0280347	867.1492483	652.1127372	741.4182112	596.6491717	604.6796712	722.2354601	739.2048524	652.9581402	728.9521176	745.6365344	624.7232729	624.0944432	756.842128	700.9284646
201542_at	683.1932376	616.0134483	487.0277552	555.7495512	585.5111116	476.7440622	521.3917479	529.6226764	504.6429775	490.2485138	492.391701	561.3136427	441.3741217	397.9415904	416.6730672	479.7224751	485.8971662	474.5248265	546.3953616
201543_s_at	913.206256	768.6660871	566.2328958	559.5931207	878.2248051	845.6964298	769.0613064	623.9046088	874.8176168	847.4997098	643.5526374	732.6081851	762.4741043	740.0961071	853.8331775	842.5170745	782.5987148	670.0193388	646.8143088
201544_x_at	1108.384403	1208.643912	896.2143609	1105.585208	1107.09715	1334.596066	1127.78235	1172.204927	1335.273989	1303.855497	1259.241275	1337.309822	1293.997549	1378.27252	1486.320718	1333.349335	1284.5277	1234.157753	1325.336481
201545_s_at	302.3613167	187.088396	226.2675437	265.8823893	202.1763235	283.545128	223.9031065	264.3914381	278.3075951	231.8240414	284.9929348	318.101523	250.0599925	232.4327112	302.3969305	235.3918885	249.2715256	255.6976923	257.5055121
201546_at	961.3257415	883.7118519	819.1503862	796.5730448	977.8422124	1212.505692	889.9593987	779.7313016	934.5650323	976.024978	843.8225459	1071.10505	880.1045797	997.9989079	1008.32052	840.8362518	1015.464019	867.7204647	764.441767
201547_at	46.00544092	52.5527164	51.45723507	49.01595572	46.99778708	51.2233444	53.76547531	46.57944474	46.9094504	57.52838733	53.27375668	54.56080341	53.45406613	50.87031575	50.77109294	54.80164893	51.2542516	48.4387467	62.18694392
201548_s_at	221.7194766	229.2499797	239.1223728	316.5709473	279.0021219	319.5674141	282.3168909	316.1665014	218.4983263	298.7905404	298.4552014	215.0380094	230.9797129	224.2049218	257.9149676	193.1307948	288.8425222	277.8984937	225.7470212
201549_x_at	312.3620827	279.8634099	321.1625508	386.1638012	224.5662451	296.7412667	277.4278115	327.9019385	243.5470887	284.7245323	308.1935977	269.9799411	217.0617314	257.2063285	222.4095521	190.2525743	304.188203	292.3405494	256.6335992
201550_x_at	11295.88043	11404.67634	12396.34058	13343.69575	13023.99025	12057.63452	13460.43856	12083.05118	11811.09727	13156.26662	12711.94467	12894.28576	14202.10941	13198.60474	13725.55541	12919.30971	14907.33496	14805.96043	13947.32673
201551_s_at	1780.64801	1510.094054	1759.487484	1060.840105	1118.939182	725.0276369	1287.236624	1428.766011	1009.839563	1486.464598	1463.486092	981.2453748	1160.159805	1120.130703	947.684865	997.9218178	889.0190771	941.7588399	1270.817455
201552_at	1929.658428	1858.509671	2183.195155	1548.983333	1578.24462	1295.921631	1723.752818	1659.848546	1376.837917	1705.691247	1646.266472	1429.065128	1346.965174	1437.624223	1234.043003	1151.929751	1253.157219	1367.689535	1651.857301
201553_s_at	5625.151105	4812.222241	5866.684127	4380.901331	5568.610375	4150.132016	5266.344707	4404.171445	3635.054986	4993.984183	4649.647548	3991.097281	4078.428517	4452.547867	3961.534126	3894.957064	3833.968005	4410.349988	4984.23032
201554_x_at	1184.469423	1189.515891	988.7197674	938.9487466	1066.007239	977.4044815	1116.441749	1130.829691	993.9507141	1179.379127	1278.406202	950.3026654	1073.578876	1024.619836	1006.467761	1116.345929	1088.191969	1057.388767	1111.798067
201555_at	483.7903212	382.8045508	491.0329672	440.8869571	483.8934503	548.6932066	365.6149793	548.0810554	743.7272058	383.8416592	483.810853	566.5731992	734.7821708	593.0118185	742.9102172	787.7279087	571.7435261	422.0452813	482.1466908
201556_s_at	83.1069907	60.72194242	70.5914402	66.32682285	59.70205465	67.48446162	71.58332119	59.88310141	79.73543443	66.55946765	81.89199377	80.55193948	63.5776335	64.81384769	63.1005581	68.62538368	86.41697875	75.07876122	82.04563991
201557_at	219.5945213	194.7759861	195.5675041	190.4489018	168.220178	188.4239859	209.253291	186.1332548	201.5870877	190.241144	222.7562977	209.1570257	166.1062271	178.144202	189.1752575	185.5273348	211.4358015	195.7535407	203.7976734
201558_at	331.0419618	295.6847525	308.9241093	319.3413598	383.0450254	458.6659303	301.2297746	348.5804191	386.8512443	300.8440677	361.2555111	409.5435548	434.6995297	494.9776431	454.0684628	415.9266801	360.8775981	426.0815485	360.7528618
201559_s_at	1544.935125	1296.518702	905.7505897	1095.312547	861.8385983	261.0272444	1259.794414	1160.836575	1199.913705	1522.702966	1255.677236	816.4012702	803.7303446	782.2834479	516.2945308	732.2969939	755.4525335	616.7249989	619.2557138
201560_at	2521.635705	2028.422344	1798.228658	2452.520522	1969.362085	1580.37205	2192.354546	1974.094075	1893.033089	1857.713142	2369.624616	1936.909783	1962.551581	1929.617022	1550.096822	1402.563001	1831.991303	1912.433588	1761.320791
201561_s_at	911.4813252	641.6501006	593.9547572	625.1267479	590.1537019	718.8241066	586.2891819	634.4181276	580.6358646	740.4762837	589.0350442	643.2301981	502.9148329	519.8999349	568.8791287	559.7390984	603.7240242	650.3200822	525.9781872
201562_s_at	232.7107346	196.1213755	149.0481075	189.531635	237.9639833	249.4837845	203.5544841	198.9281998	189.2376	195.9161175	184.3185931	212.220427	164.0529447	247.5967074	228.199908	264.9255121	231.5442067	204.757717	198.9451798
201563_at	244.3448277	136.6024875	113.9534752	139.1058982	193.0146098	321.7193988	216.7807989	221.2859037	220.3255699	188.5751701	188.6791459	242.7524172	155.2237331	288.9530035	296.0363171	311.3189731	281.6161269	252.7137833	188.6245425
201564_s_at	417.5983767	396.783128	468.1764224	495.812927	406.5545386	532.3132704	397.5525966	374.7506787	461.5564911	476.1740341	374.9810875	420.658358	415.4678011	533.1429144	467.2687007	496.8339014	527.7266965	461.1543468	528.7178282
201565_s_at	570.9681514	87.89625411	134.9109492	226.7180122	241.0842657	105.8454144	110.3762619	112.5368169	118.2905925	142.8150213	223.0325307	102.9848657	83.17244312	529.1841895	164.3508668	412.1913622	179.776906	265.8695846	345.5462951
201566_x_at	189.7404275	88.55391572	86.6126852	96.24856931	105.2309035	75.75006543	84.66268306	87.52419287	83.71392715	81.89843713	114.101586	94.78262872	71.74868432	160.6417777	91.68048959	136.9224897	105.048965	122.347366	120.9246861
201567_s_at	312.4522079	276.0009323	230.3328886	276.7525113	284.9187457	273.0908791	310.5192711	245.4991572	294.205636	274.9359188	221.9352587	256.2680885	261.6594323	259.3412	296.1670611	324.5469377	270.4083293	279.9087864	293.9172047
201568_at	2085.533188	1773.265331	1783.792376	2034.35527	1385.898133	2101.352083	1846.865216	1752.967227	1819.021366	1750.845377	1709.881818	1819.986145	1615.573002	1596.021001	1701.60831	1640.864343	1703.024775	1746.25712	1768.324861
201569_s_at	500.0987621	322.7136335	432.3035643	421.9092603	392.4895297	463.9809354	289.6061455	441.9456896	434.8753394	339.2849792	362.7005547	410.6435108	363.2585714	412.1658117	355.9620226	375.0000413	381.3877834	387.5193996	316.3684335
201570_at	631.6082644	430.2790929	617.0479804	630.0669311	621.5383228	709.8007676	556.0090487	613.9782752	563.4979333	609.3289587	550.5558172	660.5727878	643.2124088	619.4804658	754.4916969	548.9748006	577.6112265	563.8615973	529.5519688
201571_s_at	467.3079171	432.1384789	429.0269008	353.3871511	371.5948847	298.8218864	327.4948845	472.9196653	355.7558532	432.74637	443.4795539	410.733985	461.1024544	502.8047728	417.905144	422.6149928	428.1963091	398.2202459	442.9619722
201572_x_at	528.7223663	582.8581019	498.5972561	465.0299279	476.3598034	383.3775929	439.8074817	547.7824189	402.5089693	498.1932454	466.690641	459.3954669	471.8859512	471.0496457	494.8896141	438.7645415	467.1401564	445.988922	452.2628487
201573_s_at	661.7727116	448.3788418	576.2981107	568.7058183	706.4218725	784.1283477	703.3802999	692.1241576	749.9553818	504.8393718	718.1354849	738.1006521	723.1648739	707.6949571	804.8717018	714.6228581	613.766348	659.2508575	522.8753752
201574_at	798.0740483	727.0023087	653.8526517	607.5678659	735.7242223	664.8793899	746.6754554	744.2721274	961.6755612	733.8728193	910.2525911	865.3870972	922.1244414	889.6170015	939.0571025	888.2974389	804.8897402	809.4757486	814.6113313
201575_at	386.4183627	444.4368418	406.4938648	408.5793949	487.5540469	403.9691372	444.1485068	424.8883706	413.9854158	399.0408289	525.2871696	513.9950968	462.5382427	480.3792066	485.5184944	414.3286455	414.9811308	366.6222993	359.346591
201576_s_at	985.4128439	763.4858798	929.8567627	897.240584	929.8199621	787.2720405	851.0403005	851.0707366	600.8973664	879.9207849	820.2827402	610.7225784	783.6805416	848.2723338	705.5832818	837.7898137	904.7293011	988.3629379	1003.517219
201577_at	1788.507399	1252.850712	1510.310811	1258.607356	1333.777926	2367.379389	1634.554511	1529.183197	2355.577382	1410.914253	1576.664271	2008.76358	2385.37364	2601.766616	2822.798821	2579.936973	2123.536476	1775.116379	1500.215478
201578_at	2531.338532	1266.589359	1825.82214	1652.644368	2005.21213	853.00139	893.723397	764.5274327	945.1215948	715.5547589	1797.371401	683.8923759	1303.874771	754.4780258	919.7702029	1546.572163	664.7931609	1298.614953	959.8723513
201579_at	25.11155537	23.5210453	27.5987763	37.12910272	29.11942168	25.95438936	27.82267791	31.75526682	25.18401935	24.24377644	32.3462202	25.738342	29.48534882	25.07281906	22.61815622	28.54958415	26.08784153	23.16804839	26.47541342
201580_s_at	235.6267069	264.0763208	344.8626853	269.6945545	239.2712184	295.1628328	257.6689951	269.206829	267.8581206	253.5726205	317.360659	299.8701628	285.3938356	237.8247962	280.7893414	266.3488509	260.9748488	234.5249479	238.2935013
201581_at	203.1446148	245.6396731	307.222415	280.0718018	260.29578	199.6586034	240.8618098	273.4425688	240.5936652	267.2560653	270.9475807	326.4289452	220.2217956	188.1246721	147.8144619	179.0475896	247.3084467	224.2990216	202.58308
201582_at	74.79565023	65.32415136	89.99558628	76.92310906	72.39425197	66.61239598	83.47615513	85.31701777	98.16436023	66.9015274	97.65901119	89.89432513	97.17576962	68.14278621	105.851774	79.34114809	80.48747464	76.90011426	73.34131216
201583_s_at	309.5319038	383.5544096	330.3098605	353.1693373	339.3807686	313.7312058	370.5723118	312.1774444	367.443469	389.6972588	355.498606	360.0570233	428.8426174	347.615377	433.1365465	335.0796444	343.2195477	359.5154102	377.9934694
201584_s_at	562.0952041	567.7683088	603.0289113	538.5905789	627.7257617	978.4597508	638.3904219	552.5704394	881.756677	620.0472855	580.3034404	855.0946119	998.9749449	1113.697082	1204.190794	1021.298511	850.7311313	643.1940066	586.0518797
201585_s_at	428.5145396	528.4317582	436.2733537	561.8508159	748.2215667	394.4810133	637.001702	521.1317574	576.3343855	470.3442127	696.1612683	601.2252464	543.6916587	590.6446802	562.8604081	598.3030081	587.9756993	578.4281678	628.9083019
201586_s_at	968.9149471	866.1698329	976.4942189	1370.265401	1201.096377	1112.635484	1193.776409	1321.82171	1193.733148	856.8774802	1480.746382	1291.889655	1215.344344	1265.474945	1142.719045	1337.717361	1248.737768	1337.077727	1264.678071
201587_s_at	939.6461143	650.6336657	611.4017784	573.1757991	708.1459409	719.3638165	649.6540256	613.4497644	693.0739765	666.4022854	640.4118424	790.5636574	718.9228288	779.4138449	831.7621354	750.7496888	605.7974196	704.0729019	643.3225262
201588_at	1221.425939	1102.617461	1070.370854	1074.026901	1193.610203	1234.128918	1192.304701	1165.003815	1242.394585	1288.651602	1171.173558	1276.381525	1124.065516	1128.933762	1225.103047	1200.712711	1064.852473	1019.725762	1072.169967
201589_at	217.4732352	160.6980119	292.587529	295.1297597	304.0352156	311.0723495	228.8101909	328.0516052	740.2358708	230.8863333	385.6890192	438.4332634	356.469385	256.4514513	329.4932682	393.5922877	407.4383377	271.5037015	168.9716081
201590_x_at	14815.40977	11126.5568	13002.56985	12020.04532	13472.08664	12966.47342	13829.53928	13749.01911	14070.81324	13757.00669	12903.61022	13586.24657	15429.29018	16863.15451	15677.558	14572.70416	14480.14937	14374.02865	13638.78428
201591_s_at	789.3601549	886.5062617	975.852328	1147.229813	897.2718167	971.0967229	1032.533919	1169.889248	700.2372864	1181.123769	921.3293613	877.527411	704.1061397	798.9482727	767.0484684	551.9331707	919.3720579	934.0990139	969.2832427
201592_at	1877.497273	2136.231537	1878.422305	1874.611383	2387.689443	2423.46586	2056.938437	2016.581425	1690.909021	1898.822613	1935.237883	1785.374303	2066.042926	2042.163648	1989.086667	2097.635939	2128.084792	2071.11289	2086.849273
201593_s_at	843.8346169	850.3835515	693.6141968	685.3045634	895.5142107	1276.766235	782.4580416	782.9436019	1121.184483	902.3674078	778.97616	962.9369764	1100.499597	866.3296872	1136.313889	1294.006804	932.9910383	864.5720873	911.059399
201594_s_at	561.1239072	511.9506947	614.7997448	679.0383231	498.1447861	620.03132	522.9791052	619.1683159	783.3734302	758.5543217	621.1700408	856.5902888	741.1110523	718.820679	759.2657708	700.332788	665.7210272	636.7296036	589.0558292
201595_s_at	386.0612503	351.1681549	316.0554109	401.1430145	321.1253394	291.9962977	416.0161363	367.4660718	450.918512	314.249694	357.0016427	433.2375542	443.2184684	456.2699113	404.9450091	391.5434874	388.0212271	385.2969367	334.9935349
201596_x_at	595.5250167	813.8480221	709.4847169	870.6643943	775.7620116	1213.359946	656.0847535	1254.485085	1062.531997	874.8989639	625.0042475	1036.548452	1273.924435	2547.490502	1203.035478	1090.970016	830.6202718	1029.116274	798.9056054
201597_at	1384.971273	1837.70455	2067.743036	1915.551243	1145.64722	1957.320793	1867.589696	1850.266788	1982.600244	2030.052777	1882.039042	2044.588824	1840.8891	1990.397885	1774.762602	1605.051866	1788.739383	1645.218829	1400.490603
201598_s_at	429.1770858	440.9742117	360.2538321	387.7110677	432.8289177	465.0866978	433.1854982	324.4508484	367.3618299	437.1442088	410.2287987	432.5819407	418.9432471	405.3912993	435.252907	394.9364858	403.3133881	428.6858038	435.7724939
201599_at	1148.347417	1221.059651	1048.376958	934.5882056	1194.494433	629.9972331	1156.493421	1305.336047	1104.528709	1271.869253	1302.87416	937.37765	1115.179703	992.8541192	974.5484351	773.4099838	1056.670522	969.0563339	1053.387444
201600_at	2297.051884	2453.429355	2762.608566	2621.274927	2514.444747	3528.212602	2425.022951	2915.223196	2993.333	2576.852222	2611.226122	3022.598427	2682.170203	2730.615899	2976.048146	2848.243478	2687.062839	2483.822534	2380.188032
201601_x_at	189.6062097	257.9096794	205.0732267	220.38315	287.3422733	271.892239	310.2883722	248.3474272	248.2067826	282.9798599	344.1740273	308.8314675	197.081811	180.3901927	194.6768194	206.9286599	213.0468691	264.1010026	250.0914733
201602_s_at	67.58786785	54.18364925	54.25485047	75.39619181	51.84035982	76.18504387	69.85610962	59.41926904	72.5413886	63.61896788	72.28390581	98.33775112	62.37659688	59.33899836	81.59190557	52.74955991	50.93599717	60.27017527	54.89551505
201603_at	164.9122372	140.0088596	206.8055548	236.7004564	173.684658	136.8193055	182.8008645	214.7145401	196.1428858	186.6633445	209.6950825	248.2562596	209.4475525	192.7570794	227.5443754	133.6938064	225.0693414	204.1137477	178.118805
201604_s_at	101.5795241	88.70758189	90.14749847	103.2696374	105.9437777	69.86430436	85.87184959	94.53920048	101.6039876	95.23848236	96.29989348	107.0492811	102.4596352	91.90739711	99.65099982	86.3525553	110.2526997	90.4166028	90.78801458
201605_x_at	682.3262575	520.5111382	546.5251267	810.4061282	697.6400389	482.3044317	584.0998171	553.3889058	594.2085763	684.9739431	555.6970832	697.7245398	576.5353122	645.7723637	590.2747194	443.9638674	632.1756303	796.2897378	743.2734093
201606_s_at	1418.892304	934.4509566	1048.862478	1155.02031	1146.238455	1076.210304	1088.649726	1074.344985	1134.419584	1168.032536	980.4666401	1276.873999	1290.610198	1062.757482	1128.553773	1251.011457	1019.013178	1104.182207	1057.634846
201607_at	196.4991774	219.7927235	269.4332366	234.0968058	260.1642474	208.0663973	186.8391291	237.6729971	219.5076285	208.6392511	230.2611799	222.0090323	221.5833458	210.0280146	225.1312744	223.2496971	256.1944136	249.1204979	228.6270766
201608_s_at	632.2250692	700.2008923	723.3169608	691.2794653	895.7486723	1083.7433	653.130342	777.2738341	795.4301804	780.5266257	719.3566132	877.6994057	1067.875396	1040.285884	1161.617315	827.295988	914.7721713	997.7086615	761.62599
201609_x_at	769.1603264	728.051717	619.5430919	608.6381306	772.0643324	860.4703779	590.9895098	650.7947034	825.6396259	660.4228716	588.1004766	791.29079	843.072869	812.0675533	775.3141773	933.4400351	740.5635012	646.5411019	714.1050925
201610_at	74.19692008	74.55067471	59.63050014	69.43935072	61.11726521	62.30760045	62.77984813	66.36013454	70.51453395	66.10551857	61.10744481	62.04929878	54.83110701	58.88870234	58.79383927	65.25457046	67.25400317	60.14285222	65.87728754
201611_s_at	219.6817627	229.1413464	222.4623729	194.9299432	187.2180641	289.8521972	198.7893785	183.4287529	266.2944983	233.3375315	197.9604654	230.9020774	272.5281285	298.6704586	304.1877679	284.1920088	257.0864091	205.4664117	221.69421
201612_at	397.0445006	364.1671802	372.6073089	412.5157943	309.0732195	508.5332829	376.1659288	438.9478559	404.7575594	414.1783241	428.8898568	341.7210857	320.269597	203.7023638	311.5135014	364.7975481	349.9986263	369.1034742	324.0884103
201613_s_at	96.04157676	67.19124097	89.1564494	88.45149299	83.07192688	87.71132274	61.73558035	85.36808937	86.81380226	80.3845685	80.20958952	96.04148517	80.78246078	97.19342563	80.86030883	76.17687054	86.0830673	86.64924355	75.17813708
201614_s_at	410.0705789	236.7126464	305.8939484	254.6614744	337.2945914	418.1507201	295.4726334	334.3052956	489.9701743	308.7353201	316.8962666	435.6382806	434.8434064	445.9697826	464.8361645	503.5778604	402.7958167	346.9933549	310.3047959
201615_x_at	505.9288688	481.0723917	422.5658252	646.3891304	683.9468376	550.6453457	551.329235	472.5269975	410.8090036	721.15145	548.6398352	626.376967	444.8736197	484.493049	543.170552	303.6087078	520.6675271	757.2644876	767.9564491
201616_s_at	522.7542166	539.3837089	551.4412393	868.604295	1046.055474	375.4668572	667.5281248	695.8556043	551.4777902	887.8947121	746.7562814	702.6686105	773.3295916	822.3709591	707.1909785	392.2734268	894.3006047	1043.182856	1329.917946
201617_x_at	321.6824296	339.2272273	387.6291767	601.9547324	586.5875531	71.28507055	455.5525066	427.0898609	333.5884052	435.8622695	503.0309136	421.9480902	316.168009	314.9050533	222.7936898	163.8458534	391.1363144	409.8731342	589.4750568
201618_x_at	423.458988	536.4306992	610.4078558	557.9260236	503.1194311	830.7537583	529.3860957	454.5257597	564.1412916	606.8359179	527.5420252	533.4572258	557.7041905	546.2591153	633.3731977	556.4994824	594.3814393	558.870199	486.8863458
201619_at	1138.012732	1116.64513	1023.607029	1149.134003	1265.792991	906.1432679	1161.295542	1200.972102	1559.699092	1071.883194	1124.163608	1151.928103	1586.291175	1269.77682	1398.859436	1616.881612	1415.373719	1180.948626	1153.245485
201620_at	726.1043166	638.2403663	606.2626736	547.9425598	493.3898673	643.7030212	534.394647	573.4292149	660.6357879	756.7721185	646.9935286	633.205903	611.4224781	615.9967055	665.5496313	624.2518889	579.2551032	630.6094575	566.2644868
201621_at	297.8470004	224.2665099	333.8337772	247.6712166	262.323045	275.5337267	221.4943986	196.5588722	186.1489652	225.8822633	191.7509611	203.2033246	207.1359734	283.9736452	229.191613	220.698531	210.7478155	215.8190215	223.8299842
201622_at	1075.357229	1139.115382	980.1955143	1209.787308	1074.353694	1156.033044	1226.738658	1107.064421	1036.130388	1246.099168	1120.134976	1185.169416	957.1866539	991.5260909	1103.046046	1050.909532	1062.486906	1104.43391	1144.599374
201623_s_at	1137.978004	962.8065827	954.7347049	741.6625447	1031.144457	1568.994206	1012.197953	931.1137362	1169.208316	1107.24075	1107.364831	1128.098602	1081.070255	1011.988503	1212.527662	1484.309987	1108.278176	1031.986078	1020.136234
201624_at	80.45178969	81.55199772	112.3543006	72.52869502	85.79269481	62.50146585	95.18767849	98.21642499	124.8831216	79.91113182	98.96012842	105.5915473	60.70037517	82.03515578	71.47090524	74.23850305	87.01995057	69.12652693	68.89328597
201625_s_at	314.570228	139.7326067	200.7954293	203.8815555	207.4300231	176.2164999	336.5932785	208.3991284	290.0308225	206.3277381	256.7808555	208.6708904	189.6268246	171.7828492	162.3700651	314.4469532	191.5962258	210.3899648	203.1766803
201626_at	512.7781875	227.1918015	349.7317004	337.9659389	316.6153305	256.6247885	826.3816818	401.6745506	412.8926523	270.5347208	430.3507043	343.7677545	328.9055558	438.2023115	278.3898859	403.3447366	281.4331558	340.741074	261.0450438
201627_s_at	351.9033592	195.2448325	289.5302033	264.7306622	302.5244249	203.7779472	561.4980874	304.9702915	331.4139146	249.3611636	317.5751652	235.4092869	296.7036308	354.2263053	239.457948	449.3154235	293.4374406	348.0008073	263.8867513
201628_s_at	1313.707734	1179.189623	1431.217345	1352.026215	913.1714206	977.1500443	1166.145406	1223.649315	1033.58513	1292.211258	1214.903408	1120.676173	796.8507531	961.7723228	936.1912319	980.6499262	969.1057779	946.4384652	917.5309092
201629_s_at	321.2569003	290.9497406	215.7753919	294.3242034	260.5843917	318.0087067	223.4036823	261.4698522	318.0457086	388.1452123	333.805762	338.0178347	408.6413542	465.0654083	336.4722831	319.5901198	363.6140096	317.7101194	308.9842162
201630_s_at	540.5804918	616.7635243	566.3182225	715.4275014	697.4886947	412.5083196	548.1505777	642.3385796	651.5023142	641.6935487	701.6805482	672.4374396	563.5129805	577.2100695	592.4524805	634.6271993	639.8206096	656.0049827	583.0109826
201631_s_at	253.2134013	2012.223448	1345.178244	1600.491523	811.4451358	1928.904066	841.7360458	1227.044628	841.3953507	2061.260562	1364.402665	913.1182992	1272.516526	698.7090305	985.6727226	1106.621082	668.8079701	686.8146351	1283.80208
201632_at	652.6154286	589.5669783	526.4270705	578.7940155	512.8483671	553.9530971	572.9637486	526.7700755	570.0994904	596.8882033	619.7774052	579.2910117	511.4458655	572.3425319	541.4116614	575.1664961	592.8905225	505.3731029	550.3615827
201633_s_at	267.9062771	266.7270862	261.4915471	240.4958256	254.1486981	240.9242973	270.0720033	296.2698896	276.3505714	244.122739	258.8025872	274.0577765	351.4272956	310.0572016	276.0941261	377.93868	264.3213516	226.4105467	242.9422111
201634_s_at	120.8650789	117.0337248	132.2042289	120.0629084	101.5975926	105.654705	110.2289921	136.027433	131.1278786	95.96979517	132.39784	166.8846566	114.069925	114.6213823	110.1728184	126.3158064	109.9993811	95.16748252	87.49857146
201635_s_at	636.2042606	615.2276131	617.8826905	645.7766747	808.7496448	411.3598206	569.8442855	683.3010766	513.4946177	703.5097754	599.3801021	465.0547639	695.7013299	746.8068466	620.8718421	797.8438479	717.6151743	597.8943228	770.9772183
201636_at	258.5584805	196.4123385	206.6305916	230.4029716	246.1709635	217.515445	195.8483063	211.9344416	184.4966563	233.9165991	219.1550714	246.5962586	270.6381994	220.5656563	272.5283884	242.9274994	272.5027892	215.7469962	263.2375082
201637_s_at	695.5975042	696.6603763	576.2456262	682.6777352	790.2455587	787.696733	668.5436439	745.105536	617.8084484	678.3101847	699.516769	548.8376494	658.9733402	817.2577689	731.3743268	701.7166846	725.8550712	673.1968304	692.653729
201638_s_at	226.5278227	229.0615982	204.1509308	210.8148546	174.0238854	169.5680851	229.9386027	205.9775891	199.1073692	228.4053328	199.0477547	191.7175906	192.3106208	194.7541614	161.1827162	164.8680496	153.0849483	174.6325346	173.8965561
201639_s_at	297.3708891	228.3243166	229.0381161	249.4262129	247.8230201	282.7040517	244.3154682	231.8426132	227.840669	235.3163606	248.7011664	246.6948155	232.9483211	313.1846001	312.2682609	224.1077623	253.4502862	253.5640358	242.8328791
201640_x_at	285.9785165	318.509811	323.8548339	280.2775422	252.0409465	339.9103634	288.8656619	291.7478696	303.379331	393.7435864	299.2971811	316.3073426	345.9969032	356.6754577	364.5942583	311.1897014	329.1473264	319.3523237	333.3791382
201641_at	155.1177038	290.8480651	105.5158984	114.8099903	522.237489	486.0670274	712.192959	112.3807696	458.1218867	775.6917315	841.9965759	587.3244834	313.1544352	86.36985099	575.9206587	511.6424677	147.6352608	796.1424277	503.7935385
201642_at	799.5828367	688.6990232	919.6333759	667.2805316	714.8000747	710.3286219	679.5329316	644.9584068	644.9270385	684.4522016	671.5098181	631.7435062	690.3037971	747.4064123	649.8284547	616.883527	751.0841216	793.3199562	787.9608262
201643_x_at	498.6966454	519.2228447	488.1086036	496.1655576	434.4388485	543.172365	468.6079284	542.8059969	473.8652526	466.0472899	503.4510905	495.3544804	445.661752	334.3389326	423.6213636	482.4797088	508.1721047	492.3290159	451.4385021
201644_at	390.6624975	463.2366067	426.2890371	405.3394967	437.6508189	505.3415355	416.9272631	404.2076804	381.1223604	515.508066	430.1059617	406.5002613	333.1989177	424.5898394	445.32017	374.9147567	362.803301	427.0112583	407.9354191
201645_at	25.14245563	27.26613527	25.50907257	25.24842002	25.62487737	26.24468377	24.52299348	25.02633081	26.06705072	25.93967845	26.69036694	24.77922305	24.49338595	24.13881107	24.17480751	24.38409566	25.58813709	25.5696282	23.21129504
201646_at	668.2558417	997.4993558	965.1586757	868.2196044	727.478778	250.2077719	884.8423119	823.8545738	627.5174675	765.3375384	863.2744428	525.1812287	633.8297081	554.0254777	444.857498	636.3914648	715.2630897	538.3718127	643.2452273
201647_s_at	390.7521096	423.3104003	438.7852547	379.3712156	218.5250001	135.5283226	312.0396325	328.3672706	284.0800968	385.258173	350.6492761	230.6747173	241.3392622	159.3010826	165.0305486	265.8136821	265.731054	224.1677204	230.6013628
201648_at	3478.306059	1608.0234	1977.652649	1947.124752	1794.547915	1758.045015	2264.462919	2329.674349	1283.989416	1268.349908	1646.331628	1443.193806	1867.381322	1604.261456	1339.936447	1707.711958	1581.996096	1750.119193	1064.161126
201649_at	610.7225784	398.1841691	635.2136331	358.0069114	666.053788	446.1971688	454.6350072	410.6151193	369.9051538	337.2400729	499.488186	320.4906539	308.5968205	367.8156296	253.2150916	409.8311161	373.4700202	322.5407167	490.1290726
201650_at	234.3442999	50.71941978	36.04198866	51.45499001	71.14784368	50.46215455	53.56046052	54.59645782	67.55381101	53.13777096	41.00010583	38.37563644	40.65126539	83.67729053	51.24583273	111.1717452	61.79421888	143.0904767	47.38398181
201651_s_at	947.2403082	724.6170377	972.4994025	909.6277848	1045.449111	977.0997239	820.7107604	831.1955655	955.3253507	736.1477847	764.923442	913.9158807	906.5175288	1087.320582	922.4168904	916.8119199	833.0338614	857.1974667	871.3442849
201652_at	529.040126	436.8908112	406.5898227	535.5841911	473.0340105	593.5974415	479.7545011	440.451993	528.347353	495.2951969	557.571771	568.231722	572.2434727	721.1246285	593.6534879	608.4759185	572.6662997	539.0335187	486.8280758
201653_at	1135.828508	1020.232553	1398.015233	1208.979381	709.3260679	889.6691799	970.7842111	1272.86244	1145.316764	869.7697582	1342.537503	960.8944878	936.0992758	982.1965967	888.7541682	982.5249634	1012.275181	915.4542019	761.8097769
201654_s_at	913.2828986	1813.060997	831.2272737	1322.046114	1080.038727	900.135716	1434.471584	971.9097246	749.9982958	1871.547865	1099.573263	911.2188476	573.3340683	529.765888	659.4388688	609.4236856	895.7836973	1027.660845	1476.085167
201655_s_at	2762.731079	4849.095492	2951.009211	3991.968997	4076.962442	3359.068888	4139.771382	3377.255924	2486.679714	4614.84983	3407.875568	3083.425121	2328.583725	2171.698224	2566.563697	2459.437045	2987.15048	3706.474299	4776.294368
201656_at	656.6556321	140.1046951	458.7109866	308.3116277	226.5884283	169.4994519	160.1759606	277.8306557	213.1175865	179.4984322	188.5125964	236.8148188	273.0145809	253.4976656	198.5564261	251.160349	193.8708787	193.6133137	130.7757021
201657_at	63.90351592	46.78208034	73.45362277	58.07992216	48.60624923	33.76933643	50.0341563	55.50741889	57.65097274	50.74691337	70.44184284	54.02615797	52.02493374	48.01398804	48.86066906	47.93524858	52.39481871	40.03188593	47.55459384
201658_at	200.2164235	205.4442707	294.7032376	260.7305581	200.9010657	204.5072384	215.8311653	224.3817124	232.228758	264.7291474	265.6518718	221.9338829	210.0898158	193.8692147	215.0808746	217.670457	201.0493184	204.1324358	220.7361039
201659_s_at	443.0950613	345.0115386	455.5498999	417.2412966	470.6998271	312.8205763	400.3862608	462.5221424	416.9203049	444.7132766	463.1222006	401.3456311	491.0718365	405.8226001	498.368831	419.3943655	415.3024118	447.0083209	447.0347523
201660_at	335.3237149	243.0779022	388.6365457	349.2372583	381.6704984	388.0443557	426.2717595	387.9287267	465.5195736	380.1531391	376.194629	375.2291719	395.8191868	367.1077435	393.9715828	369.8929834	409.2641965	394.4319214	390.6187236
201661_s_at	172.3206253	171.8962534	238.7953522	196.0575131	174.0391546	217.0350292	208.6393506	194.4485935	237.2292664	179.4035363	219.0804702	229.7530515	254.6748323	190.307649	204.382845	200.8461814	231.968897	215.6879533	204.4042868
201662_s_at	298.1463964	240.7605318	321.3944919	304.0674019	292.7339186	271.5421548	327.5368947	344.4150324	354.1145057	337.5362515	336.4379502	362.3454912	350.6307171	293.7014519	328.6985996	324.5463187	351.7678025	318.8149267	223.8630731
201663_s_at	299.81526	258.4834076	285.6546963	216.2971582	282.7730796	432.434482	234.1450332	199.6453704	761.9925182	287.9434401	270.2901165	537.8909424	666.5100166	692.6173988	726.880294	903.928961	618.6680821	322.000104	337.6751798
201664_at	319.9069482	293.414914	336.297767	235.656483	277.2966129	492.269625	238.1933032	245.021303	845.4246766	336.5990566	301.1672988	639.9142791	593.8978328	598.225984	547.6197136	753.1204232	580.1540361	300.8803636	314.9295301
201665_x_at	7793.581237	10111.05847	8478.598837	9434.04785	6935.543574	9028.210682	8874.14756	10387.80018	8501.358576	8792.593858	9149.776726	10098.8486	9156.864907	8678.322152	8994.050829	8811.438958	7936.677011	8053.224263	9336.09663
201666_at	2164.127111	5241.812463	3775.474673	2983.258751	2947.532784	6492.910866	4195.669996	2854.145306	2818.414219	2822.623844	2929.139101	2527.775457	2075.743901	2119.834673	2415.847442	2790.992659	2638.071207	3352.648895	2172.676
201667_at	2599.354731	3042.440615	3208.971222	2940.632873	2663.865826	2577.286003	2905.288532	3284.026696	2934.490637	3385.918088	3728.454788	2901.253043	2366.777786	1714.769387	2413.535402	1916.599206	2550.524293	2520.875897	3402.199295
201668_x_at	703.2464889	443.564995	902.0735728	516.1896651	626.7734405	286.1323778	499.5589289	601.8783861	546.8076939	525.1434158	559.8923225	585.4005614	889.9712811	704.9429749	579.7624475	741.1806732	885.3766311	633.5151611	675.152984
201669_s_at	1662.154137	1282.044536	2144.700911	1539.905159	1036.40809	787.0783576	1380.790623	1571.45382	1414.313169	1252.975576	1359.057441	1445.517555	1406.507065	1334.32563	1148.04848	1074.785642	1331.205902	1086.035007	930.4138277
201670_s_at	1592.429884	1053.968257	2110.639066	1249.459655	967.4403954	655.8242049	1321.72843	1296.878561	1232.779098	1236.281682	1162.678522	1314.088655	1284.511163	1145.749926	1007.151881	923.6897928	1196.774353	1001.248758	1065.689592
201671_x_at	288.5988415	337.5253071	360.4287491	364.4659781	431.4812367	460.4933752	321.207731	354.722229	327.8201746	321.1568846	334.4548548	393.7880861	485.4680271	437.9192742	455.6142025	441.5054705	426.4895089	491.430234	440.3535028
201672_s_at	1135.25401	910.8413427	1087.505693	1002.189742	1186.223292	1444.236758	917.406664	1196.025873	1205.147221	1049.957849	1028.381927	1284.456651	1609.636716	1382.400721	1533.034417	1490.195442	1379.45272	1448.735918	1234.579186
201673_s_at	456.228358	340.0013035	320.5487315	361.4384976	331.3399646	439.2076823	317.9980922	364.2626994	392.1217582	336.7650575	337.850894	375.3027166	357.5549835	357.8869217	405.3244211	321.0103635	370.6815301	380.9977118	317.3308485
201674_s_at	181.3382574	289.8233122	275.9107958	238.2104543	298.4103757	325.967448	260.945482	232.8388236	288.3544038	235.0084402	209.9726394	238.0506902	343.5670096	323.104268	390.8382013	377.5298128	294.3039944	319.0463894	305.367841
201675_at	189.3816707	132.9361232	210.3948806	187.7362033	174.4042708	193.6701001	186.3176908	201.5302863	194.2347128	178.0683615	173.524973	210.2429445	229.8931052	156.8835555	233.7677404	247.3605754	198.4404781	169.2954143	185.9851812
201676_x_at	1942.946523	1762.773513	1700.177619	1790.516081	2577.204894	1803.795327	1944.439638	2115.1295	2264.596816	1921.061511	1985.319121	2166.057692	1978.737418	1849.59638	1904.60169	2136.987497	1859.418255	1708.041782	1854.284617
201677_at	117.8282413	108.1050632	86.78267801	111.8094319	84.13893057	111.3192661	81.89906197	102.0494283	93.62072729	114.7004964	81.82419348	97.4317475	90.46291909	109.1701648	89.75469393	95.47451453	84.4180298	94.63910499	87.2570397
201678_s_at	234.7422227	217.6215758	192.4356496	242.9439488	184.8551498	310.1638174	216.9189441	265.0253287	261.8980992	203.8409223	223.3867451	250.2034768	278.9322854	290.0658138	309.6631448	304.5519112	268.7986723	233.5290954	239.2220492
201679_at	153.0008793	129.4630731	115.4678854	109.884362	135.0864283	111.3402351	103.3670363	108.1986642	133.1028136	146.0415963	120.2616746	144.4787749	129.9176672	133.7494719	146.2010848	150.3489617	120.3040602	128.0227698	128.5186277
201680_x_at	480.8428239	493.1908719	454.6590712	483.392546	537.3121078	591.8504893	489.7165113	508.6363505	545.6140354	439.3668783	495.9011203	563.2354777	525.2558609	536.202583	603.4859959	528.5050883	510.8428711	527.2387412	521.5655616
201681_s_at	122.1887847	112.0277026	118.3557022	116.6458474	141.7939277	105.7499159	140.8708554	136.1121704	156.1354703	151.7068087	151.1312134	154.210145	128.927725	109.2136406	141.9776825	117.8758395	160.5553962	136.9119132	148.8654942
201682_at	388.2966389	384.4105714	440.1588972	484.9296505	511.499765	503.3452333	488.6265105	501.1199594	528.9099727	448.0071913	452.5650833	491.7042447	539.1633351	509.2520385	584.7162295	503.4146021	640.8074214	537.1404743	573.9826354
201683_x_at	320.5846532	277.7748872	318.6966749	300.5082868	259.65661	291.6958447	265.1484455	285.3471618	283.1325129	286.9179759	267.2647312	277.245182	283.3411772	272.2470584	259.1357527	294.3696786	274.5769402	286.201697	281.683546
201684_s_at	457.5054003	427.6618957	423.9182032	422.4922859	446.7630524	414.7032047	413.1756695	393.0982504	315.7886215	421.1055	414.3930575	427.6050044	427.5350731	446.0982447	487.4322406	426.111619	404.0145998	408.8883106	438.5434525
201685_s_at	123.9976275	105.9600962	134.6027724	126.9625419	117.5312857	102.5718224	118.8503822	130.4430057	91.06984325	127.1928649	146.4532488	126.6172053	93.76324313	118.6290001	104.4210021	91.90963221	117.2100371	138.7544576	108.1989222
201686_x_at	270.7874227	249.5700476	259.0986857	249.9301761	278.6956364	202.2551019	249.3611636	275.7567768	311.2864646	264.2897178	235.1686296	242.5611523	255.2997914	228.6665445	241.4384811	284.1699209	258.4586347	251.7039399	264.6434493
201687_s_at	289.7605769	267.7891581	281.8676207	310.3460808	286.824411	260.2313703	261.2388003	290.7594575	318.8713322	235.2902177	384.3348755	400.1555062	320.387363	324.3323621	313.6975479	285.3026723	279.3591596	268.0032551	245.8225813
201688_s_at	36.35338164	38.59590825	182.3838147	84.89658821	39.18499735	33.33228578	39.08387479	59.40309292	43.01869664	35.81066091	35.18257488	38.265498	40.13091627	37.83212781	30.84362377	43.92575155	45.97730422	37.76856404	37.80486152
201689_s_at	17.06747583	16.7564544	72.47873781	60.54419096	19.01204358	19.65360916	18.9820328	24.83285318	17.7328382	18.09392917	17.73596708	17.52611066	19.03897855	21.96895599	18.54046224	18.85641493	20.34441962	17.68511106	18.7432971
201690_s_at	23.65767782	31.84987899	107.1868848	184.190582	28.55479859	26.9025626	32.58612161	47.94633566	29.66701634	27.14081012	28.1462135	30.21426694	27.58744118	29.25791488	29.16484786	26.32600947	29.17535641	27.42325438	28.05325804
201691_s_at	16.99536767	16.58515336	18.51994531	20.57313996	15.98978	17.3651031	17.34775207	18.0020093	18.99714549	17.76765476	17.22142439	17.89442654	16.62900805	17.30566537	17.07077627	16.91321783	16.74896137	16.58463537	17.6604746
201692_at	437.8478649	305.7523496	280.2754039	264.2899699	297.4161259	324.065385	295.4365672	292.3748435	456.4814349	303.2681059	308.4838297	361.6981459	331.7139922	298.7693124	337.1408686	358.9633147	346.4705668	262.4521648	280.48651
201693_s_at	102.2895602	127.3230263	123.534115	169.1137162	137.0300641	192.4036279	145.4958206	154.7692726	123.2731445	137.3762855	181.2556121	118.3542348	156.0118558	140.3041225	148.475378	125.6394707	136.5938245	146.9322561	141.8758979
201694_s_at	77.59114457	206.3422995	172.527733	340.741399	229.6323538	375.610472	275.4514921	210.5952228	125.7610861	156.459296	448.3694345	158.9561394	185.7659048	107.0226899	116.5924634	100.5767287	143.7580305	256.0572613	189.5265741
201695_s_at	1969.306681	1109.828728	2031.194375	1159.23687	1556.704026	1190.424334	1935.90887	1366.547419	1150.354387	1060.797615	1586.950896	1128.299264	1411.839623	1186.303049	1029.596802	1570.923385	963.2873824	1260.268469	1039.392392
201696_at	601.9200023	592.2835675	507.3179349	561.4595337	530.8881674	740.367541	576.4847303	553.4408919	656.6794295	526.971312	486.5488942	574.4752262	750.8341781	658.4089234	651.3951451	779.0229634	606.5700526	605.3492643	640.5330866
201697_s_at	192.2730271	251.4041841	191.5137453	169.1990545	223.5506316	303.914765	167.8689688	201.4409358	355.954724	194.3872224	203.0346038	332.1340506	412.8763113	370.393002	431.1579247	339.4110321	285.8274638	224.9464919	230.3857235
201698_s_at	1249.11355	1166.122608	1166.255512	1184.498228	1105.20043	1066.804571	1194.0622	1142.821489	1289.4974	1091.728753	1169.060582	1154.525286	1300.919904	1403.113526	1238.049101	1197.145344	1393.968683	1069.371972	1034.62261
201699_at	337.9348375	242.8751468	300.5074271	337.4440399	351.1981297	275.9225053	303.041154	348.8328265	396.5909464	337.2421634	384.3004232	456.7594807	363.6908271	380.9862665	363.785354	367.1649895	349.0734319	328.8585089	314.5456292
201700_at	876.9430482	591.1617182	602.3127707	650.5362556	893.983819	760.1079949	734.6150626	703.8590755	751.1256675	775.705787	529.3924065	633.6807245	856.7994429	961.4192588	915.833182	762.3083316	783.9081506	896.2079507	785.1179412
201701_s_at	255.8263568	260.7882518	451.3564945	401.2086289	303.0369635	170.7338181	447.2564966	361.004099	307.298895	398.3189989	559.9596048	392.000615	278.7174316	291.1490332	233.130561	222.4779669	302.8611589	252.66896	335.8399325
201702_s_at	181.8097786	340.9322018	320.0323635	295.5071541	284.7624139	490.8051992	290.147154	322.4725907	296.6374259	346.332809	288.564715	316.0457658	316.6114052	288.0376448	374.4659471	353.7037511	244.5011212	274.6015559	273.1096314
201703_s_at	217.6558226	304.9605484	349.0616141	303.2548022	256.7691012	505.4899921	359.9629502	332.5985689	330.3125381	343.943851	297.3900324	369.2835684	427.4851292	349.7200271	430.2124169	398.3816818	326.5788739	338.3798764	316.3068901
201704_at	494.0679006	364.9828508	354.8861681	350.0583789	340.2862769	422.3424262	396.6353896	399.8062874	389.0045728	416.6599542	361.0827756	370.1106988	317.4734194	409.49747	460.9731885	447.4574407	344.5886672	354.1215977	311.2193802
201705_at	582.4524676	733.6240557	652.08071	804.6023244	694.0184801	778.2410464	840.5877045	779.535385	821.1906902	793.901971	792.568661	811.1255969	632.2099959	777.9386634	737.5792407	688.8891914	767.8817499	865.8853076	646.3086893
201706_s_at	306.9221006	331.3326969	302.8490282	300.1747415	268.5795855	253.8944527	288.2359048	291.3829179	292.8206145	263.7596925	303.118183	298.0788746	262.3195426	276.2603208	265.6625125	251.2408423	314.4184659	290.5040472	254.8257035
201707_at	155.6220818	150.4912659	208.3534221	190.1348568	219.0755603	166.9037561	191.1237463	176.4671612	186.5713329	159.6205893	185.098151	205.9059026	186.7458732	204.8056619	182.1758204	163.2389117	180.9825282	184.3854895	169.9815217
201708_s_at	293.6514591	230.603562	277.1924389	282.7850804	276.5668976	233.1019933	258.2994542	309.0895788	239.8209806	263.9845401	232.3195787	255.4639448	242.9924926	255.0763811	250.4786291	241.9505319	278.2182974	294.8664329	304.3308189
201709_s_at	538.172125	563.4544061	527.751861	527.912691	552.3736503	544.7821293	532.9177209	555.7551162	528.8489429	542.717743	555.2722226	502.6307401	530.0964077	573.2747464	534.2028026	552.2588232	560.197828	604.5620425	625.6757609
201710_at	193.4071761	247.2793207	235.9447753	210.9949706	186.5184068	428.4454811	232.6808869	265.1498362	382.0598014	287.2296687	267.8042262	399.0168547	406.4709934	412.8560337	535.6723066	391.9602423	401.9040731	273.7098635	273.0927022
201711_x_at	601.7228533	488.8096791	452.5911959	473.0804782	436.3784221	433.4431538	345.1081221	390.8173288	478.4785496	412.0323854	464.033373	432.1403335	426.801383	402.4404557	349.2870541	427.7116563	496.3153418	454.3264075	408.086199
201712_s_at	234.4439968	188.3014737	266.6716391	286.4507295	327.665145	176.4997288	209.9286902	308.8363271	203.5500193	205.6981528	280.5373382	266.5940834	269.5371936	218.1573765	219.7964966	223.326144	251.045882	252.6571531	276.3309378
201713_s_at	407.4773902	241.9040419	322.0943923	388.9478164	377.8280441	284.1246666	346.6130071	268.365284	252.9685351	300.1899141	325.4785107	334.1358865	321.4974943	299.5470384	255.8292845	258.1112008	310.1034811	354.6696289	337.0307651
201714_at	489.3299631	306.6301212	415.9417534	313.3956858	323.8381564	513.2591228	296.0514217	284.6600502	731.8379577	317.9238006	279.2891005	610.1511903	642.9174237	656.683187	745.5309444	541.9641585	469.7986377	318.5930507	350.4329826
201715_s_at	217.1060352	281.4457707	199.2256068	233.1977145	227.7867885	251.7068205	208.9877462	212.4640409	240.7654684	258.7909872	234.4650145	248.3773896	221.0859332	278.3576303	255.8283086	242.0690469	275.5203258	253.6137342	245.7456988
201716_at	800.8252186	829.6235645	715.2347819	778.1401153	881.9892189	814.9163114	942.8219287	731.7109445	875.2102388	887.5023244	758.5163434	743.0221677	776.572172	911.4604633	771.2364415	917.334487	961.859921	831.2038888	803.5874056
201717_at	651.0864725	697.5096481	716.5251154	771.7794377	796.6300222	609.7175489	706.8572145	749.6461159	806.148056	714.3387219	699.680564	841.4330652	778.4377512	743.309561	738.008094	774.8244813	721.7975305	684.6490323	747.8570265
201718_s_at	250.5098042	307.4271368	386.0921784	197.3805047	182.4551419	231.1751834	200.2418203	228.9735797	268.6782165	246.1165036	216.5180905	226.3337995	353.6401724	343.4693835	219.3854087	282.0272045	260.6232868	217.8730521	241.6035143
201719_s_at	206.5462678	183.8470525	286.1356523	177.1885014	146.312949	190.5379194	159.9123686	177.6385592	202.0914084	188.0130228	169.5116567	188.7384449	243.6267685	208.0260212	195.9737662	205.8380689	201.4780163	188.0982111	203.1954763
201720_s_at	1015.871806	538.6293602	1075.6675	462.5009703	459.8872935	227.1192297	393.1421148	540.8215595	419.3345749	757.0756601	294.3080642	544.3095487	735.2665437	531.0446355	514.9427596	1041.02625	662.4830978	438.2069085	515.7765641
201721_s_at	2096.186105	1168.926801	2321.79272	996.3940946	840.6578516	764.4166159	836.2145123	1287.167266	1052.978656	1590.134567	579.3423923	1376.380393	1641.686095	1446.759475	1327.316022	2453.355653	1492.683127	1018.38607	1293.247463
201722_s_at	1335.968818	1087.865117	1248.297217	1389.27322	1314.927322	909.8659416	1025.775972	1742.450099	1518.111629	1021.39007	1476.203419	1401.772709	992.3140828	1617.725295	1042.678089	1263.00392	1588.45975	1582.588375	998.7353704
201723_s_at	1935.750101	1618.418152	1703.435729	2085.952892	2002.563406	1750.202647	1461.510433	2435.044797	2071.448695	1879.280583	2107.353615	1906.539834	2090.556277	3358.162432	2331.95498	2058.586883	2552.049845	2888.383996	2162.711757
201724_s_at	571.156858	663.3697804	694.7141204	999.81367	631.7673045	624.2078358	556.6895124	1144.046079	708.2175306	664.1154476	949.6856896	740.8149712	612.787282	836.8690976	681.0335329	718.5276785	909.427417	935.5994783	640.890845
201725_at	885.6316649	744.4847409	797.6928269	714.7506541	808.2180194	890.3108429	895.320794	789.3541326	909.6152063	818.9117636	780.9986978	828.2839746	849.1736066	1046.387726	942.8844214	953.3862882	909.7162729	749.2658758	703.8748501
201726_at	981.6263147	1002.676821	905.6883989	907.2768974	1036.761996	964.1278657	814.2144454	962.9507515	1145.56528	875.4226869	907.4941003	1174.085067	1309.01357	829.824947	936.5703114	1192.27798	994.3522331	935.0473341	888.5829731
201727_s_at	554.5329354	525.9844574	497.7644021	452.8843639	507.971265	423.2211919	449.9253793	496.2760575	591.2443171	528.3649888	493.2355565	546.3432558	572.8197848	551.9363289	521.4019414	563.7876628	514.9194334	469.7339011	447.2705725
201728_s_at	577.0705421	530.2746403	424.5076485	470.1735684	299.9435252	586.6728698	499.1543769	467.8193683	571.47396	558.3750134	490.803795	569.1993088	421.1641373	340.3570302	465.5823973	426.817054	374.130406	371.862361	334.8491634
201729_s_at	595.4463627	520.0085298	458.1913589	506.5011857	513.3631483	725.240286	468.9722929	419.6834402	549.8443083	548.6257083	435.9204673	552.5649062	546.0187483	658.7845193	596.8645804	552.6877031	540.8478642	527.7551325	428.0560605
201730_s_at	700.0333037	540.981729	669.2044959	705.5678053	539.2170702	1092.146856	760.1275673	732.0651708	840.4117615	766.7420251	635.0092129	889.5274993	823.3927182	560.9698111	908.0269435	900.9649179	758.0846099	856.0606877	786.6945109
201731_s_at	476.8822985	504.313659	498.3633653	537.9763592	549.4585056	637.0469617	556.6462457	497.2209242	521.7949151	514.1041743	489.7884393	588.9564048	594.5033237	573.0468106	656.0021675	530.4731683	566.5310553	584.9677742	484.6857616
201732_s_at	165.680331	158.3069856	192.4259233	158.4645291	145.9541571	156.5314563	139.4561009	148.1384058	137.4946405	157.0165455	143.8935475	141.1156428	160.0475445	127.900614	162.4569581	147.5992214	144.2599992	127.2301096	134.1230226
201733_at	69.74936612	71.03987159	130.4058776	108.0063928	74.35002492	61.93563941	96.53763551	112.9165764	79.04075819	91.38426419	97.71486152	101.4293355	71.55677018	59.8526986	62.40792463	63.82208686	69.85001416	53.68217997	57.46919282
201734_at	401.1592736	464.9416824	758.6689914	642.536474	452.5331461	376.7881388	504.1465563	633.7287702	407.2314802	339.1300258	542.3056503	498.0756685	454.3062604	298.3530371	266.8118051	366.7326268	431.6114938	358.3753245	445.8615544
201735_s_at	426.9414242	440.5792859	653.4636645	579.8376474	383.7239889	399.8558575	457.7218619	499.8586848	423.0450505	436.0587181	488.9957144	434.3004899	389.0208964	364.870788	414.670578	395.7944625	422.0271694	329.5547058	367.9570197
201736_s_at	488.5673333	483.0351734	513.5399176	513.3090524	535.5466506	567.4072658	518.7519046	531.6511946	553.5578125	546.5008911	527.8537898	477.4748034	493.5296354	387.445678	364.2838907	514.4752109	506.6598883	571.0601823	497.1948446
201737_s_at	148.9808178	185.6124589	200.2196695	200.2302672	122.6286532	142.7838352	179.5062212	177.7888888	148.1099414	161.4050656	203.5189624	156.7594235	115.0321987	100.2526195	101.5168176	120.9664978	108.5931404	116.1660483	94.18427888
201738_at	702.0426652	808.4330948	1138.995347	889.5576151	544.7257616	746.499947	860.5984024	860.324322	785.6197619	747.9244281	976.4746627	878.8749771	745.8506045	716.6699964	725.7225214	795.4665931	904.2703988	682.9297389	742.3542572
201739_at	4469.625103	995.0632292	2272.325459	1156.533678	2519.629682	946.0174987	1716.876169	628.3315842	1999.66453	972.679344	1707.413951	1511.304976	2290.13224	4376.266257	2038.862286	2165.446327	1930.235437	3158.901387	2494.155169
201740_at	913.10306	755.5487204	977.9620515	799.8512964	998.2773383	1338.920931	856.0900787	907.6615811	1032.968756	933.4386998	953.3558298	996.429729	1087.718844	1056.86503	1325.251167	1143.477785	1034.197433	922.4890274	892.3543406
201741_x_at	77.79186074	76.47549244	79.1627403	74.91990439	74.68203549	69.1286695	73.13931359	77.20256531	78.03390425	75.58730122	73.55200495	77.42940863	89.68226553	76.81142687	92.67617108	85.07850586	79.51415671	80.52206192	77.60331798
201742_x_at	1090.600205	1172.911654	1195.309779	934.2183923	1584.376364	419.1186798	988.868288	1323.908367	1860.759337	1409.473901	1337.130008	1363.265244	2089.019691	1467.262807	1503.113329	2034.107921	1735.717347	1265.569687	1695.243528
201743_at	86.67044206	117.9198582	84.60561868	88.22276834	99.39521042	105.7823949	108.546392	85.24792649	82.60093625	99.10609366	122.3272405	72.61517289	92.05007002	86.61541106	80.18794469	87.78291283	79.50081165	86.89128882	87.04543182
201744_s_at	16.58936513	18.96972697	17.22626594	16.39134817	17.08555673	15.53654603	16.01163536	16.07377043	15.48680801	16.8120216	16.65569578	16.8044917	14.02867914	16.2702394	15.18192972	16.47473355	14.7102322	16.32215105	16.24407634
201745_at	490.8962469	439.2587863	453.2401767	555.2706339	463.9800504	356.3460025	570.1008496	533.2242717	539.5246719	362.3489468	532.4318207	569.345349	437.2799286	379.5926997	343.0894628	376.970185	392.2861465	328.4568453	343.30106
201746_at	180.4590192	179.1972318	243.2499714	178.0737958	178.9056647	106.2258405	193.5187991	191.068982	170.4821957	196.0936961	202.8929169	219.971804	140.2804411	138.822424	117.9365593	162.0180129	198.4293128	171.7430444	166.4603364
201747_s_at	101.1065284	113.375926	87.53583765	92.85682477	94.89917009	105.1830947	79.23830956	90.53036592	104.0068109	107.3698126	86.11184648	98.07986062	96.46994511	116.988419	111.3137458	96.57529763	80.70218633	80.42681964	83.46986625
201748_s_at	279.3005539	309.7185218	245.1160747	275.0834454	318.7319331	361.8190683	256.6459591	255.8218433	296.6760437	356.9223236	268.5799697	308.9515096	311.8220256	397.2351972	368.8332337	351.6208964	301.9175771	269.2200512	315.9092589
201749_at	372.5138646	552.2432865	361.8314906	443.1026676	442.2406078	537.0124253	424.6710337	393.9398357	336.1092373	489.7492045	488.7152897	452.4871863	441.8984872	495.1107784	409.953078	426.9528249	418.8210071	467.7992921	539.3204418
201750_s_at	535.7831741	669.1046245	407.8286422	570.4880888	472.4463404	478.5880772	537.3167196	530.326478	425.5298889	639.2366284	556.6995996	567.7477335	431.3092671	422.2143625	386.7876091	422.2717447	468.3588482	460.0237129	483.668302
201751_at	482.3950526	551.7168773	656.3319481	627.4752784	517.6441733	639.5085784	537.8334926	564.8018126	531.5553761	615.5363088	524.7706907	572.4503432	577.6018621	608.1849737	578.4378215	597.5429	559.0218524	581.2904742	463.2905066
201752_s_at	270.1034276	489.1780884	1081.479119	507.539087	266.5229046	398.3057038	328.8489435	433.8554733	231.0801821	243.8346858	388.7803778	189.4382999	378.8619672	339.1597817	220.3810483	309.5311659	332.3528369	229.8639477	291.651617
201753_s_at	73.58985773	341.3507489	904.7241242	381.5040096	199.4503091	213.1728763	226.320849	312.8195321	150.5714429	182.6649358	293.6223356	122.6541505	236.663213	247.223201	110.7767229	148.2041136	201.58728	117.5413739	168.1639576
201754_at	2430.651603	2352.129355	2654.297893	2881.611555	2067.242221	2381.9138	2726.148287	2497.154021	2207.322165	2841.214242	2506.720811	2294.820707	1960.53593	1908.281573	2088.388245	2296.05098	2186.820942	2496.995659	2458.432203
201755_at	209.7067817	199.8052724	157.7596743	185.1303693	195.5358936	293.1566119	154.0215743	182.3568568	281.6400306	167.0421337	186.7994874	281.7567584	353.6273568	331.2728235	360.9225137	360.2534886	255.7898851	157.3530028	160.583266
201756_at	330.2252917	318.3944052	431.1647093	377.0242947	338.099885	400.6501979	308.3545589	433.9162998	577.8464886	373.2772046	357.6487683	463.3921383	511.9106611	469.6335659	500.0851697	507.6712436	406.8574612	349.240922	362.4175475
201757_at	2920.274973	2635.474859	2727.65402	2907.28412	2315.210294	2972.883839	2567.737621	2699.687499	2233.614022	2365.805161	2658.538733	2551.85758	2580.221167	3218.232829	2676.359803	2351.77384	2571.296946	2537.020383	2933.459553
201758_at	426.682547	634.0939153	706.4781284	825.5943521	716.5169155	624.8629995	637.9470531	707.4236951	617.4738802	690.3324348	756.5596035	663.6671873	592.1330553	679.8152173	656.3197426	552.5124755	681.5146458	683.550051	717.3712374
201759_at	136.1224255	142.867672	145.7647691	140.6738421	124.4830592	154.090553	141.6635629	140.3691666	146.2080564	158.1308223	127.4652332	132.3065823	127.4482159	138.5216261	173.1590554	164.34256	142.7093019	151.3350063	146.6788477
201760_s_at	563.1173186	631.523339	684.7300007	574.4385206	608.1139266	509.1053901	698.6237441	667.3203058	712.4313982	715.6929595	764.3141977	662.0002679	621.5172807	626.6730286	661.7755517	502.7963814	647.9611235	661.2462552	718.7812626
201761_at	396.0850238	300.3515646	263.3932008	370.8804325	563.6234286	379.3663313	364.3386116	405.3188162	640.2500156	315.9076019	415.3507343	751.8785485	499.8930085	410.6354826	490.2992443	735.1838062	478.9323395	419.4117643	629.4252193
201762_s_at	1030.637159	882.4229283	1440.326308	894.3441022	1038.862212	1251.183269	938.4138669	1197.179024	1053.789357	936.5604864	963.4375954	1096.783245	872.283381	1116.483807	822.8832496	1140.047304	902.5317906	978.7112622	918.764211
201763_s_at	351.9417877	369.3844807	325.6700842	342.5523014	379.2060914	388.0323286	333.5161964	352.2844728	316.8853871	355.0268202	303.6795095	375.3277716	345.9677023	393.185984	380.6303628	358.501632	336.0092441	390.4665775	396.5357304
201764_at	304.8262132	634.8348264	482.9552558	380.0902432	427.5405775	697.3679755	598.7667891	463.9072672	702.7580769	709.0873155	450.5930972	542.8339513	657.0136233	639.6314816	647.9076735	766.8429404	711.8228911	483.3586637	484.3059555
201765_s_at	689.8747026	689.864176	863.7689657	651.3131494	643.5277814	516.2603117	611.9813411	559.6216728	376.5088608	664.8232764	680.7069207	488.5941252	470.121782	477.5116886	387.9514797	456.0347826	480.7000013	475.5944823	642.9631038
201766_at	113.9986384	113.1325309	108.9045324	126.4274055	101.9605634	116.3973749	118.0111525	111.4196347	122.936143	118.4630929	123.272733	119.9937126	116.8886075	112.8985405	115.6117901	121.7152597	115.6759769	125.8546102	122.0384393
201767_s_at	286.1843656	243.488565	236.5239973	213.8246259	254.6603816	313.3726731	200.3796493	216.9985002	288.0854455	254.9445684	223.7345875	270.8433381	294.2423938	305.3826937	308.9423759	263.011792	261.3908179	245.7086725	210.3388069
201768_s_at	538.6930599	670.7788775	607.8269227	646.0353879	764.4301026	430.8537558	689.7434609	669.4684449	579.3001273	686.6924889	607.4256345	536.9934766	793.5280399	708.0362066	658.1185801	665.2951583	700.6193712	627.1869125	792.6850708
201769_at	460.4885445	501.6660245	498.4812478	556.0689704	481.9457953	343.0937164	489.0414181	518.341202	525.7788343	502.1537776	488.3660912	500.4095794	379.7956593	408.0932043	347.8169947	381.8805781	482.4843101	438.8264748	463.8234369
201770_at	569.4257142	556.6605791	420.4179246	576.517718	411.8870215	808.996879	535.5474167	483.1362984	702.9973798	523.5814452	587.5819133	847.6739031	723.9004293	862.1152166	836.8515396	669.8257557	809.9649433	588.6248305	458.8133639
201771_at	618.3203702	650.8865655	875.5746461	719.06408	718.7370503	834.6290394	811.3646589	666.703913	689.7010347	767.6156017	685.1477276	730.7078274	731.495003	778.1983717	879.2656467	710.4315975	663.2375721	730.4925302	724.576267
201772_at	388.7436733	267.1788493	424.0603314	274.8787652	352.3783875	168.4674175	422.1406831	362.3549942	400.1675274	304.3866938	400.2650456	377.7412158	429.9636525	313.0248491	312.1600285	352.5572137	355.1331502	276.8966556	311.6182405
201773_at	361.8848078	283.0921483	329.8587623	434.8367713	442.7060467	274.5397591	335.1421236	378.5504646	405.3663636	346.4279452	442.2370229	384.6500374	310.4770748	363.8882341	335.0269216	350.8703876	353.9387713	332.7051621	380.1419005
201774_s_at	138.0739224	122.8713258	94.68207607	111.1894522	94.59295088	269.3330441	123.6410161	100.0797176	231.665136	136.9823082	130.6735361	231.1109265	198.9092294	239.0780222	301.2281946	215.6626542	200.4171078	124.3116915	99.13771395
201775_s_at	258.6097744	334.3124691	302.0960031	281.8857659	281.7732842	205.7683933	341.4414231	287.4206569	259.2521776	270.9365991	292.0015887	253.2961227	272.1202563	243.7597036	252.3528927	262.3303	263.9031098	242.1406226	261.728813
201776_s_at	181.1643656	215.9177353	319.2761932	218.0072153	215.887262	109.1836483	234.652469	234.0773837	212.912002	181.7972085	212.8962663	216.4049648	200.9513654	169.1321837	201.9215888	148.3820948	208.5832475	186.3576745	130.2861072
201777_s_at	302.8516276	270.3941462	274.9228091	237.4819973	272.8023342	190.800582	287.1221738	255.1564261	293.7527139	241.5559391	261.0065836	219.1395012	274.4864836	240.6037612	274.2214379	241.0488612	240.298776	224.4859483	231.9571725
201778_s_at	1247.847896	954.977841	1222.907935	1014.938302	957.6628206	1050.089531	938.6036136	1073.632117	874.2400609	869.9804709	1023.522592	927.8543545	879.0124461	838.8539295	861.4076126	861.993954	849.6993522	900.7677469	919.3488235
201779_s_at	331.5506392	315.4336036	319.8988635	339.4605599	414.3819921	384.260477	380.601687	324.8449799	258.2446508	395.4603636	336.5802783	318.8988543	405.2865412	383.6085498	381.2766833	487.4129496	408.69163	443.0428771	484.8866432
201780_s_at	167.3060695	102.6746339	164.1813646	130.1717227	125.1475602	90.65235515	146.08443	140.0859903	119.9517223	143.0045317	160.4538348	146.304926	113.932014	132.7809111	113.122875	136.9902772	118.3431739	141.2530468	113.3157171
201781_s_at	258.4539515	347.8150045	335.5767639	355.4036903	367.2574423	345.8461405	339.4858121	337.3291726	288.0412158	391.7578805	314.8269806	299.0857507	297.7236067	355.3455669	316.839153	309.6987326	299.450069	312.5465321	323.8576136
201782_s_at	326.9294431	445.6054409	403.6922338	484.779835	463.5583319	471.2871225	431.0006755	435.8258998	363.819355	394.5826021	412.8135131	391.0932334	414.6492236	477.8565437	441.1388861	452.8483013	479.1781316	452.8755099	443.5068341
201783_s_at	639.4134437	544.3718435	709.0281471	658.6048597	598.0893618	589.9823498	634.2653764	617.4470872	607.7249096	708.7938888	630.2592416	650.7227125	536.0571201	644.2443866	626.6661558	579.9374682	619.7389871	663.0342505	700.5188199
201784_s_at	993.0714472	1056.416608	962.9750878	991.6211275	829.676576	599.984316	945.3546195	928.2026166	1078.498424	973.5558751	1078.481453	985.7624977	926.7807429	821.4906908	818.2891727	814.6940725	1037.820975	871.6971068	922.4683534
201785_at	1145.916025	3070.291122	420.312891	1851.786691	1269.310688	1972.648734	3534.769887	1416.841043	1583.353007	2732.211388	2190.730602	1938.968636	1594.720149	1300.483267	1121.356645	2448.42618	1334.969677	1518.013907	1638.234375
201786_s_at	1039.737401	943.2603639	993.9886311	1027.506498	1051.815433	1085.75022	938.2161057	997.0699411	994.2261188	1044.193623	970.8967038	1109.614949	893.1542279	1040.147992	985.6736626	974.9374674	1010.128041	1017.391553	941.3942693
201787_at	133.8527663	111.1582283	116.8857092	99.3412418	127.9276955	129.3487944	124.735944	130.3394837	114.6940428	119.1732285	127.7889332	122.6876091	133.9100304	135.4937526	136.4842497	130.7020772	129.8445254	134.6884848	128.3429285
201788_at	447.8147551	427.7534679	410.6775831	511.5483038	442.0607665	429.5796116	411.992307	420.5031334	439.7688955	394.1577964	451.4311832	443.1514777	451.9200861	501.7705715	445.3547836	393.8025448	452.081303	447.4431455	450.2380743
201789_at	35.20365229	42.70115501	36.70169793	36.00607031	36.10832806	36.84759324	35.4396003	38.91826733	36.79103397	37.02146498	39.22943645	38.16440979	36.34546057	35.58858928	37.18889477	36.58206581	35.56053203	44.87231835	39.80140701
201790_s_at	421.417255	384.1011003	660.5123133	346.714172	425.3574517	356.1982036	480.8221888	422.1891973	499.4053082	373.4433085	453.77323	459.8427795	362.801917	442.871579	390.0876807	411.303529	363.7810173	339.8811899	360.8793189
201791_s_at	284.523125	188.5043268	329.5828357	201.5843001	202.1708285	236.9572564	244.3966813	211.3264396	279.2339714	243.1566168	246.0956148	270.6953747	243.8422434	311.3920183	288.7141856	242.4119939	251.829514	220.8979404	223.9731555
201792_at	128.866385	212.2338863	413.0939153	230.8899664	326.1498223	326.660484	250.0779981	175.0775194	271.0784898	159.9115298	184.7952203	172.2319057	230.8507753	355.3508197	212.1169302	226.297324	244.8848774	199.8329992	179.5382366
201793_x_at	97.19476965	99.46163346	91.01961383	112.3660876	99.28304162	161.0197062	103.2234088	111.2934186	112.0271684	101.9069512	100.9838568	119.1811845	121.4354886	100.3645437	122.3683118	127.6774108	121.1973855	110.7766173	122.6481851
201794_s_at	211.1714141	152.4204468	185.4663915	207.8149432	163.294965	412.018829	218.2869268	244.483284	170.5510641	161.820512	179.4855083	250.0007383	223.8028763	177.8680027	281.6744126	249.5486278	265.1627327	260.3220945	245.3836431
201795_at	528.4098367	589.044594	525.7888628	482.2993722	354.8020743	600.6343892	552.068463	577.8960877	682.3626987	524.6295799	426.9355203	695.3099912	535.025952	560.64223	464.8299583	591.6191172	511.1745031	476.2980236	286.1404278
201796_s_at	411.8420477	352.8278103	337.6850019	345.7231379	358.0279095	370.1091105	341.8138142	334.2168352	376.7849048	314.0962893	323.2759455	347.9404105	371.62997	366.1423855	397.0729004	395.061362	359.9747938	340.197045	396.7426411
201797_s_at	206.7827766	149.2656032	181.8034501	165.4283467	185.6574259	213.4376322	174.5005994	150.1226572	230.0778918	168.4266943	165.9223344	199.1105973	201.6957374	221.0195274	288.2651813	196.7989587	199.1815326	195.8614744	152.1846383
201798_s_at	2058.539766	2482.962824	1468.388268	2213.691796	1487.066492	1345.610638	2153.798421	2346.466582	2046.935866	1907.453707	2590.102488	2142.939569	1965.526926	1901.00142	1532.629493	1394.737284	1821.131182	2043.963986	1609.66051
201799_s_at	380.8547613	509.8869495	502.2248979	542.500922	505.8649427	394.4971905	509.0993211	479.2930758	407.26391	475.7943184	469.3029248	456.9880099	461.8330035	448.3132088	453.1723195	406.3859151	426.014304	411.0711867	386.5884709
201800_s_at	395.239798	477.9376687	544.5426718	463.4478242	363.7492748	449.0162156	421.6568524	392.3329134	391.3641074	503.8694561	415.9056578	395.621624	389.3430571	404.8803282	388.402006	365.4324921	388.5057344	376.0454115	341.764106
201801_s_at	905.0714728	653.9128282	649.745107	598.5877984	607.8524287	541.0235202	751.1983785	760.9057983	786.0904163	673.0344213	842.0186584	662.7437637	750.138141	573.8644108	769.681675	710.3906087	839.6887378	747.3248032	967.5912561
201802_at	751.1682903	515.859699	536.499767	535.8917646	697.4707351	640.0659491	567.338818	562.6977856	607.7385296	615.5985362	613.645196	558.54704	569.3073424	574.8881888	582.1195586	640.6415234	748.5766469	664.2484644	797.7004343
201803_at	767.4593238	708.1432396	706.5000256	704.8781023	1015.842258	789.6187815	683.0769469	828.7213069	925.8200576	751.1425014	787.6482817	958.4810287	1010.153569	1047.97811	1072.516651	913.763803	889.0347621	759.2998039	799.3754522
201804_x_at	1055.073487	977.6906859	1206.498427	1084.070981	961.7856225	1118.467621	1097.23049	1034.272393	1075.94759	1089.651028	950.0761226	1216.078239	1241.338158	1430.586211	1336.276544	987.3186441	1009.262375	1085.291612	1091.330584
201805_at	717.5847204	729.9883283	732.4265535	656.9722705	624.6443367	678.0931889	733.1645372	697.9002281	698.2717147	708.8347855	692.6669405	684.9432415	633.6786094	627.5402089	682.4241975	755.7198698	656.9957661	693.2032075	707.1906413
201806_s_at	171.3946957	167.5331113	128.8735747	130.8889321	149.919925	146.8556274	156.5706472	136.1359271	150.297854	167.3878617	143.1668474	149.0442697	157.1723551	162.0255841	153.3714356	140.6234752	149.3896423	148.9690968	133.6163086
201807_at	1425.198476	1124.948649	1107.655815	1065.724656	1342.37939	1046.787466	1181.533289	1147.465065	1145.068848	1054.134118	1178.973165	992.0448843	1085.31697	1139.35223	1057.369607	1098.220308	1116.357107	1124.786663	1102.649534
201808_s_at	972.6213695	835.9442115	923.1033002	883.9149836	1038.427865	472.6687441	988.849427	925.0231143	870.5610243	1100.973032	985.3823021	837.3305269	944.2242882	888.9906751	759.654708	835.5947043	986.9594965	902.3058795	1147.888641
201809_s_at	2695.95559	2353.922327	2582.875155	2732.088925	2807.321848	2609.428774	3017.627196	2586.815618	2668.955413	3110.54412	2677.995099	2678.760112	3010.352182	3677.125276	3518.401153	2213.831136	3006.387218	3299.827398	3212.198414
201810_s_at	725.2748689	571.7972364	831.7859326	435.6661171	403.5321093	559.9200888	367.8245745	442.7548131	336.376673	477.500987	544.0274942	282.6691396	341.0008128	385.6176684	328.7724304	552.425541	321.8452177	322.5105734	348.3355026
201811_x_at	638.5280293	435.0147108	835.528167	361.8423605	382.1463469	386.4526363	289.6892907	471.0527903	252.7566861	329.7579555	376.0102679	188.7544652	253.0248732	341.7945819	196.2006948	400.636825	268.180436	239.5607343	261.3688821
201812_s_at	1584.594716	2310.177216	2114.32582	1702.453176	1942.280506	2286.287192	1903.475874	1756.138914	1491.144369	1962.092148	1795.867045	1853.41566	1647.1679	1938.343726	1877.721997	1925.693054	1674.032724	1903.055679	1988.894137
201813_s_at	355.5452257	303.9270833	250.6139883	292.2432652	374.8634523	536.4767434	306.3017574	267.9282506	297.5450674	290.9412778	291.3572148	254.9108965	393.9291287	448.7319707	444.764173	485.9143118	426.59751	447.2530843	419.6680312
201814_at	432.2017439	414.7688616	354.9668966	388.329783	420.8696276	374.3413334	390.8862867	383.1274095	350.3776771	348.9436241	428.7800487	350.3297304	344.0734395	439.7640725	386.0798437	417.9424096	438.9110194	385.1525568	425.6719486
201815_s_at	314.7981587	406.3024045	322.9185153	303.9088235	304.7911852	272.7090811	319.1498567	311.8609844	347.9672891	319.4939746	347.6186922	311.1307974	265.0100379	289.9202056	295.4295235	353.8695819	319.9524094	314.4379569	329.3696422
201816_s_at	324.2728258	254.3255722	289.8405876	342.5472378	274.5693465	244.2097103	254.0121564	318.9682025	233.0270891	232.1280108	310.2800867	314.3700434	224.906272	214.1548216	198.6352147	223.9420792	259.7510972	232.3616784	242.240864
201817_at	326.131938	344.5472629	378.5964967	363.3902388	394.65994	382.152178	354.1504736	363.4626762	521.4775285	384.2619429	383.571602	383.0141588	464.8270768	367.944738	444.5233152	365.3404988	465.5990481	462.7961438	290.82546
201818_at	370.0307609	362.6504029	275.0147209	311.418004	250.3409555	389.8860998	230.1392277	307.4423828	327.8278342	374.8791825	284.4665557	268.8726384	369.45089	262.8479273	406.3740947	342.4254084	257.632875	281.8250175	273.9718019
201819_at	326.390968	258.1643755	188.1710553	266.2379986	258.4214181	374.5882801	282.6845058	275.2995673	289.6923296	290.2380661	289.0726243	309.0528821	296.5225926	282.8063863	308.5216358	347.2893224	347.3332093	298.4455242	321.3898944
201820_at	104.0644555	133.2301921	114.031204	115.6040725	134.1402275	110.235247	112.1028883	127.7071244	116.7768529	123.6113056	106.411035	118.7675562	121.2705715	115.9814618	120.7191828	130.7742055	121.2827735	107.8003263	128.9212085
201821_s_at	525.9498469	326.7266903	416.3830877	482.0496804	503.3877176	388.4518292	475.6003786	517.4869652	601.4187909	444.8742561	531.1201009	624.1200366	639.9936191	477.5929827	513.1516928	500.2411463	521.6053554	537.6145212	523.0205033
201822_at	54.59164181	89.08781716	56.45570371	60.30826656	61.97525611	64.57418588	66.67922763	56.544772	54.15663072	61.38201814	55.27865226	64.35124182	59.03397225	60.57494502	55.38738414	49.20915969	55.19360481	68.71199098	61.67043941
201823_s_at	361.8996483	242.1432782	342.5050989	314.084757	355.5716744	153.7088772	294.0022884	303.7294716	278.9979977	359.5123245	281.6449996	349.2127793	323.472238	243.3690069	272.9478049	202.7731796	343.0871724	292.6179452	267.1352817
201824_at	209.475219	79.46821664	150.5781203	137.797742	114.9316996	92.85443381	118.3736503	143.5131075	114.6863864	100.0132157	125.0280286	167.491416	126.450316	99.39284068	113.7176785	79.86751396	134.2946592	115.5910639	95.84960805
201825_s_at	461.55363	419.8549787	419.9935416	463.3207729	368.3780028	557.2081782	440.6803481	452.6585343	446.452345	357.7642427	450.877876	458.3976529	442.8517287	492.4252772	440.5866389	565.2849072	471.2808302	447.2605487	348.5328845
201826_s_at	301.2822069	225.1749705	233.9512907	273.552899	216.0651179	253.3048191	243.3140066	269.0193489	245.5173027	235.8496133	253.4425516	272.8971807	203.2659284	209.6251009	232.4421322	259.1508281	248.6964229	246.7401085	202.6592144
201827_at	194.6981712	225.3330772	178.2907937	234.9602591	191.24162	255.1328236	203.5842845	222.4562204	218.7967163	240.5841433	231.4592075	227.9879277	210.6208314	223.9876806	237.5655833	257.9717922	217.2991938	182.3221652	191.1250222
201828_x_at	2340.523903	1762.229757	1973.798522	2152.130174	1755.066542	1743.906382	1948.301468	2235.668421	1921.421546	2138.778622	1956.816863	1855.205289	1871.807579	1750.842038	1994.138935	1640.494297	1916.263832	2096.893899	2255.125927
201829_at	103.277812	104.6638698	74.3637819	134.0341548	96.87430619	113.2858407	86.41557773	111.544026	125.6695489	116.5924078	145.3332205	165.4824689	112.1349123	136.0166662	129.0958526	134.7105798	107.3734989	102.5090411	88.21982364
201830_s_at	155.7993875	165.6612925	119.0961403	290.6747578	161.4646467	129.7928988	118.9918637	175.0654982	216.4154904	119.4347452	229.5428026	235.5953618	172.1654782	151.4313734	147.9965622	201.7808711	195.7747306	152.817868	146.8501655
201831_s_at	650.880979	737.0462484	557.8882472	624.5942993	536.9146164	544.4071471	595.4463627	531.8025623	565.3218366	710.9504288	579.4739031	644.9565616	579.028655	521.2895756	526.398706	623.8082259	604.0269478	540.5913182	632.7643245
201832_s_at	826.7257586	902.8683954	737.4902647	956.8033361	722.619211	766.6122442	804.2248873	772.6009118	705.1154373	1129.032278	868.8710697	764.4629091	749.8116377	777.8566877	740.0971658	714.9336977	835.7660521	776.5458813	781.214725
201833_at	451.772498	408.5990728	423.6627753	485.9648255	399.9769488	439.7858814	402.2121611	526.6497723	480.050843	444.7308776	514.2304389	503.59587	462.1612466	506.7321301	458.3010503	420.9940715	496.3768776	415.7936225	405.4773294
201834_at	127.7809511	129.9597378	159.2436667	128.4385565	148.0593124	133.6472769	128.6846264	128.0324155	117.7528653	143.1637755	129.7714247	119.813213	111.0799154	134.5230158	96.66818046	113.0354701	115.6930774	123.9963858	124.683138
201835_s_at	159.462885	183.7213837	250.1328575	157.9246552	198.5191261	152.7119529	186.496707	177.9448609	154.2811208	204.467943	194.0135736	146.3650746	180.1085359	204.9862152	177.4322538	182.2856549	168.9940892	172.2490711	184.8518884
201836_s_at	122.8456662	75.90022227	120.3423864	102.5916328	118.7670465	80.45201987	113.1873531	101.327771	89.77284228	95.24901882	108.6066562	100.6203806	105.0373445	119.365456	97.77526611	102.4267111	103.9772569	103.3095318	114.9306036
201837_s_at	371.9884553	256.6306623	256.3234503	302.6353773	331.553643	350.2624156	347.8344096	259.180858	307.5265427	289.3683056	311.0781345	332.8735283	332.3667833	380.7503523	344.7318132	352.8727336	338.2050159	292.004095	332.5920666
201838_s_at	91.05764151	83.68491186	87.29932306	80.32885549	77.19755889	83.69919874	79.98127504	90.8289772	83.27991099	81.55965882	81.19962813	83.17121368	79.09116522	80.72177594	82.09647567	91.39101863	78.11726073	82.19690906	90.44251803
201839_s_at	27.27300743	20.03230862	27.94606076	29.12003263	30.87490017	26.06496261	26.6484963	27.05858014	25.48532797	27.54453758	27.62897555	27.49965502	27.28580714	28.81487021	30.44029405	26.69082511	28.87597486	27.91181467	28.60674313
201840_at	1244.247278	1155.288009	1383.802188	1396.885759	1004.954747	1092.367688	1276.955589	1341.994747	1246.817746	1471.800012	1367.424129	1280.906751	1181.077024	1223.599137	1192.86939	1121.812306	1260.363421	1297.528044	1135.790054
201841_s_at	7207.547541	6451.820479	5878.041575	8850.474199	6227.36545	6920.512468	6668.714935	7118.673798	5047.919671	7161.285741	6227.82276	6267.486549	5895.686839	7245.790542	5530.325413	4825.098636	5798.086354	6401.93559	6956.834386
201842_s_at	7761.15383	10496.59532	10720.31461	10445.298	9778.14734	6458.278138	10390.09876	10384.54142	8760.319632	9722.402465	10680.87279	9173.690731	8956.577277	6977.984257	6366.822616	7915.006313	9133.299616	9816.745591	10321.76567
201843_s_at	2190.153003	3122.909047	3408.034822	2572.121011	2025.194376	1575.74883	3284.064279	3545.063082	1880.290771	2350.798413	3485.771059	2704.49989	2428.822192	2220.357183	1616.778303	1446.68842	2573.102384	2650.825907	2781.664391
201844_s_at	253.7604677	177.3605221	189.2537528	210.3058117	167.6192506	259.2316573	212.0550383	214.9679872	166.2387118	141.4832505	197.9495159	197.1394267	204.3146363	220.7883166	212.9956745	206.1947648	179.983792	217.5847406	222.1659755
201845_s_at	138.0091522	68.91378797	115.1978052	128.3838158	112.1141678	99.39791199	114.967492	110.432434	82.61476231	93.33714625	97.70442501	115.59393	106.4924543	142.8944474	102.661171	94.70722681	112.795764	109.1654278	100.0671676
201846_s_at	384.5814462	264.2932465	286.580383	310.5127562	286.2490565	316.5297399	272.9476748	307.1130027	249.3008862	295.8026465	286.5512776	298.3600082	298.0312632	316.6139718	304.3718896	308.8107042	303.7186096	319.0965973	324.4155764
201847_at	482.4902919	907.2245515	856.315035	787.9863762	525.7301986	659.44673	874.2955064	548.4632756	553.7898793	879.1159812	670.1171099	488.9490824	432.5274885	350.0790777	337.8816655	562.1131623	338.0075194	438.1530018	384.0917595
201848_s_at	409.0558268	360.6902518	337.3520143	299.3497052	383.1363614	275.6381973	327.3632666	335.5306826	352.616226	290.2278249	350.2106438	297.0217052	307.942989	364.3551163	320.1024161	376.1045892	278.3224587	308.6986654	303.5694772
201849_at	490.4704105	465.139704	560.2133214	354.7333927	333.8075128	283.3764425	433.7628016	445.5208814	462.1370059	349.3578463	536.6857826	492.9787926	430.3716359	472.609922	423.3263467	380.2142324	358.5330876	386.6900554	338.5985791
201850_at	338.2953384	223.6526684	237.6786637	426.8333361	286.9138716	393.5692038	258.1925675	346.0558076	196.2395243	334.7107594	320.2868544	294.1434949	266.4532695	322.5650179	275.0392447	258.4809426	221.8428909	296.1011171	294.0200933
201851_at	557.2384685	533.3175937	562.3699999	548.4114955	601.3852387	556.2103156	527.1329094	510.8099876	521.6839571	611.6983456	651.7257174	487.3409058	631.0468241	720.9004673	664.6185179	715.1519114	615.2604707	651.8086975	669.1894983
201852_x_at	72.21682843	526.7974552	75.18874876	453.8658484	82.84131089	227.8691352	151.4588872	119.5575375	132.1204124	95.34044423	139.9931716	103.1288498	116.2191817	75.6634981	90.6657131	93.53407296	105.3254813	97.83052984	170.2665013
201853_s_at	405.3628844	400.2137072	535.7108777	326.0591666	378.6761183	742.5068391	332.1821998	394.1942602	513.0379246	430.2202123	345.5634316	501.2851029	452.2274826	617.6146359	571.9172168	657.4558221	440.7875289	393.7696848	342.0893775
201854_s_at	379.7972892	248.9305065	298.505158	280.6368812	324.6546658	328.8357719	307.8735422	314.6735941	316.660626	373.6280145	283.1176624	313.1731013	320.4125715	326.870677	338.1588962	322.551329	303.7891472	378.7588269	320.4741496
201855_s_at	117.0264144	122.3058935	162.7515939	136.234958	111.7710518	101.3487426	133.5030109	130.0800145	105.8572253	162.5957581	137.6757123	118.4596472	113.7643756	90.81057205	98.98948362	94.99619351	105.4448288	107.5611046	122.4610647
201856_s_at	289.2623552	260.0475369	262.644461	298.1614665	257.8451225	181.6216641	261.9223276	263.2921157	230.0829385	274.9317236	299.2499458	240.8758222	276.1456068	293.0284544	286.0664856	240.2870888	262.0753678	256.5632447	216.4274613
201857_at	506.3193549	457.8868952	542.4789343	595.2589977	501.7148263	464.1738997	500.3599501	594.7857381	423.9705607	420.8561818	608.8093852	544.5946059	502.5545298	346.970026	512.1965797	445.4078772	474.8854133	526.084038	518.7165333
201858_s_at	7486.32	4601.871772	2352.341344	2458.59281	7800.965244	4947.098445	6267.253445	5044.348894	6893.821217	5771.418336	5691.605159	4422.218543	7309.413353	7284.639384	7273.275734	8527.008873	7955.864889	7137.885095	5692.614845
201859_at	3568.168304	3051.858916	2179.910061	2238.281769	2751.276621	2227.253974	3358.140014	2899.564372	3273.145778	2851.262883	3370.341508	2593.827626	2465.638148	2299.549474	2335.625119	2900.275126	2673.565136	2505.425443	2247.300396
201860_s_at	744.0741215	243.4116	665.4246037	700.7904417	347.4818034	282.6140171	496.0021007	330.0020836	520.6593342	101.9921218	606.5929026	137.8334912	226.7888337	1028.622237	89.03180315	1067.842298	126.8317209	357.1979737	207.2428703
201861_s_at	280.6525383	272.1440028	181.17646	269.4256567	407.6293614	526.3909249	324.4681765	237.6182644	450.2996946	336.9786995	266.1520658	342.1632792	522.4409798	486.9162961	548.3897912	467.6382676	451.4176221	454.7121899	423.9958321
201862_s_at	363.631175	246.3649573	186.83806	250.828706	262.2401265	332.5800138	383.1719883	332.3891304	534.7196403	321.9907381	373.032901	492.7534114	393.8282715	448.8269843	504.4175551	359.29005	383.8553867	444.9913687	333.8302752
201863_at	727.8073559	782.3811857	781.8284936	764.2190813	745.5312999	793.259433	687.8837672	759.9956444	780.9447004	845.4274985	758.6997418	803.5651815	818.4265313	905.3028248	847.97347	795.5379062	778.0006145	796.3949218	795.5830492
201864_at	688.0002201	725.5208015	740.8845644	747.6673362	753.9159255	595.2413998	747.5233178	710.911105	743.3708813	764.7330694	758.819861	782.0093249	689.5553584	541.4346386	824.1142849	628.5218666	748.2586727	812.6625472	888.8211297
201865_x_at	570.7329682	347.1413071	386.3455874	338.3914939	675.7887889	401.3041045	471.290044	325.0936866	495.8285311	336.898849	698.0386803	420.3413517	521.4417228	432.2460555	571.8223211	655.7341473	712.6804519	884.1725475	784.362445
201866_s_at	345.6651142	211.5475401	215.7075982	207.8210871	384.0188731	222.6674106	249.3604502	189.2829037	266.2052469	198.520262	295.0662978	251.9392926	308.6736426	343.7049784	329.4442521	426.9060024	420.6401051	427.4378407	427.2416088
201867_s_at	177.6154363	160.4742644	160.0445682	154.1824255	142.7825416	238.9863827	160.731348	132.5584193	171.1556466	164.2429104	143.9283389	160.5236274	167.6914403	149.3852258	182.1518464	184.4228601	154.8540917	165.1972252	130.1504342
201868_s_at	77.93844599	52.86179843	70.7520829	70.6036264	54.57123707	70.69438205	69.18271717	63.54668822	69.92802957	73.05060917	69.91762693	79.36407809	68.6145859	65.69810211	80.87935833	83.03929318	70.56831914	67.87323882	64.27693484
201869_s_at	213.3783057	219.3243243	173.4635057	196.4091542	223.7007709	306.6785214	173.620816	175.7590658	197.5816439	167.3707019	162.9299526	182.0527698	229.2503077	212.9166722	223.8790856	238.3004327	239.1792768	232.5740657	177.0400301
201870_at	567.0824152	506.2491031	442.6758606	567.4998052	556.9210331	711.2430525	574.0540746	632.0315561	755.6636565	571.5006656	478.6229944	595.7655866	698.6000923	695.9813716	737.3918057	762.3795804	676.9272582	588.5007838	504.6410524
201871_s_at	408.9025439	463.3870562	514.2875747	484.0146031	472.5247444	579.5081672	434.3812628	459.9559368	353.8388729	435.0232156	462.3095833	454.7932891	352.8917478	481.5093546	453.3480343	405.9780195	426.0852056	470.5169382	415.1242216
201872_s_at	829.9290203	578.6243063	632.8101885	607.0573202	830.010547	452.5130786	747.5764302	648.6093617	896.1109486	638.4963648	671.5546477	705.5711697	1045.934273	828.2725209	843.1335744	970.1132294	853.256049	686.0673623	800.5152057
201873_s_at	452.0716025	317.8969689	407.034432	361.7305719	383.1785659	296.2794963	370.401833	384.4173536	492.2787796	311.3744978	485.8600966	461.2436331	476.8661537	393.9924359	427.1615525	485.6393594	410.8397593	395.8284353	382.6185923
201874_at	1070.261125	926.6835249	1081.081596	861.0339101	928.587317	913.5612173	916.9220934	959.0035671	823.699022	1051.890667	803.0668322	779.4532411	830.3589063	877.3784598	952.9645034	816.3677919	840.695533	938.6497135	902.1462698
201875_s_at	471.4302955	441.3741217	554.2249694	462.0689185	392.9713714	538.1287579	460.0112098	494.6598212	435.0479011	534.4010176	425.2953914	419.3355746	504.4235683	555.1019987	582.4769088	460.9465924	513.727771	608.9484562	457.8126665
201876_at	1610.962026	1389.940474	1337.289416	1689.805572	946.295866	961.6847325	905.7592277	1411.997838	886.9866008	1042.809852	1281.991351	979.3372881	782.0533273	1037.085857	756.3648205	882.4393385	1045.064333	948.8795143	1068.332758
201877_s_at	180.4125584	143.9321136	205.5721528	179.9581327	121.8251759	157.0882886	176.6848973	173.2230579	145.5291951	161.8213607	159.9600333	160.8962143	157.2881887	144.349865	154.608399	174.4907811	149.5641975	141.9399785	149.3495426
201878_at	128.2427242	93.37707723	107.6469969	124.0397328	100.9924284	110.3605789	115.0157444	107.2298264	104.1686638	100.9062642	123.5700527	115.4324877	115.0215032	115.457755	121.8867676	103.9418627	123.7808223	102.4881225	100.4637535
201879_at	305.6336963	286.5138412	306.4661145	333.9183148	242.992145	263.4877914	343.4559539	298.061961	286.1798623	321.5276962	312.2067708	322.854928	252.1550255	229.9562559	251.0936501	236.5817494	249.2550043	301.7005551	250.2495333
201880_at	210.5263462	229.0933849	224.7231743	297.4049224	211.0054343	237.8838869	236.8915053	265.4637028	211.951319	204.0128425	280.3074807	263.8135278	227.3665023	219.9953008	209.4327719	206.6517764	217.0985816	235.8062071	192.6173293
201881_s_at	266.1565078	235.4854059	235.1238912	227.5386248	243.6156164	203.4992632	249.2791329	250.2076526	217.475724	234.6222603	234.2208552	213.9742528	242.7248695	224.6462492	200.8547052	227.3519749	247.2089373	202.5965077	215.7534775
201882_x_at	164.039412	153.0665542	135.6606097	135.4712708	133.6171369	128.4935656	134.8566652	125.7607862	119.6121651	186.0960701	150.5350457	132.6265759	149.9119186	135.7737963	146.4189642	133.3828764	118.5808715	105.3429102	132.3388245
201883_s_at	261.0808954	279.616371	358.8303425	319.8721702	297.2839799	292.1370979	375.0181019	359.6007926	400.6971977	328.733867	312.2672186	306.9134659	247.189606	228.7301217	260.5230163	410.7380979	266.6974536	315.3966048	307.3265907
201884_at	72.35556509	77.9485924	92.24463308	91.40535712	101.4841482	90.34140017	89.96070457	91.94518191	79.1932841	70.4909675	87.37374321	77.78266196	101.1725513	90.33907398	104.4107454	88.86774369	95.26596134	101.386783	104.8000564
201885_s_at	2612.270995	2428.757336	3443.202958	2497.864992	2206.014254	2363.450852	2269.066375	2201.402251	2203.856791	2686.829654	2200.518572	2361.233994	2203.803197	2759.914655	2449.995804	2400.153571	2363.368584	2263.737423	2379.677354
201886_at	206.4603049	269.3875031	289.7203726	285.1523845	216.6785909	259.7322713	274.3579842	261.8703767	261.564625	257.519142	259.0253086	276.8096584	260.4157063	284.3413837	251.6528158	266.9226418	228.4822378	225.8982048	226.2736936
201887_at	953.2630969	765.4295092	782.3990932	1134.858907	825.8140515	731.0172976	893.077997	913.8099901	684.3810561	1173.314411	1164.028736	981.6731234	843.6829364	859.65303	749.0418961	641.7495461	982.1783313	1061.904943	1280.358385
201888_s_at	173.1246277	137.2971769	167.311654	245.9712579	178.1975559	139.7580616	182.1473299	188.296266	160.4025811	213.5977844	233.3034872	188.8196401	184.102335	182.1352575	179.1658752	147.141402	217.8706626	201.5049183	186.8894728
201889_at	614.0072599	635.9792029	695.9432076	658.8492338	550.973391	279.4939995	635.7187572	657.0599916	495.2222241	705.2213562	660.1511566	520.6926034	468.9206387	397.2160666	430.1104737	482.6877317	457.2521918	423.4761517	511.4943992
201890_at	225.2016003	218.6787504	167.1489014	218.140109	329.4082802	364.0085001	159.7105803	273.739492	1054.072294	158.4856878	339.3579514	944.5133873	622.542354	373.9213805	454.8908877	656.8344467	452.4427414	237.3881397	317.9808065
201891_s_at	5491.617548	5934.984015	5987.245536	6617.657906	4024.103416	4085.887597	5653.315591	5499.667805	5138.417085	5353.447093	6263.202404	5148.482503	4736.156516	3589.554526	4003.39883	3822.336532	4455.355544	4152.364858	4885.384618
201892_s_at	1424.819996	1079.460534	946.7625519	1152.464877	1104.56347	1746.492785	1248.397815	1314.702246	1657.056981	1119.838044	1300.020121	1750.909663	1535.222422	1807.545889	1894.248471	1515.26434	1529.606904	1344.446571	1114.330276
201893_x_at	144.6393845	367.0949651	160.0761658	183.1899523	221.3334971	294.9645903	177.7305722	179.8926711	181.6431431	171.9771734	155.8040679	158.224802	186.0533035	167.0733602	170.6349309	236.0447028	188.2488646	199.4868329	225.6641501
201894_s_at	551.7139835	593.0649816	591.1025247	520.3141055	620.0212678	498.4819608	595.8312134	553.82685	592.1785156	580.7937012	580.1183508	658.8460922	640.711177	588.7649055	597.733549	621.073192	597.8053787	604.9980754	585.0818695
201895_at	384.1820627	376.4392083	397.2569807	355.2252835	366.1762576	379.1587196	375.8188289	349.1207072	393.1754849	422.6692048	367.0228538	381.6590329	330.7243559	415.4612635	406.2375068	358.188594	349.051461	334.0804449	370.9754129
201896_s_at	145.3618444	117.1717027	114.6287611	98.96876417	114.245858	244.9992221	115.2733595	127.3185944	258.471822	137.2337527	133.1094145	244.7812074	190.0408621	244.9943155	280.4695247	273.3359326	212.1826848	133.559807	146.6968938
201897_s_at	424.5295105	335.1438815	311.7456092	297.2991482	360.3007318	809.7289964	308.3347098	346.5103847	1013.959722	411.7477953	378.1625736	935.3345155	1056.974394	1138.962218	1125.992465	1028.560928	801.7055149	493.9800334	522.0079409
201898_s_at	668.1879729	512.869643	596.907273	628.9113008	794.1704168	379.7654167	659.1141271	647.0635643	658.7427409	633.5311717	705.0455059	606.8095866	639.6891292	570.7721587	631.7639907	579.8116581	642.5254442	626.8317226	616.3251833
201899_s_at	798.4444107	823.9445401	735.203438	792.7270279	722.639541	724.574194	819.7732414	695.9458625	731.3293399	742.4912609	814.845981	833.2185898	661.8973687	661.501703	631.5576692	654.3407714	688.0907718	735.2079955	743.8385701
201900_s_at	738.3519899	845.1449508	1183.807099	891.8562101	730.9472371	838.5347928	858.7033731	787.2761699	682.3002294	920.0452341	838.6955457	702.1213382	670.9602582	834.81651	886.3811457	728.0117945	775.7616417	839.9654562	808.7535012
201901_s_at	877.2462659	808.8719025	666.1922756	781.4445989	771.6385016	705.9955514	794.8189988	746.9186721	792.399746	715.7444929	753.3380788	895.2874947	828.7620099	696.7112038	792.3011344	865.9047134	876.8907799	852.122059	854.4204744
201902_s_at	115.2681928	134.1452807	105.978186	104.7708765	85.34037262	103.1440954	116.9628168	102.552847	103.5673445	121.6681996	106.7120481	103.0914831	104.6471021	105.7219334	105.1971391	101.8349618	103.2577213	119.4966669	112.5548487
201903_at	945.8524118	739.4907692	821.5126273	895.4219803	866.767682	1181.702321	918.5924915	855.6807364	962.2310409	845.2517516	865.3524354	1080.312228	868.8955143	1058.797437	1069.869256	999.4504537	964.6346235	865.9447652	749.9997263
201904_s_at	297.5998383	376.0662123	614.9847562	372.5273647	294.1158653	360.4679366	365.8444812	297.2468422	309.7971004	374.9909219	336.5091869	403.7103288	336.653632	321.220597	293.3414699	303.1965327	291.3622163	338.0502333	285.6789428
201905_s_at	157.9445368	131.7442724	203.0296663	150.821148	120.0229543	130.3818152	132.475389	122.9041404	126.6393048	126.4614713	139.7742565	151.7547773	142.3944464	128.2870663	128.9676301	139.2908187	125.8788575	113.4473642	120.08123
201906_s_at	276.4620749	269.3696486	463.38794	303.8465164	189.9473668	304.7066115	272.6265196	216.4474832	263.3478647	247.454718	238.5139264	250.7984479	213.2350944	224.7140662	166.8147232	253.2490225	197.8048693	228.681483	183.4334761
201907_x_at	113.7387739	105.5549492	102.028263	101.4936333	109.4498049	97.26051062	102.8653105	89.96207728	93.05278245	104.0135064	95.72587407	101.4190342	118.6279253	119.1520342	119.310486	99.58839169	115.5870403	101.6549683	110.8924645
201908_at	194.4009411	219.7770033	205.9221035	209.7766906	216.2704469	181.922602	167.8000632	219.2821818	190.1791057	228.6016769	194.8596858	220.0760901	217.6574832	232.1476032	226.6588851	247.7409047	245.8140246	239.7255127	284.4999262
201909_at	155.3645022	4419.88696	4745.556156	156.0871589	165.3285118	179.5108434	3846.823322	147.7518859	152.2573681	159.5540804	153.6745794	3791.383022	3751.610204	4651.523614	4295.183827	4337.425462	142.799904	158.2651715	3982.382982
201910_at	278.5432505	267.1780849	295.1042889	372.1137052	326.1059685	330.4012255	250.1066189	314.2931524	272.3721014	311.4962711	277.5259865	298.7626167	283.1604609	293.6175753	343.0892992	267.6021549	328.9304934	324.2613838	348.0479374
201911_s_at	317.3011921	277.0621444	322.5996272	319.0926412	266.6641368	321.3741099	281.6612503	330.2901731	265.2430339	352.4977069	306.8438123	310.5949426	265.4073794	323.2945982	322.901578	256.4734637	307.0870834	337.9870508	361.4486663
201912_s_at	746.5166772	460.500841	426.3701498	501.3188074	561.5270044	422.8016402	544.749399	535.9129743	636.3641545	341.7012069	579.0570942	666.5138304	630.4921962	523.0057891	568.7223605	565.5178453	523.2475025	490.9107599	424.6202095
201913_s_at	326.3545513	350.4344865	287.1380559	286.9167446	299.4213698	465.4793974	327.7829733	279.3243943	353.0125877	330.3133256	297.1901522	312.2405665	338.831964	423.6167177	433.4334398	345.5551928	336.1699849	348.3200557	296.3189153
201914_s_at	302.6135876	358.0122035	332.7297531	384.4085551	348.2539574	361.3363101	312.257838	311.3186762	312.7548017	336.0972174	313.5650456	339.2704189	360.7693761	326.3266969	350.8591781	404.6830669	337.552025	338.4578184	329.7458482
201915_at	54.1261929	59.00923395	65.45554514	61.97957087	66.4679347	58.38831497	63.86613823	71.76914628	62.44692033	67.4816621	57.04184351	69.22135795	63.81706565	67.10117489	70.6773607	57.10623425	71.77869491	67.49527467	63.69737376
201916_s_at	285.7218561	365.0373286	347.5739405	471.3255524	313.2677924	273.732313	292.960555	373.6251639	301.2730126	293.0733101	373.7167486	449.1841073	320.8175537	287.7387954	288.8208993	285.4840752	321.9583434	296.327817	254.7980007
201917_s_at	272.6230097	286.6592422	259.8295118	336.4347417	288.943221	351.0069375	272.372491	288.8012059	270.7272588	281.7116197	257.7389154	283.1411535	318.1364119	238.5212053	304.9250689	317.8481622	321.4699011	316.4247078	256.1487287
201918_at	301.1034001	307.5727378	316.6191049	393.5708929	325.0109182	345.6654439	302.9322196	345.448436	377.1496216	320.9520493	311.5007271	360.3861289	396.7208858	290.9620883	348.9872208	337.07432	361.9669557	355.3542086	362.1604912
201919_at	482.1101372	571.9507613	535.9408292	596.0585483	609.2795671	591.8674226	658.8517471	682.5052282	576.1203423	476.1892472	559.803426	536.1795722	590.8379178	543.8179292	559.4903987	591.5604421	607.8799647	589.5253729	560.2130542
201920_at	2260.340836	1305.75003	598.6351815	1151.929201	1694.737574	1510.934609	1378.093113	1644.214974	1315.035171	914.8956235	1347.856958	1207.136607	1946.800746	1812.621002	1439.725482	1945.857815	1428.063094	1520.010861	1143.011144
201921_at	659.314046	508.9100055	780.1028231	755.432361	496.8275049	354.043256	768.8926351	773.2978795	496.3794812	468.0366925	678.5634883	534.8445923	505.6961202	409.0589477	357.050843	431.389895	416.5826752	438.9480652	424.3809518
201922_at	991.6272745	1196.236336	1019.092384	1179.016453	1318.420616	1564.457234	1586.636889	1519.431134	1348.757693	1310.326268	1117.385492	1164.660556	1175.449088	1297.460606	1247.438589	1370.698016	1174.15897	1274.024061	1181.612731
201923_at	1708.062144	1610.855254	1442.712856	1416.566099	1154.14769	1770.836015	1450.728896	1369.686617	1745.559474	1726.282989	1484.174808	1640.04613	1455.706338	1095.061356	1542.233129	1568.629149	1582.377091	1672.843767	1338.244348
201924_at	730.2229757	832.217971	660.1908206	824.5749725	508.8500702	540.8507011	545.7204549	682.8418201	564.7870003	864.288911	705.071057	692.7723108	521.779489	536.3864494	444.2946636	414.7831018	594.296135	618.0285493	569.7176766
201925_s_at	286.859973	284.3171151	883.6722424	1145.741731	320.5334469	226.3439446	382.1046204	709.6982218	235.522464	271.6711489	386.6458048	363.2914838	426.8661056	324.3928373	246.0701517	275.4157685	289.7843429	163.3880403	285.5181095
201926_s_at	510.944945	594.8543772	1248.397815	1456.122878	622.8523439	797.9119499	555.9303119	857.8512969	381.1630709	521.0157231	498.9789904	463.9818204	638.8277019	585.788975	426.9037632	613.5773145	558.6373352	334.8820567	528.2201408
201927_s_at	102.0531266	101.3792898	129.2443536	140.3814159	124.525745	154.5706574	101.922891	113.0015185	136.3451129	119.4102588	138.2759317	129.7146933	151.604989	157.4821854	177.8527369	144.9207081	150.9418733	126.5055594	128.8863573
201928_at	103.7589368	119.0619579	148.103091	206.6911959	120.1439452	143.1671888	93.79794435	124.8031135	148.4950613	140.1002859	142.2328707	178.3044817	154.800493	189.0998605	182.5596605	122.9438225	157.4847386	131.5952207	167.9117989
201929_s_at	126.1439007	107.5118271	143.2216083	162.1480099	90.09713333	172.1239432	118.256303	137.2522075	138.6846729	101.7556963	142.9510127	171.4183166	160.9649712	144.5875287	164.0095347	146.4251083	160.1987992	144.5339686	145.3540814
201930_at	392.1363427	383.80597	374.3316946	428.8158303	491.545539	819.5606203	349.360012	567.0851193	896.7564024	340.579934	513.9585794	721.0654872	978.7247961	736.9450374	956.5487883	955.632886	671.0559267	399.5154728	479.2496543
201931_at	977.5783383	686.357599	913.0325277	784.9124371	885.4264498	705.8282587	738.694637	941.1146512	987.7528081	797.6951091	964.1126946	930.0274837	785.7475152	845.1235922	725.6744219	893.5333496	794.5404831	850.4245074	970.9786511
201932_at	490.7506723	457.7198975	488.8579296	489.2567027	419.8790037	440.1773674	455.3438018	442.7047801	463.8243216	435.2238517	506.612538	420.0640421	390.5797968	404.0602603	400.8351721	369.2578604	455.9245465	473.7732972	417.3250655
201933_at	554.3986254	483.4298883	528.6716937	526.184641	472.6426	485.0392671	508.588088	419.4923685	490.337354	548.9132877	488.2384945	526.740939	446.0155058	438.4136121	417.407259	434.3999048	453.3460887	500.9271618	493.588943
201934_at	433.2249527	461.9360776	479.7348278	580.8634953	396.429669	468.6894946	481.7980503	498.5130998	480.182482	509.3018211	501.4615391	525.5397105	490.4163885	440.9243798	505.5743619	477.6250943	446.8210012	451.7432015	499.0858332
201935_s_at	223.3327465	176.3558711	203.007788	223.7971136	228.2633555	311.0013072	225.2517544	194.5737135	168.5689067	190.1369421	201.2309741	191.317871	238.1743362	264.3417705	259.1107936	207.875994	234.6240504	264.6689413	222.8502147
201936_s_at	124.5573978	127.8179414	131.4726653	146.9055646	119.3397888	121.01571	150.2729874	143.3065221	120.7731893	121.1326764	156.9443861	135.4281909	125.3352594	133.5943931	110.2266794	107.3422716	121.4846598	121.799154	106.5558461
201937_s_at	282.2474359	282.1973744	326.3965709	295.1107619	243.7998075	304.9750904	269.318789	272.4651093	261.554772	260.2415458	289.3296734	280.1236235	220.7109493	288.2152893	244.6653311	248.7030639	243.6201469	270.2919209	252.3888744
201938_at	2584.238908	2395.731935	2908.643013	3278.891281	2038.911869	1657.116243	2432.267821	2266.292805	2493.199151	2659.788969	2490.041189	2487.085271	2061.053184	1903.400541	1782.344429	2055.858833	2438.469022	2010.940042	2151.391426
201939_at	438.324774	987.2626217	385.632011	611.6615949	314.9993669	216.7632269	597.4129857	462.7524516	500.9871194	513.6065279	739.7111875	598.9378366	384.2438035	272.1951364	304.2584145	107.1811095	263.7644719	455.0902706	395.0915039
201940_at	421.9163017	429.1791323	501.8055051	423.5777342	351.3235829	350.2213316	384.5297357	484.6286793	350.1774137	444.7461465	492.7254516	272.5798541	287.3303532	289.2767004	234.3001651	263.6555752	346.728721	397.3806957	329.125825
201941_at	564.8648367	644.6085211	718.7068915	674.9505154	590.3428379	655.2459255	724.9277307	764.7968863	546.704712	607.3856651	821.948344	416.7863331	506.6526405	510.4248001	374.1496737	494.7532354	548.4828905	683.2147389	653.3069506
201942_s_at	234.8189099	339.5659519	335.0588738	303.4855319	178.7036821	127.2239216	274.1297912	265.7605792	219.6474066	350.4749271	352.3614171	145.3492991	128.9341803	136.7063556	105.468966	136.8900445	161.8438166	172.885474	132.1140496
201943_s_at	259.3632131	365.9348565	395.0242528	390.5803556	256.1454309	224.6066185	318.8863854	364.8789653	255.5314391	285.6937915	407.3041111	204.3765104	184.0773175	184.158615	135.0449519	196.6536526	253.1321552	293.22204	231.9677909
201944_at	1545.212879	1558.556409	1212.249012	996.1959902	1441.400178	1780.357649	1532.448261	1088.577573	1148.401628	1306.522943	1354.730838	1074.696471	1787.805661	1685.08638	1550.162607	1853.595076	1563.988076	1365.61657	1199.441763
201945_at	660.2953437	500.8180143	528.083894	522.134155	527.4336176	521.6133145	531.4405687	505.2381718	519.9889413	646.0178291	501.2124426	510.3622529	476.3952395	519.5841965	592.4236658	490.2181248	537.3169759	548.8028436	534.2774431
201946_s_at	1241.443523	1097.304787	1076.210818	1103.275394	1606.770227	1035.642366	1254.626264	1177.806099	1984.058552	1355.585101	1360.042184	1391.830004	2125.830198	1651.196581	1796.643909	2080.989486	1661.571695	1238.664397	1484.656837
201947_s_at	1175.623976	1053.500467	1081.441475	1178.747191	1671.978514	1470.192344	1410.156237	1483.715576	1873.755237	1275.784602	1331.987531	1512.859488	2168.083038	1973.041958	2124.58577	2034.766615	1680.826732	1564.17975	1695.266971
201948_at	193.6459985	123.5116151	113.32901	153.8443844	155.9766722	117.7234469	111.0819811	149.6527291	137.293969	109.4374366	140.8572872	179.0282102	148.0204168	173.8477228	154.1844105	120.1940263	130.4324944	130.1374642	125.0425166
201949_x_at	772.3438081	611.8103612	791.5024931	759.9463604	692.3545572	771.9399081	724.7241582	780.9178892	632.2522019	692.7049248	716.3396149	717.304537	712.6828307	795.225769	742.1270355	672.0136829	681.8588775	837.8289646	745.6767123
201950_x_at	1926.4728	1757.94023	1878.297806	1803.3636	1856.413204	1835.172954	1747.619084	1823.226058	1571.441081	1823.70428	1745.7426	1735.651964	1847.673833	1825.580124	1809.582856	1627.460116	1824.902127	1902.551205	1832.524254
201951_at	709.7540617	489.2681344	526.7442042	285.952881	742.2243571	329.4312138	557.6672269	367.5487857	1152.470372	808.8225344	781.3913158	952.9177005	523.2959085	596.3013241	785.9056433	485.5576217	755.3304261	1032.776184	556.9693673
201952_at	2247.732291	1837.018547	1324.904284	885.2103076	2314.820623	1390.363389	1771.920557	1178.194805	3849.238029	3135.897274	2553.877084	3096.101497	1844.589248	3148.332958	3781.157049	1496.26547	2492.342137	3549.22395	2114.754344
201953_at	512.764984	446.1333443	473.0994275	427.7897758	458.0449989	546.1356634	481.9713048	421.0157525	462.8252743	487.9540832	450.0062685	440.7223767	478.2543245	418.3407817	576.2332615	482.4631445	405.3990316	430.7950019	460.8786803
201954_at	1299.987267	1615.388896	1567.718373	1689.626703	1539.081513	2483.075304	1534.733489	1584.927968	1499.995879	1700.16708	1596.915476	1534.507374	1493.786773	1723.718296	2142.270373	1885.556646	1794.522244	1658.908537	1639.211911
201955_at	482.1832471	629.4060111	494.4421591	696.201768	617.3823179	553.5427672	660.1284925	725.524607	656.083815	567.3620839	666.5491092	641.5206914	688.8606136	741.1983446	612.8208859	619.2784511	809.9923654	621.6912698	537.5237793
201956_s_at	781.3972773	687.868023	528.4365458	617.7834084	546.6643067	833.6008893	591.7091159	656.6268259	717.4088661	663.6570606	678.3719653	676.1559213	776.233793	827.5413943	778.3390215	891.1416174	802.1150446	631.3216116	653.5827049
201957_at	132.3969561	161.5777881	154.0261279	141.5458039	159.319922	170.0784894	147.2225322	153.7924552	149.8986233	155.6036797	127.4923441	130.3136937	153.0379457	135.4749529	155.1424843	164.2783919	156.597228	151.9317339	172.4240247
201958_s_at	117.1440494	116.7658838	126.1844484	125.5106114	122.9206096	110.9869442	122.8036734	129.920393	139.6719202	117.0353432	126.8187188	126.7299167	119.6665893	113.0128884	121.4921328	120.8695168	123.9630432	120.1027614	120.1995285
201959_s_at	379.8969081	521.6759969	532.8315829	781.1301693	428.9225797	586.8365449	450.3241733	488.6362964	351.4159008	500.6854931	524.0800099	543.4130338	461.9010563	372.0578165	406.9505941	368.453367	453.8866252	495.9999721	462.5292
201960_s_at	343.8328374	451.1626197	517.9821966	739.3811136	321.8484406	376.2574185	328.9003803	427.8695418	340.420331	493.3468154	560.094728	572.1807167	402.6556315	294.4892951	336.2613674	288.3248432	357.5270233	397.5156326	403.1349594
201961_s_at	168.0736113	187.6679123	144.1892332	227.6386828	197.4713498	197.6217833	249.5970631	200.4544777	257.0248771	260.2837407	240.832754	345.6639605	214.0804933	206.2477668	214.0771247	159.9897833	254.1245829	228.1439844	255.9569167
201962_s_at	142.0390322	227.42679	159.9021511	225.6783544	204.925329	189.7712821	192.8901245	224.9027329	244.2825013	334.8284072	242.7132957	354.8646774	184.6927684	202.1993657	231.4043609	191.1754267	270.4272843	279.0847511	261.8847371
201963_at	143.2435321	84.79855734	83.26641036	151.7220731	200.1121013	104.9273137	170.2507513	120.9292414	120.3977171	123.9652894	196.8288024	140.6774644	119.207727	107.4532976	115.0696136	128.6875104	146.124071	142.9662141	98.40778445
201964_at	188.9459131	327.673426	310.4671558	300.9694723	352.6599453	360.9058203	272.899523	232.2079407	208.8972807	270.5825844	241.0967964	205.5395133	258.9588672	314.9388408	274.6209357	232.9735373	307.0342266	292.8521721	288.4061077
201965_s_at	257.1173032	256.4540193	292.2992903	278.221614	278.9502416	318.9561872	249.8511749	238.2516902	210.1020379	277.6355812	227.7400879	215.1474454	237.9027173	264.8512426	225.030709	227.8210055	239.414106	237.9677278	245.8938598
201966_at	923.1437967	1013.844174	831.6169869	968.5324744	1014.725382	1229.054336	987.9694906	995.7481439	974.1405131	1060.089692	984.2637145	1072.716633	1013.244887	1079.780742	1170.21396	996.9392037	1070.824179	958.9788738	821.6109568
201967_at	192.2148172	168.956703	190.7979436	189.8232305	194.7992995	260.0579531	160.2206478	160.3213736	175.9939701	188.289981	196.0509691	198.2761846	196.0277864	232.121591	230.8876544	203.4754907	210.9506061	215.8776885	218.8610976
201968_s_at	327.9809077	384.7784496	288.22972	477.0738037	455.5283953	450.2189673	351.7488488	451.2172663	385.0344847	568.3832055	444.2395844	677.1151446	349.0516275	395.753699	508.5589872	411.2139097	504.3999971	529.8121181	456.4217979
201969_at	89.25287873	90.16297465	115.1984643	106.9848305	116.1903127	147.6973648	106.0260022	110.4746214	119.8321821	103.9201066	113.0912698	132.0932623	136.641836	150.2186822	156.4121524	165.7804575	153.786002	126.8002157	104.8900456
201970_s_at	410.954379	350.914727	319.8535624	388.0499067	431.1581303	665.1752533	338.6860998	383.8235396	605.7026787	363.3427638	406.0492651	630.0882627	713.2362947	738.9563955	837.0658526	689.4965047	610.3414966	415.2329085	478.17725
201971_s_at	400.1265043	501.9900235	690.6583962	473.3842095	399.7039255	190.1464621	353.9659445	460.7556288	368.0324733	488.6530727	483.5271764	399.081931	422.7756336	332.0013598	291.2147075	398.9936429	375.4629184	373.0181376	468.6405531
201972_at	1181.914772	1411.034012	2066.834165	1545.61081	1054.287941	739.9140303	1133.414974	1610.886747	1188.461924	1459.296659	1445.555466	1239.333183	958.7296904	728.3354037	734.3930112	907.5417016	1036.811928	947.94067	1114.205415
201973_s_at	1154.33262	1156.723402	1047.544947	1155.146991	1078.815774	960.7749076	1072.51256	928.0543569	976.4406731	1223.093967	1022.969776	1070.793542	1035.00157	1043.302744	1066.742512	994.463189	1072.611778	868.1914529	885.5353852
201974_s_at	130.6703583	158.2570213	141.3481837	146.1596805	138.6250365	149.6323929	161.3665113	151.1574473	149.8238767	160.6724972	152.050013	144.1412504	158.6618681	138.2476485	155.2407578	144.3037554	141.0881915	149.060972	145.6795796
201975_at	274.8184785	161.550516	226.0366631	181.9239033	170.1592839	132.3320094	224.2647989	190.473877	174.2871342	177.2400479	223.3421181	249.2378899	164.8575155	173.3837052	158.3753913	129.5799861	176.9597656	159.2315937	165.93895
201976_s_at	666.6075935	1166.689361	1005.884825	955.4889016	914.1625706	758.1366652	1098.620467	1049.22514	793.2386292	1014.291937	872.9707799	694.4574371	870.0597088	846.1062407	761.6550442	770.0902687	819.1136705	724.6498633	757.7098448
201977_s_at	95.32876125	146.5818004	188.3968539	211.3480051	172.8146741	126.3546621	174.5439564	196.8796786	115.0703818	169.711504	189.3319196	149.4286126	136.8921986	154.1196522	143.2476304	124.5138699	158.8056037	143.002486	175.3941242
201978_s_at	290.523164	457.3383237	376.4562612	365.8863511	374.5723835	361.4005832	351.5069021	391.9800543	328.3981179	342.030659	361.0641809	364.0897413	356.7098148	364.5381084	377.8224591	323.9498199	383.1107851	378.7069965	349.7955773
201979_s_at	283.7879246	292.2307238	293.2360222	258.721645	278.1233256	243.6128284	250.2142146	300.7114023	335.352817	304.5959165	269.0071628	327.3420378	308.391908	331.3417026	295.4400891	351.4281335	321.1898113	292.0840288	263.6710393
201980_s_at	790.723886	502.1403688	589.5135665	601.2883207	501.3039867	348.0811314	542.1867113	443.5256562	553.2873228	581.2716262	508.2845515	644.9974656	535.8153657	477.2683443	467.3774452	529.4759688	516.9453704	478.2985681	543.5068431
201981_at	41.32288544	30.99643578	40.02889866	31.25517383	30.75245533	32.65483428	26.47601309	28.72087736	28.71589959	32.88281566	28.06767528	28.8636197	30.05522715	36.25615187	30.39751196	33.46230586	28.05315771	31.07387001	35.8893645
201982_s_at	176.7897353	163.4958246	165.432212	144.8775939	137.7654836	135.6318913	157.3881966	136.7543414	155.1815495	168.6273531	137.4283727	128.9881716	151.7335767	143.995269	138.6094374	145.3736975	146.4323	148.103091	146.5483941
201983_s_at	240.552024	128.2340411	88.42382923	102.1623355	99.16697997	107.1196443	106.3989594	87.51037974	98.12514261	81.68681368	122.0497291	72.64017689	86.77274709	92.88162353	107.1663914	91.06411127	81.81459591	196.8655033	94.23265998
201984_s_at	171.0968951	145.9494246	149.3017647	156.3847082	198.4557131	154.5211356	155.6467202	165.4979356	193.2265942	125.6689497	167.7407838	144.2790549	142.1346307	150.5810642	153.152412	163.5751301	170.6496586	187.1231914	160.0063389
201985_at	368.2141519	336.5117543	266.3496129	309.6423256	380.0735694	274.5836177	324.2219581	330.5277604	296.8322634	284.2784794	319.3214125	299.9654088	262.3137888	257.61236	244.4197568	288.6201725	287.1442172	255.1797875	256.7539195
201986_at	255.0002522	222.3235597	236.2914395	243.1373706	245.3056111	312.2754082	250.5335764	237.1670587	243.7642367	240.0390413	228.4783156	327.3813746	282.7500235	288.6343482	266.7551956	234.6812267	302.4872095	313.6653893	293.1539559
201987_at	326.3701135	262.8272477	260.0319133	278.4060814	234.4867051	292.7050256	264.5464256	246.3986753	250.576826	299.1794635	234.7739021	350.9557251	221.3628392	239.591693	233.0882109	239.9953218	254.8084496	256.8978148	343.5509551
201988_s_at	215.7080096	253.0109986	259.7380923	223.9188015	269.028072	190.299845	246.4253474	247.6086321	218.0586786	263.9328094	229.2717344	230.2254986	245.1319709	275.2760704	211.6214934	252.8005606	273.1923392	242.153901	257.8118051
201989_s_at	338.5285143	363.2325901	392.5005719	339.5034574	385.2715837	280.5127255	322.4825858	355.8247327	321.896787	357.8268566	389.0802608	343.7503793	363.7125054	390.9244983	305.8534016	330.9448963	371.1558896	369.2872663	333.2179841
201990_s_at	122.1102699	83.79192315	161.7136007	133.0833937	84.38293591	67.79919693	99.53631159	129.5950016	90.56037282	107.5973721	120.0804856	120.0751034	83.40032215	91.84728907	71.02893098	89.58028903	93.0514957	89.61169022	80.30116662
201991_s_at	929.8097646	926.3543849	926.3212564	1456.747912	841.7846131	1218.720099	1063.897295	1024.849004	1231.49065	964.4644482	1052.967108	1384.938914	1289.656663	978.0977626	996.3133278	1146.61729	1217.637352	1039.253131	1235.866151
201992_s_at	397.6185717	372.3055647	413.3356787	507.2772959	429.0911425	313.2089431	451.5476534	500.110447	552.9549994	445.50856	475.768909	609.2185595	525.9144864	370.8896288	411.1513643	451.9571523	493.9939309	457.0623229	400.3354796
201993_x_at	935.9921539	781.141716	990.940469	971.5552556	1080.7105	911.7330097	922.5893248	1071.56073	1172.515745	852.12084	1085.706214	1198.157877	1074.752843	1046.339827	1056.082178	1130.350425	1102.285751	960.3223786	917.8818616
201994_at	3235.314833	3195.71691	3276.287529	3364.105292	3944.599589	3101.891189	3307.751503	3754.734936	3917.38279	3284.264728	3155.625418	3678.949254	3263.530056	2708.122238	2938.652228	3285.30789	3436.25839	3077.482056	3502.36874
201995_at	751.1668576	573.6345994	575.6752004	1087.543549	1174.790127	916.4578806	890.2798525	642.1594244	911.7134462	626.1959931	1041.489494	1005.649348	866.851174	763.368662	1035.172344	581.3572786	1015.944954	1577.634407	1257.937766
201996_s_at	134.2559226	97.62274189	106.9525433	107.1474347	141.7105183	147.1773998	111.2436511	127.3284905	127.2635421	110.3904734	118.4302216	130.5661578	132.0105862	113.5043956	139.0081608	138.2615586	137.5046719	178.8708621	182.2156104
201997_s_at	550.0396717	399.7986618	398.5218993	446.4040227	453.5861035	378.872084	419.4689657	482.6361779	453.2944265	427.0554451	381.8742048	437.5694381	450.9600117	505.15988	449.7587117	508.4910918	456.8727507	503.8704171	679.4840053
201998_at	335.3024495	1329.392336	999.1593088	1006.13571	516.701887	1253.846984	754.5125638	802.2711109	468.7160905	861.4573149	739.2143694	429.988871	593.1512405	642.0660385	394.254414	874.6570305	608.3520396	660.3507602	538.1377389
201999_s_at	1671.557613	1016.184296	1770.215489	1422.155817	1264.947662	1611.971713	1466.684314	1325.110255	1364.452112	1444.371742	1466.860566	1543.645732	1579.662337	1726.622163	1486.304418	1312.638862	1522.43434	1622.648076	1440.158738
202000_at	325.4786659	271.9468264	317.0758337	313.6879747	339.7241823	358.2213887	306.421839	333.5659774	303.3692048	278.2890167	321.2480156	353.5691868	324.068321	298.115832	392.0632384	319.7742629	312.8539909	356.3912038	320.8146471
202001_s_at	831.0398165	608.5432356	676.4464808	726.3030818	686.3049088	779.4097567	715.6373348	747.3483228	798.2555919	665.7934075	722.6588379	826.1311043	759.0677574	897.2140584	1115.263193	718.8169086	782.0499711	680.9601451	632.4159275
202002_at	158.4069615	194.0516926	163.560623	179.5057076	203.396528	189.3889855	189.1149195	186.3185792	166.8879988	241.7768455	168.1876144	187.0213216	209.2285471	211.5000339	207.7027992	204.1659228	219.2459018	194.8323703	211.9472764
202003_s_at	541.4906658	471.4608687	376.5029363	497.5683874	487.7963553	590.9432955	464.0192121	471.3024042	400.4129904	484.4657889	430.5165437	454.1083036	518.9914046	477.077671	490.9379145	473.642286	507.2652016	433.7607333	443.5205805
202004_x_at	487.3176681	498.6198429	483.5389353	562.9707283	532.1762216	581.3581102	568.2384959	535.3850267	499.9976628	578.9052504	518.1252254	512.9860645	673.0235099	676.1842945	621.1036963	601.2258197	523.2120742	571.8798566	556.444025
202005_at	240.4451435	225.7422849	184.7382173	211.0042269	282.0444186	210.3121295	237.096388	212.507913	224.1623759	221.561898	225.5439873	201.4879119	238.7766789	219.5870869	220.0582509	232.6397277	225.3208286	227.0227559	231.9363796
202006_at	395.3406397	360.0838077	395.7078451	394.0568806	403.9491044	276.801607	363.420737	379.7789984	375.9177627	311.7341632	351.6150282	336.6765884	382.7372011	533.9107098	357.2805911	376.7987393	386.1507277	373.5749267	396.4050956
202007_at	331.5658167	575.1615594	872.3029303	804.065757	261.351559	232.7007479	485.5284496	442.9193077	184.7498455	270.1253237	714.5366514	233.2652211	205.6960931	198.7577211	123.4920636	213.7519411	200.4937667	248.7221577	251.6541358
202008_s_at	339.0360854	503.7969017	740.725958	514.5306564	316.9257341	273.117315	442.3245447	390.8149062	269.1243011	476.6972347	492.6375882	240.9159111	249.8698804	243.4601211	203.1798774	317.6689152	304.4957156	293.9037505	303.5871376
202009_at	299.0415432	252.5523604	271.147265	273.8727948	277.2187431	314.5585283	242.1677576	238.815052	240.0064226	308.4197022	257.0302698	246.4249949	269.688639	317.8240648	319.9579018	300.936466	277.7821723	269.4887439	281.6059214
202010_s_at	359.9226162	378.8068713	417.759501	461.1262011	381.3774176	498.6060529	453.2823224	431.8865414	417.84178	385.4674703	438.4744504	455.9206333	486.3661089	431.5594274	457.179156	337.811749	421.3471302	438.1312739	365.0183562
202011_at	693.2828735	679.2368359	918.1663978	946.8483316	707.8751811	552.6595049	683.9686887	734.6592007	679.1455063	791.0806525	754.3125529	707.2877658	609.3891057	642.9790466	562.5169702	531.9308909	733.6457448	727.2210851	787.7275331
202012_s_at	647.703801	467.6148545	872.8496552	546.8788801	551.5161845	716.2764259	486.9722547	498.622696	559.4735915	551.0193697	610.5906721	549.7905628	547.2680906	427.8552604	546.7430347	492.066154	607.4128904	633.4372283	592.4866643
202013_s_at	382.4398363	236.1074042	443.1592963	273.6134299	299.5890348	296.3074705	275.6472665	283.0252018	339.6193889	254.3959197	321.7151034	318.6776797	257.8740174	241.2406592	309.2231389	253.6451786	334.767902	275.4042118	265.5249761
202014_at	200.4233197	229.6080467	241.8098202	238.7848767	239.9964662	204.8178696	313.8585401	249.1558998	205.5262825	219.2259347	325.6407354	207.4201323	219.0631295	228.8407424	191.4991346	204.304894	190.8488079	222.8981446	199.4486924
202015_x_at	18.48257055	17.83254778	17.7381703	17.77609939	18.39800827	21.14372566	17.71943679	17.41890074	17.08297839	17.01324644	16.10858224	18.16307086	19.13158579	17.26548779	17.0658116	17.99857602	17.31058425	17.25272339	17.13091839
202016_at	66.77519074	493.5098678	92.42237425	352.0213428	219.8844473	249.9858375	305.361871	401.2953022	1138.757487	213.1003114	121.1537031	194.9301291	162.0180901	1256.272538	216.5420444	188.7128874	185.0697329	232.6115529	181.8036235
202017_at	366.6119851	354.07584	417.4745384	220.8279055	306.3806378	337.3489579	338.5222188	328.1346786	249.2326608	374.3800699	369.5028632	314.1329857	181.230895	199.6169081	285.1087411	312.5055505	324.5515804	374.213014	354.2894826
202018_s_at	84.39122513	77.86723525	100.0690285	89.17460435	102.6389979	110.8467876	92.62532068	94.51621257	89.13421782	76.44639783	82.12991371	85.54983434	106.3294245	102.3783701	89.61720258	102.4733159	105.9278657	100.7338202	107.4158494
202019_s_at	304.4091917	380.7265692	356.2129807	329.3790657	309.1357139	291.1091915	333.1253637	366.0615592	366.0378209	325.0560197	338.9544544	315.6933189	320.1602707	347.8835077	314.4647965	337.2746485	319.1667494	320.4703293	361.2284673
202020_s_at	422.2057055	365.3765616	320.3879741	403.8169901	323.7658968	378.476825	327.4247754	423.2680139	380.1000304	292.3893431	371.6595647	411.7955079	319.9148806	345.9731463	274.0138712	357.4257712	362.9862061	352.9827946	262.3217941
202021_x_at	2717.26478	2656.288268	2890.141951	2615.177415	3116.030946	3098.630016	2864.750527	2583.571109	2449.153641	3029.81346	2764.83177	2878.577856	3341.725448	3857.951627	3090.844303	3836.755162	3443.354011	3330.672415	3965.00008
202022_at	137.079863	148.8603124	178.5307843	162.3285711	184.4737842	164.252387	167.501719	173.0409399	140.7144976	154.5132519	159.713855	140.1461216	157.4089114	177.7821916	169.8642778	192.8603262	158.40817	159.4670671	170.408317
202023_at	175.6120435	716.4520027	548.2381465	658.9805674	275.5646038	401.3927125	323.9115133	409.3455831	236.2840032	899.1220447	253.2646009	284.7814245	263.3312895	393.5136579	287.0659091	211.3585871	264.9602541	232.1473818	356.9245361
202024_at	541.5304305	472.2744831	493.0504943	475.1284488	420.8838765	444.3741167	473.9728202	467.4209055	497.5237847	475.7605151	454.448392	477.1871054	436.5141123	458.7597661	455.5327396	466.0364008	461.2429732	452.5652991	387.5107149
202025_x_at	358.0007659	324.1700163	306.6371395	320.4944745	307.8635595	379.6676427	308.6102115	299.155355	315.3326943	376.9381903	321.7579064	325.5562753	285.0207947	303.2419327	313.5342461	326.800234	317.3707982	308.5435566	299.0145941
202026_at	406.3328229	400.8290559	455.0670518	493.7598451	432.4596392	300.6180697	493.9689627	454.6532176	427.830575	365.1010414	501.9802095	391.701096	478.0343074	406.0177064	337.6489352	437.895261	392.8550236	354.4456161	426.2882241
202027_at	419.0131716	296.1087416	323.2765621	325.1896561	388.0423203	286.3814865	323.7498413	324.759797	316.7350755	369.5703512	335.6428568	337.7088338	285.8290993	289.3629244	273.0583261	276.0941261	304.4152883	317.7849672	385.1931467
202028_s_at	466.234444	534.9902364	531.4965754	620.2640433	721.1775847	929.8740551	543.4096652	584.675524	497.5316136	526.0607089	494.4678585	503.2283602	576.9899233	587.5905989	598.9286976	732.1601256	741.7449502	734.8210631	713.6809408
202029_x_at	6149.006195	6456.196699	6285.491602	6999.191751	5846.314948	6785.033297	6517.15483	6650.005312	5842.196119	6131.538296	6361.166142	6525.662831	6502.801018	6757.008443	6511.749811	6595.083859	6050.615649	6077.710067	6731.576904
202030_at	272.5277387	245.6297173	251.463771	272.5471021	298.0959313	342.9501058	269.1612623	268.9435471	277.0600306	244.9118528	258.2271654	278.1633795	274.1631256	319.7950008	314.3376659	297.9487073	315.4612803	316.4479447	283.5714942
202031_s_at	495.5463147	397.6667328	431.7016473	495.9417938	377.1942243	493.5809408	396.8934475	424.0132197	381.3814184	477.6638133	408.148862	403.4920881	360.0211421	446.687219	409.7504145	380.5519634	422.9210087	415.1840058	366.4151972
202032_s_at	323.3943544	363.8783438	294.1182494	272.2561458	316.642658	288.3845175	317.3969801	277.0737706	284.7860415	321.2199843	287.7859976	278.6489951	267.1090427	302.3848184	268.1161209	270.5109856	291.5787533	303.3634186	326.3836532
202033_s_at	233.6887222	214.8093685	231.0466875	217.5888907	227.84219	170.5835159	266.8088789	189.840248	198.2312806	263.7269943	225.324804	213.4206365	221.0899393	278.9594198	214.8318016	192.600522	267.6113425	230.8352548	212.7728576
202034_x_at	71.1545274	63.78132001	76.25362539	76.78685439	68.99641629	69.0102686	76.9536694	70.53757011	69.78645987	66.85700823	82.02236538	74.00336218	68.38936584	67.08540255	70.41118249	70.50276655	76.25871604	71.26301357	69.57659992
202035_s_at	37.1526838	47.26705321	39.6695525	37.20061816	34.19333769	43.16605681	37.08515953	33.27705201	34.94288917	41.63872439	39.45745931	38.09137755	37.95356756	37.62585727	34.90524485	34.45039634	35.23861895	39.7613819	35.86061698
202036_s_at	85.71925344	81.67547964	95.35540236	91.07023409	94.59114668	86.05589807	86.05696498	92.51567432	87.42333631	82.61499867	87.62621036	90.6977975	99.56602762	87.73575137	82.58600985	89.47428993	89.86903836	100.3655487	88.60434768
202037_s_at	100.2165338	94.31137163	130.8325856	121.055302	113.2122908	121.0943295	114.0709585	118.9762046	112.3060401	92.17911771	115.221153	117.7086282	128.6860377	113.3816026	112.70399	138.2783054	117.8624628	114.6419894	108.269215
202038_at	529.4774836	480.3473679	606.6383159	512.3194443	612.5150123	579.4332863	579.5565271	538.214469	568.3872709	554.4663051	656.3726346	591.354843	595.1661887	650.7950138	596.1702584	582.0987407	601.3221542	607.1181114	570.9371148
202039_at	171.4936144	171.5731995	166.1491621	197.6673975	139.1437119	208.9051501	168.7958916	149.9701891	167.4522063	174.1719866	146.6608038	164.5148957	139.203837	171.0529262	148.0382045	169.2648218	154.9269891	178.0673426	166.5587898
202040_s_at	221.9645747	203.8763058	182.2399405	211.6475296	206.639952	290.9469659	231.029942	215.0233469	208.1426074	211.9084712	212.3659947	229.3347144	211.8755328	190.5754465	220.4064805	216.5701317	205.546472	217.1509694	182.0245589
202041_s_at	707.1946878	648.3978479	728.887816	785.0898637	769.8523549	789.6327128	645.861977	737.1548547	607.5183274	738.008094	711.9400019	800.4171108	614.737305	709.5841866	641.2194498	668.2364044	671.0642464	741.3432654	731.3404991
202042_at	677.3550822	622.4800183	599.9628593	581.5879654	705.8427311	831.5242004	587.715855	628.071575	665.5223391	623.2029015	572.6299827	645.716631	776.5543979	712.6169061	735.7694795	739.2020326	644.0226266	656.3050338	594.8251621
202043_s_at	374.6899274	175.3470443	263.1687315	238.9753291	313.4913412	227.9383599	250.0120635	237.8355698	471.4527756	254.4770859	289.4885125	530.7041613	387.4676637	370.8355155	416.5870454	251.5760292	372.3968259	309.6754007	300.8774942
202044_at	203.4234921	237.963189	202.1041289	216.8978444	176.8529715	231.8876119	196.2191261	185.5930769	230.606311	265.3270284	197.632432	207.2537409	203.3807197	224.1716755	217.0569703	202.3450065	221.9057349	206.255438	213.7213658
202045_s_at	128.1528639	105.7642881	113.5086173	122.1625687	124.525745	133.5099499	111.535463	122.7943632	132.7616648	143.059094	112.1131521	123.214436	131.2749611	157.0099569	170.1824099	130.0098809	150.7207132	136.2223559	137.4530801
202046_s_at	83.53938866	81.82516891	75.16806454	77.08507391	63.00939511	68.09140165	76.33478897	74.23906945	88.90745835	82.05479507	74.86451603	86.94243218	70.36087205	87.21926836	75.04916017	61.83294905	74.23106949	71.48297058	67.54466337
202047_s_at	614.0131156	748.3660765	405.9238192	597.8301791	670.3753453	853.7293633	627.0508522	621.8362486	775.0994121	607.5756882	625.4815681	634.8947663	684.4319668	634.7758001	725.1846108	829.4495208	691.1304896	773.2256104	664.2256597
202048_s_at	520.3739023	563.8279895	481.471931	532.3614996	576.9192192	761.6822836	585.1837093	594.1181975	600.5252789	578.2591173	600.0821684	578.240919	594.7681542	531.6803492	712.2697128	592.8226755	602.7652887	589.2909758	528.6850547
202049_s_at	159.0790525	163.0344028	167.5629114	209.8524264	192.475386	200.6458329	194.532338	178.9630014	170.0073798	195.8192649	179.2605599	198.9305712	183.8893119	153.1598611	164.329787	128.0506099	182.3214697	172.1753298	169.2450486
202050_s_at	231.757615	194.4007558	231.1373766	260.7559219	310.3699073	202.2133465	234.313684	301.4803827	232.2798126	245.6691917	238.1597996	249.1591076	274.402468	243.5365209	242.639931	202.6349604	262.9673993	270.2442376	231.7720923
202051_s_at	285.8370045	287.6198637	303.5693324	341.4910844	270.1771086	275.2524443	334.6210748	332.0602566	275.3197841	287.673905	273.4820791	296.7150909	210.9329032	208.6591495	199.7792641	193.1281242	252.6965519	275.5939075	198.2321313
202052_s_at	1475.563704	1496.318269	2223.130718	1529.419467	1450.107136	1461.433079	1528.821571	1938.073857	1103.574776	1693.623551	1757.428971	1668.112287	1578.535137	1301.18295	1233.90767	1396.023442	1437.221883	1779.229764	1861.017553
202053_s_at	422.4278236	529.6908676	388.8143047	380.8157181	532.8892608	601.668914	519.7549292	452.7228605	602.1835423	430.5592453	471.786506	447.317069	434.8850856	449.8196229	473.5368257	687.0534232	465.139704	524.4577462	439.7552654
202054_s_at	216.6930563	191.1000527	155.8123147	159.0718465	238.90617	219.6745349	155.2704445	162.7038732	193.0374362	162.3780399	148.0898149	146.5284099	175.0817771	205.568526	224.2886473	252.2126255	187.3235246	219.4794742	182.6791338
202055_at	411.4769398	295.7844517	347.8493373	436.4941308	414.655353	294.5596556	381.1776114	371.6297928	378.9752551	334.205839	400.9091474	373.6520668	418.2484325	364.5403682	358.0069114	393.7221833	373.2364466	421.0739758	375.8408717
202056_at	210.8240025	149.1744554	192.0944201	204.6792326	175.0970556	161.8434307	195.8794069	241.5239204	180.8149265	145.028619	201.9596245	209.3306346	205.4386869	152.8847037	180.6850408	151.4053807	172.7930855	189.681899	173.6211472
202057_at	66.60490027	67.41357614	72.80159369	71.28095772	69.56601736	70.48407723	68.51562	70.30999407	63.74529043	60.82829839	81.71560377	74.07361774	79.00417009	75.75017379	77.05442465	74.05507651	70.71498168	74.48035735	83.91563547
202058_s_at	267.2410281	183.8075198	214.3587441	209.0602066	333.1793759	254.6099925	229.830739	230.1573353	225.8020343	199.4681897	234.8040183	240.9340625	348.9629258	281.4371818	289.7058673	339.1939072	332.9971991	314.3579014	289.343332
202059_s_at	464.9702828	359.6935704	382.6846438	374.393102	383.5384983	322.2709117	470.4002855	440.273089	437.2922309	379.0898422	417.627251	453.7381785	341.6024821	356.3259526	314.6800463	409.5154347	377.6362198	378.5076869	363.4826077
202060_at	257.4031271	279.58344	335.1902293	329.1239417	274.1707081	235.5491943	338.4076301	329.5690062	267.5415505	238.3547543	341.2164911	304.477712	228.2187337	245.2228098	249.1630283	222.3656505	249.6657454	241.5198895	212.0761726
202061_s_at	767.07078	928.8016496	876.1948629	861.1168499	808.7982371	546.0760309	847.3368653	738.7298616	782.8051062	888.0700092	878.8858732	787.5078273	756.8951808	760.9783674	724.1379539	615.3103471	694.7585114	677.9716239	820.358234
202062_s_at	178.1643352	214.1538004	179.0125886	165.1554025	159.0047322	146.8248891	181.2698735	164.778924	161.4409348	232.0337244	184.0514257	160.984468	171.698582	154.654409	154.2026448	156.9260521	149.6925532	147.2386794	162.578547
202063_s_at	38.05360737	47.82136041	48.52459485	40.9320196	41.25565989	43.10976767	40.77216859	42.58456165	40.43937056	44.20075308	42.91101576	43.47698933	39.68203897	44.29267912	36.42193537	37.36468879	40.08839012	43.25374777	44.85851955
202064_s_at	182.9317479	194.6497151	202.7849761	167.4438226	157.2264751	133.4153809	174.8169945	199.5622795	179.2986017	258.9105906	205.0462394	168.6716636	146.3421845	161.9637108	139.2997856	139.9015484	167.0317793	155.5441104	144.8614294
202065_s_at	215.4874929	219.7956581	195.2977204	227.6567022	235.1841051	210.4208661	195.4417451	209.1504434	197.940549	233.1563528	198.5393846	181.9293685	216.1427118	207.0416694	213.7450103	212.576931	214.1235761	221.7449576	226.2644148
202066_at	260.7924798	213.0735886	286.1207807	319.5872243	266.3874632	237.0495872	261.7415431	308.7887643	267.1174491	202.4309935	302.2287028	301.9577461	268.8293075	233.8064234	221.2252395	224.4177721	267.0207916	253.0464707	259.3582662
202067_s_at	344.5602422	243.4634878	290.4558451	264.0857651	345.1430106	365.6681565	394.2991594	295.2885445	348.4845256	288.7349744	253.5344149	344.8950822	292.8555236	415.345783	326.9472152	455.5603267	300.673693	294.5333913	291.1416752
202068_s_at	431.5030464	259.9236901	460.0919378	421.3288474	488.2214996	353.5784596	678.8340419	434.3555795	661.9368221	400.3419701	426.8593887	415.0856238	600.4118939	793.8266408	540.4098758	702.2954545	508.3243015	462.2919479	527.4378931
202069_s_at	257.0675312	177.1855443	179.4573529	164.2359403	175.8881782	145.1721867	202.1279339	194.6854527	331.4243448	200.4441549	224.1035947	248.3063384	287.4501247	196.1683271	242.664692	296.0493042	206.8862356	182.0916646	163.4663581
202070_s_at	173.8735887	178.9822031	156.7041939	145.4766736	179.4286886	217.1240492	166.6194788	172.5775121	239.9065338	175.6875917	187.0853629	203.2228984	272.0405971	195.9736728	240.9915125	247.3385196	193.0182913	193.7355867	171.2701068
202071_at	227.9857534	212.0747568	357.5522556	200.7145396	248.0536794	254.2617912	183.9506142	214.0015988	249.8191288	268.6985877	246.4217048	400.2896675	217.1288117	431.1044741	213.559288	172.1162283	228.7260863	431.2467497	313.6235132
202072_at	511.4980577	390.4919001	260.3805669	259.8576378	361.330452	432.9730012	325.4221779	371.7712308	510.832884	470.8084721	308.6237502	405.9778259	430.2552935	435.9676547	501.7306162	560.5537491	646.3296462	432.8673078	323.5197485
202073_at	254.896797	172.5423773	450.7774844	191.9200971	246.0599438	126.4799852	214.725905	242.9893642	150.0476559	185.1328411	230.6126888	144.8122561	151.868139	215.3436875	125.4474277	120.6997855	155.8482043	231.3698264	195.1473811
202074_s_at	1048.416451	495.2739416	790.7619686	557.0843769	863.5663459	647.8712189	658.4871025	590.4205363	411.0509978	599.7489062	621.9068231	557.1638084	378.5993852	637.8126122	482.0561165	395.0248179	507.6385643	759.8343961	688.9558777
202075_s_at	281.1185039	429.9669328	233.6023787	327.2058006	280.8698213	246.2495055	520.2488579	387.9078246	235.5485204	281.2140961	374.8570174	348.2978001	165.6335681	188.3419729	208.0206647	221.5505939	195.0782546	243.3120343	260.1791345
202076_at	1076.895614	532.9164504	822.7910451	800.8740986	950.0711393	514.351584	699.8994619	598.9178452	793.5409051	691.0665586	742.7440938	910.8482919	925.0941317	878.99107	855.8406953	817.754786	890.9635898	1040.786516	1107.266093
202077_at	1407.637606	1329.848825	1482.557158	1395.575514	1228.788294	1729.042765	1323.221703	1539.182059	1761.878548	1634.883458	1400.02789	1609.440239	1727.262823	1850.323254	1875.88739	1508.12523	1501.999927	1415.713236	1414.586327
202078_at	599.1015053	572.5862962	475.3741021	511.0694589	603.1663742	725.3720559	448.0680789	555.9247451	779.5944894	508.5289181	559.8357261	673.6563457	629.223262	726.6723616	718.5215114	688.6271079	589.9246809	515.1608487	514.5527382
202079_s_at	165.7581668	178.5478111	178.622493	207.8911603	181.3604813	166.413274	199.4970113	169.2966252	118.2901412	186.8296856	155.3407232	150.2366623	148.6124365	142.0701234	109.9701169	147.840684	161.0251577	167.8449566	193.7947191
202080_s_at	399.1403565	495.9391925	510.0544957	467.7156506	498.2288802	427.1540162	572.159163	487.8666054	336.5215426	550.5434787	422.9079007	426.9703337	412.2951527	428.3427311	362.8186982	390.9988819	428.360297	493.1645333	461.9904871
202081_at	833.8589015	982.6889537	854.3569193	1406.886047	1134.123732	1410.758177	1222.229362	1248.831256	975.7941644	1106.446962	1111.780042	1049.203127	1161.168741	2083.089244	1114.563033	1134.13617	917.3939779	1108.551427	1069.441832
202082_s_at	1367.635406	1104.881641	1071.498394	1280.714369	765.7058529	795.6073289	1401.952525	1218.439445	1105.588371	1386.447406	1336.458791	1171.114921	758.8669008	725.2689897	767.3601569	771.8677659	777.1733991	779.0586251	797.7213551
202083_s_at	595.4983243	590.7232634	445.9357592	554.7807541	468.3092713	476.4029631	665.9016753	643.6539124	515.685082	568.8292186	714.7697402	598.4853382	466.5517996	646.257841	490.5263097	393.7798242	525.2806572	425.4947872	394.925375
202084_s_at	3755.436837	3899.364978	3087.756699	4209.127908	2704.961609	2648.826994	4223.853377	3859.375751	3074.504558	4287.547103	3881.826131	3618.266713	2924.466605	2995.463338	2570.231695	2277.710468	2922.038405	3030.460768	3224.598387
202085_at	1185.991969	869.0376382	490.926912	937.669124	1118.307635	623.1009818	998.028889	863.056712	931.984807	786.175509	1087.860448	812.5017474	677.8607472	780.1277463	849.0719783	836.0382886	649.446197	857.0956956	601.6766603
202086_at	189.6648053	120.5987627	108.4976978	118.8780982	401.457602	135.7518505	186.9548061	207.7514337	257.3737941	262.9468357	194.0561342	319.9305933	110.9549306	108.1825684	105.7876409	126.9299753	103.6452536	96.2552702	178.919144
202087_s_at	837.1700357	529.1604705	826.8073648	378.9215882	593.3764211	708.4661247	568.3929625	486.6500587	628.7823621	597.4736658	588.8985553	530.6264777	655.5224982	636.2719148	598.5418461	840.2542856	668.2153745	574.3799061	529.0494599
202088_at	129.7030655	118.2129478	164.5667573	161.4552539	200.7054475	99.20410682	180.205953	188.9935802	209.2942047	206.0060742	210.9669022	219.470474	161.0584849	175.8425588	233.2659997	125.9413577	197.8142073	201.6666943	259.3956177
202089_s_at	141.2446278	119.4721108	147.8165764	149.1756647	222.8833713	97.36649436	147.7320193	150.0360655	159.6550723	169.8351211	178.7895117	165.3796835	147.4709026	111.4981339	160.862307	116.447227	171.098282	162.5836636	252.2618184
202090_s_at	1384.243697	1243.835593	1427.878568	1454.65649	963.2014913	1162.72842	1254.747117	1216.458695	1060.738435	1172.298276	1377.406587	1170.576717	1095.934766	1096.097301	1158.901941	823.6656372	970.8596677	1105.092927	1285.223701
202091_at	81.90585739	80.07030061	72.80666219	73.79380437	98.04221951	66.96587101	88.37994764	79.35019065	79.9848601	86.12856006	81.44532267	70.30684266	68.74187863	79.25512512	69.22446071	79.10538452	87.38920157	62.49458173	77.85075128
202092_s_at	855.2785229	1104.344913	823.5061944	865.5864295	1052.995728	791.2643783	951.178081	921.4374413	932.7819659	1115.522209	972.2286254	862.9484844	809.6317028	707.1936762	739.8914503	953.9151463	924.1113993	847.5045592	949.3538119
202093_s_at	158.3584759	137.9644759	131.3256117	139.0746598	125.5168957	196.5964601	107.751196	119.6522107	143.4205484	161.1276953	131.1758453	182.7708818	145.9884025	193.7772547	167.1338382	140.5929687	141.4415636	125.3274902	118.2772816
202094_at	232.5488928	225.9956016	215.1546268	207.6568495	177.2745332	367.4869238	191.9907594	200.6205762	446.6090559	195.876885	213.8928477	408.133098	302.9856706	395.5652226	399.1816591	443.2277676	376.526276	181.7117545	192.7213283
202095_s_at	199.5131837	268.7788062	199.6289969	184.5293858	175.1542575	550.3754918	154.0602838	187.5859601	656.9534747	220.8511778	234.4903949	500.4654181	474.7106314	463.6556006	585.2194271	617.7692686	581.8190211	269.5799959	238.8004763
202096_s_at	2068.644415	1734.259632	1956.309332	1702.661008	1569.708108	1989.19859	1558.867088	1648.490311	1495.351075	2024.413286	1519.67894	1615.9983	1394.537779	1645.308265	1722.542511	1548.756595	1551.40122	1644.449413	1577.364363
202097_at	408.5936174	240.0433908	372.4856228	297.6747745	328.2437541	228.4826736	302.6102688	390.0024982	381.9118997	328.1996187	349.1072231	391.7601222	427.7818205	304.8602275	319.5591856	389.6149483	347.686162	346.8469543	248.1710422
202098_s_at	341.5407528	440.4267909	407.7265594	400.6656729	348.3532757	402.9602605	338.7211467	400.9343824	343.5630778	483.5882797	345.6820917	365.7954645	369.9471357	390.3736803	345.6105612	364.9329055	371.5323418	402.9614134	520.7728058
202099_s_at	214.8698101	248.5176569	240.5069495	237.3769336	241.4315736	246.0107872	238.9337401	239.2072205	223.367679	271.3821629	220.4316004	218.9593234	241.0759889	235.3585545	243.4777676	240.9985223	243.5634639	244.9049627	241.9859534
202100_at	889.8104588	1814.140258	1344.220929	846.3967781	845.2299873	1281.770691	1128.503728	885.439116	990.9924473	1462.609862	1064.774788	967.5165148	1271.246557	945.6941179	857.1553671	1369.288273	1042.474759	939.8553808	862.0284812
202101_s_at	255.5757952	438.3688772	347.4622523	256.8772359	292.3611812	195.9812422	249.0060107	294.4826952	242.5605739	353.8672195	323.485966	274.5982824	335.2138851	283.7645151	208.0053897	344.147934	286.3437992	249.9490067	230.813902
202102_s_at	517.2496394	580.2196032	507.4551153	548.6071347	622.4028495	805.6177566	484.1653365	502.8448137	568.9990395	554.7421326	510.2795173	632.3571261	686.5726561	645.9269621	853.5726481	671.3148441	675.0754014	758.1355807	833.7785871
202103_at	165.2695539	155.6611934	180.3756565	175.3039058	172.5353018	185.891022	133.2659002	175.9737464	181.505998	128.4030397	197.0580366	194.0515076	157.2872137	202.0363916	194.6542632	186.5456241	179.4902156	189.9619498	188.7066785
202104_s_at	329.9400907	190.0455743	403.7057087	259.4611814	314.8122691	340.3774799	268.9395716	271.8790152	251.998766	280.6898782	241.0478268	235.8892032	331.7858108	307.4388645	347.8252874	284.5959898	333.290764	350.7178358	312.3842764
202105_at	511.4209907	609.4300788	463.8143691	558.7233822	484.4939731	521.6070964	432.8495571	511.4551329	371.3109572	584.6596329	497.8719344	413.8587021	388.8057764	434.9423234	369.0170672	392.9511346	436.0418762	460.7914422	483.2874496
202106_at	333.2484925	397.5156326	325.400144	355.2247754	334.7626343	483.8156977	336.1494674	337.5401143	350.0146484	407.5310206	337.2987731	344.2224446	330.3412053	398.4647044	373.7844715	313.2597261	336.5281218	414.7405804	381.7378424
202107_s_at	297.1511842	254.4389867	317.2881805	279.6381048	320.1503477	445.1267655	268.4980181	363.2920035	752.3419037	277.540676	332.0456898	556.2355122	689.4695455	560.8697783	692.758767	686.7042769	461.9305709	320.2880762	374.0859873
202108_at	708.9683076	686.4407333	706.6934243	585.4603006	598.6388924	588.7927	590.233627	611.3647541	482.6506769	583.4668048	577.7657614	509.5303981	555.9981787	595.4602754	582.136491	581.0704342	596.9992148	594.0734381	570.0910633
202109_at	426.2231826	481.0093127	417.7292232	489.4538774	487.5489323	490.0098941	442.6005099	481.0336258	443.1157676	476.7120099	443.6917066	474.4696196	484.8945045	532.4958031	583.9021011	441.3856973	466.545793	533.902563	474.411252
202110_at	1995.203253	1529.587211	1701.059087	1556.326986	893.220669	1529.043203	1592.889344	1612.218468	1668.810014	1488.457665	1655.351143	1678.837833	1398.609989	1389.564732	1445.252897	1455.192768	1321.672969	1221.536022	1241.672043
202111_at	270.9301396	332.7843359	300.228708	298.9765274	303.7806007	294.6782252	280.6772972	275.7924132	320.2227165	316.4385894	281.5766498	284.8352041	283.7043088	284.8271908	303.1628485	272.0933979	317.6898196	302.7847727	320.4686484
202112_at	1648.711995	3973.937832	2350.964319	7039.060873	3771.016197	1950.044165	5407.545311	6670.139679	713.6142432	6306.079742	2465.647553	4222.540394	2853.987439	2081.013301	542.2316982	771.9789266	2950.625084	3105.807349	6512.724868
202113_s_at	294.1290486	265.9793957	438.9091358	306.0256898	333.7761575	274.9999028	307.225638	322.5081129	320.924809	255.7219568	330.2248193	236.5665204	416.7678508	410.1834192	393.4303537	412.3702598	363.9937468	296.6297878	333.7446459
202114_at	151.3598321	148.9940318	204.0253921	163.6986487	167.7875816	125.1308523	149.6148417	169.8429767	150.215244	123.4748113	151.7636782	145.1426313	147.3632123	132.5924933	142.4379762	147.5986584	144.172458	129.0117307	148.5112064
202115_s_at	275.5192748	208.5942879	193.7367876	208.2598548	253.2031384	230.151848	195.6727227	213.6861077	260.691647	203.8651263	227.3608647	264.7762364	250.9215362	241.8998893	359.6258283	259.4094713	221.2703932	234.1479361	233.9516253
202116_at	297.6496517	282.2607603	337.0640334	315.5935305	347.045644	370.216427	278.6586948	329.2989747	286.4858353	355.2491675	326.2310141	325.5742833	339.1048	361.1154908	367.5777049	290.6726787	327.9607336	314.932984	303.0936125
202117_at	692.7729714	816.3234158	925.5291776	844.1517454	759.0992479	793.3309265	827.5753308	819.2039003	749.0218948	768.5587017	708.2526528	688.1924925	706.4198514	654.7555695	666.8253654	652.7115938	708.5573428	640.9920067	630.9890527
202118_s_at	177.3070806	227.9416206	241.2214495	157.4165675	95.72884108	194.3934328	222.0237476	232.216356	230.2816031	235.8322948	282.1754416	181.391876	135.6256827	157.35803	179.0026872	170.5940092	192.9947309	190.6090726	132.9109602
202119_s_at	481.8973079	495.9834166	409.8485091	419.5597839	371.5812413	493.8691027	506.0642257	473.1163471	420.8913022	462.2134786	501.7203288	398.7022787	344.2633174	453.0699047	334.372573	438.0564879	442.2926974	438.790067	349.5796437
202120_x_at	1149.59218	1286.440155	1279.638781	1149.771445	1108.108022	1552.066412	1311.68719	1250.004921	1409.401318	1311.573361	1252.506057	1522.405302	1302.481584	1400.054593	1594.594684	1359.765943	1065.829853	1142.832388	1081.144489
202121_s_at	732.457288	809.3765557	728.918402	756.7735619	786.8153105	885.5953476	804.0289506	787.1447899	469.5836302	871.1299188	784.1141396	647.5793467	478.3624321	556.2511612	582.6002414	621.8489988	592.6008133	727.7542599	674.7535771
202122_s_at	725.7453612	614.6757509	679.015982	574.3062356	670.6448727	718.4245571	715.1188341	605.5060232	659.5033332	755.2414694	574.9249231	793.0336465	852.4610001	860.4777635	914.6709791	756.6267071	850.6276942	750.4046702	653.835504
202123_s_at	684.0551218	538.2409037	486.4201487	557.9233632	655.8829991	446.3918897	489.5325361	624.7935792	579.1410396	455.9621586	482.6182274	545.6470779	529.2144705	708.1087982	561.4249983	584.0769789	448.6282062	486.5421661	633.8768583
202124_s_at	347.2807112	225.8836635	307.5174512	233.009089	224.36545	204.1603737	286.1495696	241.2925444	241.2327221	274.6001156	349.6231532	228.5441291	255.4205825	173.6341455	198.3327309	252.8363649	196.3468833	170.5256112	191.7021416
202125_s_at	335.4311814	268.7073004	430.5563711	303.3733999	393.7837673	321.0115881	358.6768954	325.665736	262.3564449	336.5875006	330.447075	226.9007877	293.5506592	300.1391031	256.8654773	353.4215285	316.124593	298.8321458	325.3695784
202126_at	315.6860934	236.854006	265.6993783	348.9071868	339.9427813	277.0295142	307.0957229	307.2764765	322.9400732	259.9442651	330.0226981	360.0601137	293.3809176	320.2564637	275.7461262	319.8703398	297.6185706	271.3737517	234.7480434
202127_at	111.3604647	86.32213151	106.5246026	116.3535362	118.3991097	104.3465401	114.7742469	140.1846192	101.0969348	113.5147877	116.3118214	126.0275039	104.6739017	96.82618476	119.2297272	103.625042	123.5296383	113.9144134	110.1085349
202128_at	282.3765335	182.4523579	309.9915645	299.4362188	308.8108514	256.5745001	271.1665303	283.0265513	291.3651339	277.7076091	324.7706373	322.9684085	377.301976	341.7461802	345.1056537	297.9752761	356.2778715	368.6442182	334.523917
202129_s_at	401.8358541	360.7674838	428.5666474	387.1202878	486.2130675	300.2468899	388.6396961	399.0916362	369.7841738	374.5320198	404.1024574	324.1157645	473.0263415	446.2573849	444.9249587	439.9744477	428.7054279	401.9412536	421.1330103
202130_at	494.6060453	552.0647775	634.2835231	597.7315538	501.4031983	484.5854676	553.6663094	613.2383121	460.4729547	619.6175425	613.1830482	477.3161383	504.372579	602.5172955	456.6654008	490.5024524	501.4658432	510.8903731	465.8051236
202131_s_at	112.5257095	123.1792479	133.3131869	119.437365	104.3445498	87.37699299	129.6605834	120.100127	92.83668066	90.96117073	134.2109253	109.5324002	106.8541606	110.5571993	94.79126153	94.04336523	103.6825738	101.2447966	85.6658476
202132_at	172.9612514	432.1149888	305.4534721	398.4495045	402.5657849	419.9675075	259.8380608	437.393582	267.2123578	486.2888866	427.65068	391.3683996	332.4040293	349.633823	373.0113786	266.948226	415.0339677	370.6953173	390.8314921
202133_at	552.9787301	1311.448911	1197.136211	2014.920497	1048.422451	947.0235269	1206.8333	1608.523408	849.9696424	1164.664444	1557.100462	1149.686469	870.673528	862.4396265	752.0542456	610.3054095	1135.538244	989.3578564	987.3624286
202134_s_at	397.194096	674.1621427	442.3966841	793.7134696	618.9829314	637.9187634	626.1962917	675.9486394	690.5240419	762.9381684	807.0080358	775.8937115	680.9783289	536.3910532	667.511255	523.8411592	807.6397584	666.8228216	656.5015962
202135_s_at	635.8072786	558.603506	604.4957423	593.0864745	497.0924362	496.1873244	556.5939585	523.6193954	530.2850074	603.1212208	544.6530377	483.6373985	558.2967402	598.6939874	551.5061912	481.8651388	558.8262298	574.1044432	633.464111
202136_at	1085.53435	1257.07011	1046.276464	1256.547526	1045.137091	1002.577857	1166.614817	1014.793608	938.2724768	1145.302564	1207.86209	1065.59203	1088.56771	894.0579956	855.9419093	954.3114135	1039.408747	1086.736418	1172.874183
202137_s_at	135.9648547	108.0751692	149.8551714	152.526887	147.7250455	69.33297957	126.6761458	130.2793978	123.1707901	121.9596721	137.1297454	120.0791114	127.8982965	120.1202871	115.1517825	117.6811288	151.3805475	140.3098762	122.384184
202138_x_at	1166.827893	868.1918668	948.5198759	982.4931056	1012.964697	1162.179662	1023.680733	1000.907452	1105.047084	960.9581783	955.816999	1171.851724	1310.228801	1305.644187	1291.269471	1385.479218	1191.969881	1117.154276	1092.145294
202139_at	322.4964255	337.0489257	376.0674676	371.4868143	382.9542591	390.4230117	325.2836376	359.8512275	332.0067424	382.9535286	355.3514975	301.396584	304.9034051	340.2307882	326.4901228	326.0630535	358.6864732	370.4136668	296.7279663
202140_s_at	261.6939955	335.5676431	288.9852466	277.1515997	279.7637411	339.8904279	306.3384196	287.6322072	283.6441152	333.5144471	248.2531818	254.6711892	278.8204503	245.2890018	310.4091287	243.5448822	259.0752126	262.4827025	241.4222488
202141_s_at	1053.140847	1308.108813	914.3029434	1006.122756	1575.300322	1288.36713	1211.265578	995.3536552	1748.517644	1226.726959	1801.552678	1553.278401	1546.763178	991.5459485	1434.6898	1314.260356	1482.605231	1637.105191	1213.073585
[truncated: 20,614 more rows]
