# Supplementary material for: Exploring the protective mechanism of baicalin in treatment of atherosclerosis using endothelial cells deregulation model and network pharmacology
Source: BMC Complement Med Ther. 2022 Oct 3;22:257. doi: 10.1186/s12906-022-03738-3 (PMC9527735; doi:10.1186/s12906-022-03738-3)
Supplement: Supplementary file 2 — Additional file 2. [file 12906_2022_3738_MOESM2_ESM.zip › KEGG-3.txt]

ID	Description	GeneRatio	BgRatio	pvalue	p.adjust	qvalue	geneID	Count
hsa04657	hsa04657	IL-17 signaling pathway	14/42	94/8034	1.33904655592243e-17	2.65131218072641e-15	8.3161838736235e-16	836/3553/4314/3569/5743/3458/4318/4790/7124/5594/3565/6356/1432/2353	14
hsa05163	hsa05163	Human cytomegalovirus infection	17/42	225/8034	3.00558915635077e-16	2.97553326478726e-14	9.33314527498396e-15	6351/836/7157/3553/207/3569/5743/7422/6387/6376/4790/7124/5594/1956/6774/1432/4609	17
hsa05418	hsa05418	Fluid shear stress and atherosclerosis	14/42	139/8034	3.88058215947259e-15	2.56118422525191e-13	8.03348587399588e-14	7157/3553/207/5563/596/7422/3458/4318/4790/7124/3791/3162/1432/2353	14
hsa04668	hsa04668	TNF signaling pathway	13/42	112/8034	6.71622320769154e-15	3.32453048780731e-13	1.04278202435211e-13	836/3553/207/4314/3569/5743/6376/4318/4790/7124/5594/1432/2353	13
hsa04933	hsa04933	AGE-RAGE signaling pathway in diabetic complications	12/42	100/8034	5.71560738740117e-14	2.26338052541086e-12	7.09938601803513e-13	836/3553/207/596/3569/7422/4790/7124/5594/6774/1432/50507	12
hsa04066	hsa04066	HIF-1 signaling pathway	12/42	109/8034	1.65237903104179e-13	5.45285080243792e-12	1.7103572426573e-12	207/3091/596/3569/4843/7422/3458/4790/5594/1956/6774/3162	12
hsa05161	hsa05161	Hepatitis B	13/42	162/8034	8.64451480272686e-13	2.22117113195441e-11	6.96699079135089e-12	836/7157/207/596/3569/4318/4790/7124/5594/6774/1432/4609/2353	13
hsa05205	hsa05205	Proteoglycans in cancer	14/42	205/8034	8.97442881597742e-13	2.22117113195441e-11	6.96699079135089e-12	836/7157/207/3091/7422/4318/7124/5594/1956/3791/6774/1432/4609/960	14
hsa05133	hsa05133	Pertussis	10/42	76/8034	3.59764518694903e-12	7.91481941128787e-11	2.48258556760226e-11	836/3553/3569/4843/4790/7124/5594/1432/2353/834	10
hsa05140	hsa05140	Leishmaniasis	10/42	77/8034	4.11953447956408e-12	8.15667826953687e-11	2.55844772941348e-11	3553/5743/4843/3458/4790/7124/5594/3565/1432/2353	10
hsa05167	hsa05167	Kaposi sarcoma-associated herpesvirus infection	13/42	186/8034	5.12216983357728e-12	9.21990570043911e-11	2.89194277685225e-11	836/7157/207/3091/3569/5743/7422/4790/5594/6774/1432/4609/2353	13
hsa05206	hsa05206	MicroRNAs in cancer	15/42	310/8034	1.71980729104558e-11	2.8376820302252e-10	8.90075703260431e-11	836/7157/23411/596/5743/7422/406937/4318/4790/5594/1956/6774/3162/4609/960	15
hsa05142	hsa05142	Chagas disease (American trypanosomiasis)	10/42	102/8034	7.30038579649557e-11	1.11190491362009e-09	3.48763370035011e-10	3553/207/3569/4843/3458/4790/7124/5594/1432/2353	10
hsa04659	hsa04659	Th17 cell differentiation	10/42	107/8034	1.18241246918443e-10	1.67226906356084e-09	5.24528839713394e-10	3553/3091/3569/3458/4790/5594/3565/6774/1432/2353	10
hsa05145	hsa05145	Toxoplasmosis	10/42	112/8034	1.86989795212295e-10	2.4682652968023e-09	7.74203362633363e-10	836/207/596/4843/3458/4790/7124/5594/6774/1432	10
hsa05132	hsa05132	Salmonella infection	12/42	214/8034	5.13275625593272e-10	6.35178586671674e-09	1.9923198625002e-09	836/3553/207/596/3569/4790/7124/5594/1432/4609/2353/834	12
hsa05235	hsa05235	PD-L1 expression and PD-1 checkpoint pathway in cancer	9/42	89/8034	5.50236824022958e-10	6.40864065626739e-09	2.01015310324176e-09	207/3091/3458/4790/5594/1956/6774/1432/2353	9
hsa05215	hsa05215	Prostate cancer	9/42	97/8034	1.20077114043908e-09	1.28345023355898e-08	4.02570780329505e-09	367/7157/207/4314/596/4318/4790/5594/1956	9
hsa05152	hsa05152	Tuberculosis	11/42	180/8034	1.23159365846569e-09	1.28345023355898e-08	4.02570780329505e-09	836/3553/207/596/3569/4843/3458/4790/7124/5594/1432	11
hsa04010	hsa04010	MAPK signaling pathway	13/42	294/8034	1.59383937577456e-09	1.57790098201681e-08	4.94929069319468e-09	836/7157/3553/207/7422/4790/7124/5594/1956/3791/1432/4609/2353	13
hsa04620	hsa04620	Toll-like receptor signaling pathway	9/42	104/8034	2.24889210292879e-09	2.02400289263591e-08	6.34854708482289e-09	6351/3553/207/3569/4790/7124/5594/1432/2353	9
hsa04625	hsa04625	C-type lectin receptor signaling pathway	9/42	104/8034	2.24889210292879e-09	2.02400289263591e-08	6.34854708482289e-09	3553/207/3569/5743/4790/7124/5594/1432/834	9
hsa05169	hsa05169	Epstein-Barr virus infection	11/42	201/8034	3.97321144855312e-09	3.42041681223268e-08	1.07285801127979e-08	836/7157/207/596/3569/4790/7124/6774/1432/4609/960	11
hsa05160	hsa05160	Hepatitis C	10/42	155/8034	4.62737015862752e-09	3.81758038086771e-08	1.19743350596063e-08	836/7157/207/3458/4790/7124/5594/1956/6774/4609	10
hsa01521	hsa01521	EGFR tyrosine kinase inhibitor resistance	8/42	79/8034	5.48827948602919e-09	4.34671735293512e-08	1.36340416705567e-08	207/596/3569/7422/5594/1956/3791/6774	8
hsa05135	hsa05135	Yersinia infection	9/42	120/8034	8.06238167956413e-09	6.13981374059115e-08	1.92583206111046e-08	3553/207/3569/4790/7124/5594/1432/2353/834	9
hsa05210	hsa05210	Colorectal cancer	8/42	86/8034	1.08699961550188e-08	7.97133051368043e-08	2.50031100641757e-08	836/7157/207/596/5594/1956/4609/2353	8
hsa04151	hsa04151	PI3K-Akt signaling pathway	13/42	354/8034	1.51585921156306e-08	1.04307667355549e-07	3.27174501540531e-08	7157/207/5563/2149/596/3569/7422/4790/5594/3565/1956/3791/4609	13
hsa04926	hsa04926	Relaxin signaling pathway	9/42	129/8034	1.52773856227824e-08	1.04307667355549e-07	3.27174501540531e-08	207/4843/7422/4318/4790/5594/1956/1432/2353	9
hsa05222	hsa05222	Small cell lung cancer	8/42	92/8034	1.86396917517734e-08	1.23021965561704e-07	3.85874320475309e-08	836/7157/207/596/5743/4843/4790/4609	8
hsa05323	hsa05323	Rheumatoid arthritis	8/42	93/8034	2.03168118922811e-08	1.29765443699085e-07	4.07026112612761e-08	3553/4314/3569/7422/3458/6387/7124/2353	8
hsa05131	hsa05131	Shigellosis	11/42	236/8034	2.13447743828343e-08	1.32070791493787e-07	4.14257134403693e-08	7157/3553/207/596/4790/7124/5594/1956/1432/834/960	11
hsa04210	hsa04210	Apoptosis	9/42	136/8034	2.43072052006086e-08	1.45843231203652e-07	4.57456174429317e-08	836/142/7157/207/596/4790/7124/5594/2353	9
hsa05162	hsa05162	Measles	9/42	138/8034	2.76238251082498e-08	1.60868157983337e-07	5.04583802286917e-08	836/7157/3553/207/596/3569/4790/6774/2353	9
hsa01522	hsa01522	Endocrine resistance	8/42	98/8034	3.08038995714079e-08	1.74262060432536e-07	5.46595511191899e-08	7157/207/596/4318/5594/1956/1432/2353	8
hsa05321	hsa05321	Inflammatory bowel disease (IBD)	7/42	65/8034	3.51856456932212e-08	1.93521051312717e-07	6.07003829210541e-08	3553/3569/3458/4790/7124/3565/6774	7
hsa04064	hsa04064	NF-kappa B signaling pathway	8/42	104/8034	4.92844407989079e-08	2.56797875741678e-07	8.05479780369962e-08	6351/142/3553/596/5743/6387/4790/7124	8
hsa04660	hsa04660	T cell receptor signaling pathway	8/42	104/8034	4.92844407989079e-08	2.56797875741678e-07	8.05479780369962e-08	207/3458/4790/7124/5594/3565/1432/2353	8
hsa05219	hsa05219	Bladder cancer	6/42	41/8034	5.52918989382062e-08	2.80712717686278e-07	8.80491777963337e-08	7157/7422/4318/5594/1956/4609	6
hsa05130	hsa05130	Pathogenic Escherichia coli infection	10/42	202/8034	5.89927251790378e-08	2.92013989636237e-07	9.15939680411376e-08	836/3553/2149/3569/4790/7124/5594/1432/2353/834	10
hsa05212	hsa05212	Pancreatic cancer	7/42	76/8034	1.059274110967e-07	5.11551887735283e-07	1.60454871751099e-07	7157/207/7422/4790/5594/1956/6774	7
hsa05164	hsa05164	Influenza A	9/42	170/8034	1.68454844521166e-07	7.94144267028355e-07	2.49093629743078e-07	836/3553/207/3569/3458/4790/7124/5594/834	9
hsa04380	hsa04380	Osteoclast differentiation	8/42	128/8034	2.49724700297146e-07	1.14989513160081e-06	3.60679493697224e-07	3553/207/3458/4790/7124/5594/1432/2353	8
hsa04068	hsa04068	FoxO signaling pathway	8/42	131/8034	2.98718978972472e-07	1.34423540537612e-06	4.21636836348704e-07	23411/207/5563/3569/5594/1956/6774/1432	8
hsa05014	hsa05014	Amyotrophic lateral sclerosis (ALS)	6/42	57/8034	4.19539679629796e-07	1.80584470797173e-06	5.66426569751899e-07	836/7157/596/7124/1432/834	6
hsa05134	hsa05134	Legionellosis	6/42	57/8034	4.19539679629796e-07	1.80584470797173e-06	5.66426569751899e-07	836/3553/3569/4790/7124/834	6
hsa04370	hsa04370	VEGF signaling pathway	6/42	59/8034	5.16921082064095e-07	2.17766753720619e-06	6.83053613477751e-07	207/5743/7422/5594/3791/1432	6
hsa05146	hsa05146	Amoebiasis	7/42	102/8034	8.09813082021585e-07	3.34047896333904e-06	1.04778447015951e-06	836/3553/3569/4843/3458/4790/7124	7
hsa05221	hsa05221	Acute myeloid leukemia	6/42	67/8034	1.11011825796741e-06	4.48578398117441e-06	1.40702421525407e-06	207/4353/4790/5594/6774/4609	6
hsa04931	hsa04931	Insulin resistance	7/42	108/8034	1.19488407510797e-06	4.73174093742758e-06	1.48417179855517e-06	207/5563/3569/10891/4790/7124/6774	7
hsa04920	hsa04920	Adipocytokine signaling pathway	6/42	69/8034	1.32325828043054e-06	5.03856037548553e-06	1.58040968715389e-06	207/5563/10891/4790/7124/6774	6
hsa05230	hsa05230	Central carbon metabolism in cancer	6/42	69/8034	1.32325828043054e-06	5.03856037548553e-06	1.58040968715389e-06	7157/207/3091/5594/1956/4609	6
hsa04218	hsa04218	Cellular senescence	8/42	160/8034	1.37899479120139e-06	5.15171638977124e-06	1.61590253586658e-06	7157/23411/207/3569/4790/5594/1432/4609	8
hsa05166	hsa05166	Human T-cell leukemia virus 1 infection	9/42	219/8034	1.43769005818675e-06	5.19026979548771e-06	1.62799531065271e-06	7157/207/3569/4790/7124/5594/7015/4609/2353	9
hsa04917	hsa04917	Prolactin signaling pathway	6/42	70/8034	1.4417416098577e-06	5.19026979548771e-06	1.62799531065271e-06	207/4790/5594/6774/1432/2353	6
hsa04630	hsa04630	JAK-STAT signaling pathway	8/42	162/8034	1.51489785090499e-06	5.35624597284266e-06	1.68005588728185e-06	207/596/3569/3458/3565/1956/6774/4609	8
hsa04071	hsa04071	Sphingolipid signaling pathway	7/42	119/8034	2.30119735416748e-06	7.99363291447652e-06	2.50730644313724e-06	7157/207/596/4790/7124/5594/1432	7
hsa04621	hsa04621	NOD-like receptor signaling pathway	8/42	181/8034	3.48629557039009e-06	1.190149177478e-05	3.73305696284964e-06	3553/596/3569/4790/7124/5594/1432/834	8
hsa04062	hsa04062	Chemokine signaling pathway	8/42	189/8034	4.81174406938194e-06	1.61478868769089e-05	5.06499375724414e-06	6351/207/6387/6376/4790/5594/6356/6774	8
hsa05165	hsa05165	Human papillomavirus infection	10/42	330/8034	5.42951529677413e-06	1.79174004793546e-05	5.62002460543287e-06	836/7157/207/5743/7422/4790/7124/5594/1956/7015	10
hsa04211	hsa04211	Longevity regulating pathway	6/42	89/8034	5.93814545530679e-06	1.9274636068045e-05	6.04573911756861e-06	7157/23411/207/5563/10891/4790	6
hsa05010	hsa05010	Alzheimer disease	10/42	334/8034	6.04412188911846e-06	1.93021957104106e-05	6.05438355616281e-06	836/3553/207/3569/5743/4843/4790/7124/5594/50507	10
hsa04658	hsa04658	Th1 and Th2 cell differentiation	6/42	92/8034	7.20274059865681e-06	2.26371847386357e-05	7.10044603710529e-06	3458/4790/5594/3565/1432/2353	6
hsa04932	hsa04932	Non-alcoholic fatty liver disease (NAFLD)	7/42	149/8034	1.02633301854226e-05	3.12636827186718e-05	9.80625880064665e-06	836/3553/207/5563/3569/4790/7124	7
hsa05226	hsa05226	Gastric cancer	7/42	149/8034	1.02633301854226e-05	3.12636827186718e-05	9.80625880064665e-06	7157/207/596/5594/1956/7015/4609	7
hsa05170	hsa05170	Human immunodeficiency virus 1 infection	8/42	212/8034	1.12286024923678e-05	3.36858074771033e-05	1.05659895861196e-05	836/207/596/4790/7124/5594/1432/2353	8
hsa05213	hsa05213	Endometrial cancer	5/42	58/8034	1.14113867820639e-05	3.37232027290845e-05	1.05777190909941e-05	7157/207/5594/1956/4609	5
hsa04061	hsa04061	Viral protein interaction with cytokine and cytokine receptor	6/42	100/8034	1.16748704007549e-05	3.39944755786687e-05	1.06628073319588e-05	6351/3569/6387/6376/7124/6356	6
hsa04217	hsa04217	Necroptosis	7/42	159/8034	1.57041018790842e-05	4.50639445225895e-05	1.41348895631727e-05	142/3553/596/3458/7124/6774/834	7
hsa04060	hsa04060	Cytokine-cytokine receptor interaction	9/42	294/8034	1.60131158900159e-05	4.52942420889021e-05	1.42071253761043e-05	6351/3553/3569/3458/6387/6376/7124/3565/6356	9
hsa04623	hsa04623	Cytosolic DNA-sensing pathway	5/42	63/8034	1.71713547327911e-05	4.78863131984878e-05	1.50201620346134e-05	6351/3553/3569/4790/834	5
hsa01523	hsa01523	Antifolate resistance	4/42	31/8034	1.83289996716138e-05	5.04047490969378e-05	1.58101020559241e-05	3553/3569/4790/7124	4
hsa05223	hsa05223	Non-small cell lung cancer	5/42	66/8034	2.15823046246872e-05	5.85383056943572e-05	1.83612973735623e-05	7157/207/5594/1956/6774	5
hsa05225	hsa05225	Hepatocellular carcinoma	7/42	168/8034	2.24650646875469e-05	6.01092271369499e-05	1.88540372199896e-05	7157/207/5594/1956/3162/7015/4609	7
hsa04664	hsa04664	Fc epsilon RI signaling pathway	5/42	68/8034	2.49809402266838e-05	6.59496821984453e-05	2.06859715561312e-05	207/7124/5594/3565/1432	5
hsa04722	hsa04722	Neurotrophin signaling pathway	6/42	119/8034	3.15822127172503e-05	8.22799752370468e-05	2.58081793672821e-05	7157/207/596/4790/5594/1432	6
hsa01524	hsa01524	Platinum drug resistance	5/42	73/8034	3.53099975656523e-05	9.07971365973917e-05	2.84796972846683e-05	836/7157/207/596/5594	5
hsa05143	hsa05143	African trypanosomiasis	4/42	37/8034	3.76083346320946e-05	9.54673109891632e-05	2.99445579391846e-05	3553/3569/3458/7124	4
hsa05220	hsa05220	Chronic myeloid leukemia	5/42	76/8034	4.29327252027288e-05	0.000107098563026265	3.35928507099928e-05	7157/207/4790/5594/4609	5
hsa05202	hsa05202	Transcriptional misregulation in cancer	7/42	186/8034	4.32721466772789e-05	0.000107098563026265	3.35928507099928e-05	7157/4353/4314/3569/4318/4790/4609	7
hsa05332	hsa05332	Graft-versus-host disease	4/42	41/8034	5.68000947550931e-05	0.000138844676068005	4.35504300266471e-05	3553/3569/3458/7124	4
hsa04915	hsa04915	Estrogen signaling pathway	6/42	138/8034	7.26653307059105e-05	0.000175460188777686	5.50353595847075e-05	207/596/4318/5594/1956/2353	6
hsa04015	hsa04015	Rap1 signaling pathway	7/42	210/8034	9.347640989273e-05	0.000222991917575428	6.99443016318462e-05	207/2149/7422/5594/1956/3791/1432	7
hsa05224	hsa05224	Breast cancer	6/42	147/8034	0.000103234358292102	0.000243338130259955	7.63261546269929e-05	7157/207/5594/1956/4609/2353	6
hsa05144	hsa05144	Malaria	4/42	50/8034	0.000124845353282473	0.000290816234705054	9.12182767017448e-05	3553/3569/3458/7124	4
hsa05231	hsa05231	Choline metabolism in cancer	5/42	98/8034	0.000145014285004571	0.000333870098033779	0.000104722678277475	207/3091/5594/1956/2353	5
hsa04640	hsa04640	Hematopoietic cell lineage	5/42	99/8034	0.000152141809703088	0.000346253773807028	0.000108606978493433	3553/3569/7124/3565/960	5
hsa04919	hsa04919	Thyroid hormone signaling pathway	5/42	119/8034	0.000359754502967222	0.000800352714466403	0.000251040989651875	7157/207/3091/5594/4609	5
hsa04935	hsa04935	Growth hormone synthesis, secretion and action	5/42	119/8034	0.000359754502967222	0.000800352714466403	0.000251040989651875	207/5594/6774/1432/2353	5
hsa05211	hsa05211	Renal cell carcinoma	4/42	69/8034	0.000436163365101116	0.000959559403222455	0.000300978228549308	207/3091/7422/5594	4
hsa05120	hsa05120	Epithelial cell signaling in Helicobacter pylori infection	4/42	70/8034	0.000460853140090029	0.00100273540371237	0.000314520940026741	836/4790/1956/1432	4
hsa05218	hsa05218	Melanoma	4/42	72/8034	0.000513202234627557	0.00110450046148105	0.000346440867769175	7157/207/5594/1956	4
hsa04510	hsa04510	Focal adhesion	6/42	199/8034	0.000534068208249493	0.00113617397657368	0.000356375675799293	207/596/7422/5594/1956/3791	6
hsa05310	hsa05310	Asthma	3/42	31/8034	0.00053939572625215	0.00113617397657368	0.000356375675799293	7124/3565/6356	3
hsa05214	hsa05214	Glioma	4/42	75/8034	0.000599484600633487	0.00124945211500453	0.000391906830331033	7157/207/5594/1956	4
hsa04140	hsa04140	Autophagy - animal	5/42	137/8034	0.000686671710027335	0.00140165977923106	0.000439648734580714	207/5563/3091/596/5594	5
hsa04371	hsa04371	Apelin signaling pathway	5/42	137/8034	0.000686671710027335	0.00140165977923106	0.000439648734580714	207/5563/4843/10891/5594	5
hsa05020	hsa05020	Prion diseases	3/42	35/8034	0.000774063663761651	0.00156392454515109	0.000490545178968178	3553/3569/5594	3
hsa05168	hsa05168	Herpes simplex virus 1 infection	9/42	491/8034	0.000803340847004502	0.001606681694009	0.000503956512209098	836/7157/3553/207/596/3569/3458/4790/7124	9
hsa04550	hsa04550	Signaling pathways regulating pluripotency of stem cells	5/42	143/8034	0.000834019565558157	0.00164706751851144	0.000516624048868552	207/5594/6774/1432/4609	5
hsa04662	hsa04662	B cell receptor signaling pathway	4/42	82/8034	0.000840170804897247	0.00164706751851144	0.000516624048868552	207/4790/5594/2353	4
hsa05216	hsa05216	Thyroid cancer	3/42	37/8034	0.00091229253753217	0.00177092080815068	0.000555472236474696	7157/5594/4609	3
hsa04012	hsa04012	ErbB signaling pathway	4/42	85/8034	0.000961666202749486	0.00184863988489707	0.000579849830988448	207/5594/1956/4609	4
hsa05330	hsa05330	Allograft rejection	3/42	38/8034	0.000986899839056087	0.00187890546281832	0.000589343021298675	3458/7124/3565	3
hsa04921	hsa04921	Oxytocin signaling pathway	5/42	154/8034	0.00116403614412816	0.00219503958607025	0.00068850258148934	5563/5743/5594/1956/2353	5
hsa04014	hsa04014	Ras signaling pathway	6/42	232/8034	0.00119324051775396	0.00222888323127627	0.00069911807892238	207/7422/4790/5594/1956/3791	6
hsa04350	hsa04350	TGF-beta signaling pathway	4/42	94/8034	0.00140000063465485	0.00259065538001553	0.000812592596602424	3458/7124/5594/4609	4
hsa04940	hsa04940	Type I diabetes mellitus	3/42	43/8034	0.00141777581868268	0.00259925566758491	0.000815290188131365	3553/3458/7124	3
hsa04672	hsa04672	Intestinal immune network for IgA production	3/42	49/8034	0.00207106706226382	0.00376212181952511	0.00118003821027103	3569/6387/3565	3
hsa04922	hsa04922	Glucagon signaling pathway	4/42	106/8034	0.0021797553522661	0.00388821224998818	0.0012195881060569	23411/207/5563/10891	4
hsa04928	hsa04928	Parathyroid hormone synthesis, secretion and action	4/42	106/8034	0.0021797553522661	0.00388821224998818	0.0012195881060569	596/5594/1956/2353	4
hsa04725	hsa04725	Cholinergic synapse	4/42	113/8034	0.00275170631537079	0.00486462366467335	0.00152585218615485	207/596/5594/2353	4
hsa04152	hsa04152	AMPK signaling pathway	4/42	120/8034	0.00341932314600045	0.0059913803797176	0.00187927401596671	23411/207/5563/10891	4
hsa04611	hsa04611	Platelet activation	4/42	124/8034	0.00384661208170279	0.00668095782611538	0.00209556890877622	207/2149/5594/1432	4
hsa05203	hsa05203	Viral carcinogenesis	5/42	204/8034	0.00398303577609205	0.00685774855361935	0.00215102160905657	836/7157/4790/5594/6774	5
hsa04213	hsa04213	Longevity regulating pathway - multiple species	3/42	62/8034	0.00405596689677398	0.00692311591001076	0.00217152492658498	23411/207/5563	3
hsa04650	hsa04650	Natural killer cell mediated cytotoxicity	4/42	131/8034	0.00467934234374514	0.007918887043261	0.00248386143302711	836/3458/7124/5594	4
hsa04024	hsa04024	cAMP signaling pathway	5/42	216/8034	0.00507633901359465	0.00851792478552322	0.00267175737557613	207/2149/4790/5594/2353	5
hsa04622	hsa04622	RIG-I-like receptor signaling pathway	3/42	70/8034	0.00570324922097381	0.00948943988027576	0.00297648566154317	4790/7124/1432	3
hsa04910	hsa04910	Insulin signaling pathway	4/42	139/8034	0.00577114822177064	0.00952239456592156	0.00298682232530235	207/5563/10891/5594	4
hsa04115	hsa04115	p53 signaling pathway	3/42	72/8034	0.00616905952409153	0.0100948246757861	0.00316637243950761	836/7157/596	3
hsa04072	hsa04072	Phospholipase D signaling pathway	4/42	148/8034	0.00718993291928449	0.0116689075247404	0.00366010390196536	207/2149/5594/1956	4
hsa04261	hsa04261	Adrenergic signaling in cardiomyocytes	4/42	149/8034	0.00736058354490693	0.0118487442430209	0.00371651201668386	207/596/5594/1432	4
hsa04150	hsa04150	mTOR signaling pathway	4/42	155/8034	0.00844110495553956	0.013478538558039	0.00422771810167092	207/5563/7124/5594	4
hsa05410	hsa05410	Hypertrophic cardiomyopathy (HCM)	3/42	90/8034	0.011388507385822	0.018039395699142	0.00565828998537681	5563/3569/7124	3
hsa04215	hsa04215	Apoptosis - multiple species	2/42	32/8034	0.011983475979469	0.0188311765391656	0.00590664229564472	836/596	2
hsa04912	hsa04912	GnRH signaling pathway	3/42	93/8034	0.0124444535998498	0.0194015890769313	0.00608555957224319	5594/1956/1432	3
hsa04914	hsa04914	Progesterone-mediated oocyte maturation	3/42	99/8034	0.0147206886525102	0.0227710652593518	0.00714243939554362	207/5594/1432	3
hsa04216	hsa04216	Ferroptosis	2/42	41/8034	0.0192336974128679	0.0295214890523088	0.00925979720407347	7157/3162	2
hsa04670	hsa04670	Leukocyte transendothelial migration	3/42	113/8034	0.0208974542856631	0.0318284303735483	0.00998339921339369	6387/4318/1432	3
hsa04726	hsa04726	Serotonergic synapse	3/42	115/8034	0.0218797446725914	0.0330701484364358	0.010372880158159	836/5743/5594	3
hsa04930	hsa04930	Type II diabetes mellitus	2/42	46/8034	0.0238817608509386	0.0358226412764079	0.0112362351691019	7124/5594	2
hsa04810	hsa04810	Regulation of actin cytoskeleton	4/42	213/8034	0.0244873935380006	0.0364549166956701	0.0114345565393117	2149/6387/5594/1956	4
hsa04114	hsa04114	Oocyte meiosis	3/42	128/8034	0.0288761850287076	0.0426677957886873	0.0133833064940593	367/5594/1432	3
hsa04728	hsa04728	Dopaminergic synapse	3/42	132/8034	0.031241860198639	0.0458213949580039	0.0143724736976195	207/1432/2353	3
hsa04923	hsa04923	Regulation of lipolysis in adipocytes	2/42	55/8034	0.0332707358936045	0.0484382772568654	0.0151932927068318	207/5743	2
